# Supplementary material for: Mitigating gut microbial degradation of levodopa and enhancing brain dopamine: Implications in Parkinson’s disease
Source: Commun Biol. 2024 May 30;7:668. doi: 10.1038/s42003-024-06330-2 (PMC11139878; doi:10.1038/s42003-024-06330-2)
Supplement: Supplementary file 4 — Supplementary Data 1 [file 42003_2024_6330_MOESM4_ESM.xlsx]

## Sheet: Fig 1a,d
Fig 1a and 1d
	Well	Content	Raw Data (600)	Raw Data (600)	Raw Data (600)	Raw Data (600)	Raw Data (600)	Raw Data (600)	Raw Data (600)	Raw Data (600)	Raw Data (600)	Raw Data (600)	Raw Data (600)	Raw Data (600)	Raw Data (600)	Raw Data (600)	Raw Data (600)	Raw Data (600)	Raw Data (600)	Raw Data (600)	Raw Data (600)	Raw Data (600)	Raw Data (600)	Raw Data (600)	Raw Data (600)	Raw Data (600)	Raw Data (600)	Raw Data (600)	Raw Data (600)	Raw Data (600)	Raw Data (600)	Raw Data (600)	Raw Data (600)	Raw Data (600)	Raw Data (600)	Raw Data (600)	Raw Data (600)	Raw Data (600)	Raw Data (600)	Raw Data (600)	Raw Data (600)	Raw Data (600)	Raw Data (600)	Raw Data (600)	Raw Data (600)	Raw Data (600)	Raw Data (600)	Raw Data (600)	Raw Data (600)
		Time	0	215	430	645	860	1075	1290	1505	1720	1935	2150	2365	2580	2795	3010	3225	3440	3655	3870	4085	4300	4515	4730	4945	5160	5375	5590	5805	6020	6235	6450	6665	6880	7095	7310	7525	7740	7955	8170	8385	8600	8815	9030	9245	9460	9675	9890
		Time(min)	0	3.58333	7.16667	10.75	14.3333	17.9167	21.5	25.0833	28.6667	32.25	35.8333	39.4167	43	46.5833	50.1667	53.75	57.3333	60.9167	64.5	68.0833	71.6667	75.25	78.8333	82.4167	86	89.5833	93.1667	96.75	100.333	103.917	107.5	111.083	114.667	118.25	121.833	125.417	129	132.583	136.167	139.75	143.333	146.917	150.5	154.083	157.667	161.25	164.833
HNK 5µM	A01	Sample X1	0.0895	0.0904	0.092	0.0944	0.0966	0.0992	0.1011	0.1037	0.1067	0.1087	0.1122	0.1144	0.1179	0.121	0.1255	0.1305	0.1344	0.1392	0.1448	0.1513	0.1587	0.1661	0.1736	0.1806	0.1898	0.1989	0.2092	0.2169	0.2288	0.2367	0.2473	0.2573	0.2688	0.2798	0.291	0.3014	0.3093	0.3239	0.3381	0.3448	0.3516	0.352	0.3553	0.3566	0.3589	0.3648	0.3664
HNK 10µM	A02	Sample X2	0.089	0.0899	0.0912	0.0938	0.0958	0.0984	0.0997	0.1019	0.1054	0.1069	0.1103	0.112	0.1151	0.1185	0.1232	0.1256	0.1288	0.1343	0.1391	0.1446	0.1504	0.157	0.1635	0.1697	0.1789	0.1856	0.1938	0.2014	0.2135	0.2221	0.2303	0.2402	0.25	0.264	0.2749	0.2828	0.2908	0.3054	0.3142	0.3207	0.3315	0.3437	0.3535	0.3569	0.3564	0.3569	0.3636
HNK 0µM	A03	Sample X3	0.089	0.0897	0.0909	0.0932	0.0954	0.0979	0.1	0.101	0.1036	0.1076	0.1093	0.1132	0.1159	0.1193	0.1235	0.1261	0.1315	0.1353	0.1417	0.1491	0.1557	0.1608	0.1693	0.1761	0.186	0.1936	0.2022	0.2116	0.2245	0.2346	0.2428	0.2544	0.2647	0.2775	0.2861	0.2942	0.3031	0.3184	0.3305	0.3365	0.347	0.3526	0.3509	0.3519	0.3525	0.3558	0.3626
HNK 15µM	A04	Sample X4	0.0883	0.0895	0.0907	0.0932	0.0954	0.0979	0.0996	0.101	0.1031	0.1047	0.1104	0.1118	0.1154	0.1174	0.1214	0.1228	0.1286	0.1306	0.1353	0.143	0.1481	0.1534	0.1597	0.1668	0.1767	0.1826	0.1901	0.1989	0.2102	0.2183	0.2272	0.2384	0.2476	0.2601	0.2716	0.2806	0.2893	0.3043	0.3138	0.3184	0.3306	0.3465	0.3563	0.3577	0.3651	0.3691	0.3813
HNK 20µM	A05	Sample X5	0.0881	0.0897	0.0912	0.0933	0.0956	0.0978	0.1002	0.1023	0.1041	0.1062	0.1104	0.1117	0.1158	0.1182	0.1209	0.1248	0.1281	0.1328	0.1369	0.143	0.1476	0.1553	0.1596	0.1679	0.1764	0.1816	0.1886	0.199	0.2099	0.2166	0.2261	0.2378	0.2471	0.2579	0.2709	0.2784	0.2849	0.3002	0.3108	0.3164	0.3296	0.3467	0.3531	0.3577	0.3641	0.3724	0.3782
HNK 25µM	A06	Sample X6	0.0881	0.0893	0.091	0.093	0.0953	0.0976	0.0994	0.1015	0.1044	0.1063	0.1099	0.1119	0.1136	0.1181	0.1209	0.1242	0.127	0.1328	0.1374	0.1419	0.1472	0.1533	0.1586	0.165	0.1735	0.1808	0.1861	0.1976	0.2074	0.2138	0.2242	0.2364	0.2438	0.2532	0.2644	0.2724	0.28	0.2901	0.3009	0.31	0.3256	0.3365	0.3456	0.3522	0.3625	0.3699	0.379
HNK 30µM	A07	Sample X7	0.0874	0.0883	0.0902	0.0921	0.0943	0.0966	0.0982	0.1007	0.1037	0.1054	0.1063	0.1091	0.1126	0.1139	0.1194	0.1211	0.125	0.1277	0.1324	0.1368	0.141	0.1472	0.1527	0.1589	0.1674	0.1734	0.1806	0.1897	0.1969	0.2049	0.2143	0.224	0.2332	0.2416	0.2535	0.2621	0.2725	0.283	0.2954	0.3033	0.3155	0.3252	0.3335	0.3436	0.3523	0.3617	0.3685
HNK 35µM	A08	Sample X8	0.0888	0.09	0.0915	0.0937	0.0955	0.0978	0.0996	0.1011	0.1037	0.1059	0.1088	0.1102	0.1126	0.115	0.1183	0.1208	0.1257	0.1265	0.1328	0.1363	0.1429	0.1458	0.1508	0.1568	0.1645	0.1701	0.177	0.1837	0.1924	0.1992	0.2073	0.2196	0.2255	0.2327	0.2453	0.2528	0.2614	0.2693	0.2815	0.2901	0.3037	0.3106	0.3198	0.3282	0.3363	0.3444	0.3571
HNK 40µM	A09	Sample X9	0.0881	0.0893	0.0911	0.093	0.0951	0.0972	0.0994	0.1013	0.1042	0.1045	0.1064	0.1097	0.1094	0.1137	0.117	0.1202	0.1227	0.1252	0.1287	0.1344	0.1387	0.1429	0.1473	0.1546	0.1596	0.1666	0.1734	0.1802	0.1875	0.1943	0.2028	0.2112	0.2198	0.229	0.2385	0.2467	0.2576	0.2645	0.2739	0.2836	0.2934	0.3035	0.311	0.3206	0.3286	0.3389	0.346
HNK 50µM	A10	Sample X10	0.0889	0.0897	0.0911	0.0934	0.0954	0.0972	0.0987	0.1007	0.1027	0.1043	0.1062	0.1076	0.1102	0.1114	0.1145	0.1156	0.1174	0.1218	0.1228	0.1263	0.1306	0.1344	0.1384	0.1411	0.147	0.1524	0.1572	0.1608	0.1671	0.1732	0.1794	0.1846	0.1927	0.1988	0.2062	0.2136	0.2207	0.2275	0.2372	0.2451	0.2523	0.2595	0.2678	0.2772	0.2831	0.2908	0.2991
HNK 70µM	A11	Sample X11	0.0888	0.0894	0.0901	0.0915	0.093	0.0943	0.0956	0.0971	0.0987	0.0999	0.1009	0.1027	0.1033	0.1048	0.1055	0.1069	0.1073	0.1088	0.1096	0.1107	0.1121	0.1138	0.1148	0.1162	0.1179	0.1187	0.1211	0.1222	0.1242	0.1269	0.1276	0.1295	0.1321	0.1346	0.1372	0.1394	0.1427	0.145	0.1488	0.1518	0.1542	0.1569	0.1615	0.1639	0.1671	0.1708	0.1744
HNK 100µM	A12	Sample X12	0.0888	0.0889	0.0889	0.09	0.0905	0.0911	0.0914	0.0921	0.0928	0.0928	0.0933	0.0943	0.0944	0.0951	0.0954	0.0958	0.0964	0.0967	0.0967	0.0978	0.0981	0.0987	0.0992	0.0996	0.0998	0.1006	0.101	0.1013	0.1016	0.1024	0.1029	0.1031	0.1039	0.104	0.1046	0.1051	0.1054	0.1059	0.1066	0.1065	0.1068	0.1072	0.1079	0.1082	0.1083	0.1087	0.109
HNK 5µM	B01	Sample X13	0.0883	0.0895	0.0913	0.0931	0.0956	0.098	0.1001	0.1037	0.1046	0.1087	0.1101	0.1137	0.116	0.1194	0.1238	0.1276	0.1317	0.1375	0.1419	0.1485	0.155	0.1612	0.1691	0.1781	0.1874	0.1952	0.2049	0.2156	0.2259	0.2333	0.2445	0.255	0.2681	0.2781	0.2861	0.2956	0.3073	0.3179	0.3297	0.3386	0.3534	0.3575	0.3538	0.3545	0.3626	0.3741	0.3726
HNK 10µM	B02	Sample X14	0.0889	0.0902	0.0907	0.0928	0.095	0.0973	0.0993	0.1019	0.1039	0.106	0.1091	0.1114	0.1148	0.1167	0.12	0.1236	0.1274	0.1317	0.1366	0.1411	0.1468	0.1514	0.1586	0.1671	0.1743	0.182	0.1894	0.1991	0.2082	0.2158	0.2284	0.2408	0.2487	0.2582	0.268	0.2784	0.2906	0.302	0.3104	0.3192	0.3374	0.3491	0.353	0.3604	0.3657	0.3724	0.3756
HNK 0µM	B03	Sample X15	0.0877	0.089	0.0897	0.0913	0.0933	0.0953	0.0973	0.1001	0.102	0.1035	0.1074	0.1095	0.1129	0.1168	0.119	0.1238	0.127	0.1332	0.1374	0.1438	0.1495	0.1556	0.1619	0.1711	0.1793	0.1869	0.1963	0.2072	0.2176	0.2246	0.2378	0.2501	0.2572	0.2694	0.2797	0.2871	0.2981	0.313	0.326	0.3331	0.3508	0.3584	0.3561	0.3581	0.3612	0.3674	0.3682
HNK 15µM	B04	Sample X16	0.0882	0.0897	0.0906	0.0921	0.0944	0.0963	0.0987	0.1015	0.1042	0.1053	0.1079	0.1099	0.1129	0.116	0.1204	0.1228	0.1259	0.1306	0.1348	0.1398	0.1456	0.15	0.1573	0.1649	0.1721	0.1789	0.1869	0.1963	0.2051	0.2119	0.2226	0.2342	0.2418	0.2535	0.2634	0.2732	0.2864	0.2973	0.3067	0.3179	0.3284	0.3423	0.3471	0.3599	0.3681	0.3749	0.3797
HNK 20µM	B05	Sample X17	0.0887	0.0902	0.0915	0.0929	0.095	0.0972	0.0994	0.102	0.1046	0.1068	0.1091	0.1108	0.1138	0.1163	0.1203	0.1231	0.1266	0.1304	0.135	0.1402	0.1446	0.1497	0.1562	0.1632	0.1705	0.177	0.1851	0.1946	0.2019	0.2099	0.2209	0.2306	0.2382	0.2499	0.2586	0.2706	0.2835	0.2941	0.3068	0.3159	0.3321	0.3376	0.3448	0.3574	0.367	0.3763	0.3843
HNK 25µM	B06	Sample X18	0.0878	0.0888	0.0904	0.0919	0.0941	0.0958	0.0979	0.1006	0.1032	0.1054	0.107	0.1094	0.1124	0.1153	0.1179	0.1212	0.1244	0.1287	0.1346	0.1372	0.1426	0.1484	0.1536	0.1608	0.1669	0.1736	0.1822	0.1896	0.198	0.2053	0.2154	0.2263	0.2338	0.2453	0.2554	0.2656	0.2762	0.2862	0.2971	0.3069	0.3161	0.3249	0.3375	0.3469	0.3565	0.3651	0.3772
HNK 30µM	B07	Sample X19	0.0879	0.0892	0.0908	0.0924	0.0944	0.0963	0.0984	0.101	0.1032	0.1058	0.108	0.1089	0.112	0.115	0.1175	0.1195	0.1236	0.1276	0.1325	0.1361	0.1421	0.1451	0.1503	0.1567	0.1633	0.1695	0.1769	0.1838	0.1934	0.1996	0.2082	0.2179	0.2244	0.2357	0.244	0.253	0.2632	0.2734	0.287	0.2941	0.3035	0.3114	0.322	0.3326	0.3412	0.3496	0.3617
HNK 35µM	B08	Sample X20	0.088	0.0895	0.091	0.0927	0.0947	0.0967	0.0986	0.101	0.103	0.1051	0.1077	0.1093	0.1115	0.114	0.1166	0.1195	0.1231	0.126	0.1293	0.1343	0.1385	0.1434	0.1488	0.1535	0.1613	0.1671	0.1723	0.1808	0.1868	0.1951	0.2037	0.2105	0.2181	0.2283	0.2356	0.245	0.2538	0.2643	0.2742	0.2824	0.2901	0.301	0.3125	0.3219	0.3309	0.3403	0.3478
HNK 40µM	B09	Sample X21	0.0891	0.0895	0.0916	0.0931	0.0951	0.0968	0.0991	0.1011	0.1029	0.1055	0.1076	0.1096	0.1111	0.1139	0.1162	0.1178	0.1209	0.1239	0.1283	0.1316	0.1357	0.1402	0.1468	0.1512	0.1557	0.1618	0.1688	0.1754	0.1805	0.1889	0.1948	0.2014	0.211	0.2184	0.2258	0.2357	0.2457	0.2538	0.2644	0.2703	0.2787	0.2868	0.3003	0.3066	0.3144	0.3229	0.334
HNK 50µM	B10	Sample X22	0.0884	0.0891	0.0909	0.0922	0.0943	0.0958	0.0978	0.0992	0.101	0.1027	0.1048	0.1066	0.1087	0.1102	0.1118	0.114	0.1161	0.119	0.1212	0.1239	0.1273	0.131	0.1344	0.1388	0.1439	0.1477	0.1521	0.1576	0.1623	0.1675	0.1738	0.1794	0.1873	0.1912	0.1985	0.2074	0.2141	0.2202	0.2294	0.2359	0.2426	0.251	0.2602	0.2674	0.2751	0.28	0.29
HNK 70µM	B11	Sample X23	0.0899	0.09	0.0907	0.0923	0.0933	0.0943	0.0959	0.0972	0.099	0.1	0.1009	0.1029	0.1041	0.1054	0.106	0.1076	0.1088	0.1097	0.1109	0.1125	0.1138	0.115	0.1164	0.1169	0.1181	0.1204	0.1206	0.1226	0.1241	0.127	0.1277	0.1309	0.1329	0.1355	0.1378	0.1402	0.1432	0.1464	0.1495	0.1526	0.1552	0.1567	0.1631	0.1658	0.1704	0.1727	0.1777
HNK 100µM	B12	Sample X24	0.0898	0.0892	0.0892	0.0901	0.0906	0.091	0.0918	0.0918	0.0926	0.0929	0.0934	0.0937	0.0945	0.0946	0.0954	0.0955	0.0962	0.0967	0.0969	0.0973	0.0979	0.0981	0.0985	0.099	0.0997	0.0997	0.1003	0.1011	0.1009	0.1012	0.1019	0.1024	0.1027	0.103	0.1035	0.1035	0.1044	0.1045	0.105	0.1052	0.1059	0.1057	0.106	0.1065	0.1064	0.1068	0.1069
HNK 5µM	C01	Sample X25	0.0889	0.09	0.0913	0.0936	0.0959	0.0979	0.1001	0.1032	0.1048	0.107	0.11	0.1125	0.1161	0.1202	0.1228	0.1291	0.1322	0.1372	0.1438	0.1493	0.1549	0.1629	0.1719	0.1795	0.1878	0.1969	0.207	0.2158	0.2259	0.236	0.2464	0.2558	0.2715	0.2803	0.2923	0.3047	0.3178	0.3242	0.3365	0.3478	0.3511	0.3587	0.3621	0.3672	0.3718	0.3766	0.3806
HNK 10µM	C02	Sample X26	0.0901	0.0909	0.0918	0.0942	0.0958	0.0982	0.1003	0.1023	0.1054	0.1069	0.1086	0.1127	0.1147	0.1179	0.119	0.1242	0.1278	0.1311	0.1365	0.1419	0.1466	0.1528	0.1592	0.1676	0.1734	0.183	0.1898	0.1969	0.2089	0.2173	0.2262	0.236	0.2493	0.2579	0.2686	0.2828	0.2948	0.3045	0.3146	0.3273	0.3327	0.3446	0.3556	0.3649	0.3737	0.374	0.379
HNK 0µM	C03	Sample X27	0.0867	0.0881	0.0886	0.0903	0.092	0.0938	0.0958	0.098	0.1006	0.1018	0.1042	0.1073	0.1103	0.1136	0.1154	0.1202	0.1239	0.1271	0.1322	0.1391	0.1435	0.1496	0.1571	0.1638	0.171	0.1807	0.1886	0.1964	0.2069	0.2195	0.227	0.2356	0.251	0.2576	0.2694	0.2812	0.2904	0.3009	0.3109	0.3243	0.3292	0.34	0.3442	0.3468	0.3497	0.3502	0.3561
HNK 15µM	C04	Sample X28	0.0909	0.0921	0.0931	0.0952	0.097	0.099	0.1008	0.1034	0.1064	0.1081	0.11	0.113	0.1157	0.1182	0.121	0.1257	0.1296	0.1321	0.1362	0.143	0.1467	0.1521	0.1595	0.1653	0.173	0.1806	0.1883	0.1957	0.2056	0.2157	0.2228	0.2323	0.2473	0.2542	0.2634	0.2782	0.2889	0.2984	0.3074	0.3219	0.3277	0.3408	0.3518	0.3637	0.3736	0.3796	0.3812
HNK 20µM	C05	Sample X29	0.0866	0.0876	0.0889	0.0908	0.0928	0.0947	0.0961	0.0985	0.1012	0.1031	0.1051	0.1081	0.1103	0.1127	0.116	0.1193	0.1214	0.1256	0.1306	0.1347	0.1386	0.1439	0.1501	0.1578	0.1628	0.1695	0.1783	0.1842	0.1931	0.2016	0.2102	0.219	0.2304	0.2373	0.2462	0.2557	0.2676	0.2777	0.2834	0.2955	0.3055	0.3159	0.3266	0.3379	0.3475	0.3546	0.3612
HNK 25µM	C06	Sample X30	0.0872	0.0885	0.0899	0.0917	0.0935	0.0954	0.0972	0.0993	0.1018	0.1047	0.1061	0.1085	0.1105	0.1141	0.1169	0.1197	0.1222	0.127	0.1315	0.1354	0.1409	0.1454	0.1518	0.1589	0.1655	0.1707	0.1792	0.1874	0.1954	0.2042	0.2132	0.2221	0.2324	0.241	0.2502	0.2598	0.2693	0.2781	0.2879	0.2981	0.3081	0.318	0.3272	0.3356	0.346	0.3558	0.3634
HNK 30µM	C07	Sample X31	0.0857	0.0874	0.089	0.0919	0.0936	0.0955	0.098	0.1002	0.1017	0.1051	0.1064	0.1085	0.11	0.1133	0.1169	0.1188	0.121	0.126	0.1288	0.133	0.1371	0.1404	0.1469	0.1536	0.158	0.1638	0.1724	0.1797	0.1857	0.1928	0.201	0.2091	0.2208	0.2262	0.2352	0.2459	0.2557	0.2611	0.2707	0.283	0.2938	0.3004	0.3077	0.3172	0.3272	0.3374	0.3472
HNK 35µM	C08	Sample X32	0.0882	0.0897	0.0911	0.0928	0.0943	0.096	0.0985	0.1006	0.102	0.1054	0.1066	0.1087	0.111	0.1132	0.1156	0.1184	0.1198	0.1247	0.1277	0.1315	0.1362	0.1396	0.1456	0.1529	0.1561	0.1632	0.1709	0.1771	0.1826	0.191	0.1993	0.2071	0.2152	0.2226	0.2309	0.2391	0.2499	0.2554	0.2635	0.2735	0.2845	0.2914	0.3006	0.3073	0.3179	0.3301	0.3349
HNK 40µM	C09	Sample X33	0.088	0.0893	0.0908	0.0926	0.0944	0.096	0.098	0.0999	0.1017	0.1044	0.1064	0.1083	0.1103	0.1123	0.1145	0.1173	0.1196	0.1232	0.127	0.1291	0.1334	0.1373	0.143	0.1483	0.1533	0.1593	0.1647	0.1723	0.1785	0.1855	0.1928	0.2006	0.2074	0.2144	0.2233	0.2328	0.2425	0.2491	0.2578	0.2664	0.2754	0.2838	0.2919	0.3011	0.3105	0.3186	0.3246
HNK 50µM	C10	Sample X34	0.0889	0.0897	0.0914	0.0931	0.0948	0.0966	0.0978	0.0996	0.1013	0.103	0.1048	0.1069	0.1089	0.1113	0.1117	0.1148	0.116	0.1188	0.1207	0.1234	0.1275	0.13	0.1334	0.1382	0.1416	0.1455	0.1504	0.1552	0.1604	0.1672	0.1736	0.1787	0.1841	0.1909	0.1977	0.2044	0.2117	0.2197	0.2273	0.2344	0.2417	0.248	0.2567	0.2625	0.2695	0.2761	0.2852
HNK 70µM	C11	Sample X35	0.0889	0.0896	0.0904	0.0912	0.0922	0.0936	0.0946	0.096	0.0978	0.099	0.1006	0.1021	0.1036	0.1044	0.1052	0.1071	0.1075	0.1089	0.1101	0.1112	0.1127	0.1137	0.1143	0.1158	0.1173	0.1174	0.1193	0.1206	0.1224	0.1241	0.1265	0.1277	0.1305	0.1325	0.135	0.1368	0.1397	0.1432	0.1454	0.1483	0.1517	0.1536	0.1567	0.16	0.1643	0.1671	0.1721
HNK 100µM	C12	Sample X36	0.0884	0.0885	0.0887	0.0895	0.09	0.0906	0.0907	0.0917	0.0922	0.0925	0.093	0.0934	0.0938	0.0939	0.0944	0.0951	0.0955	0.0959	0.0961	0.0967	0.0973	0.0974	0.0978	0.0985	0.0986	0.099	0.0997	0.1001	0.1002	0.1006	0.1011	0.101	0.1014	0.1021	0.1022	0.1024	0.1028	0.1032	0.1034	0.1037	0.104	0.1044	0.1044	0.1046	0.1052	0.1053	0.1056
HNK 5µM	D01	Sample X37	0.0887	0.0894	0.0914	0.0935	0.0954	0.0975	0.0994	0.1029	0.1053	0.1075	0.1097	0.1132	0.1155	0.1194	0.1244	0.1281	0.1322	0.1359	0.1438	0.1493	0.1544	0.1632	0.1706	0.176	0.188	0.1962	0.2045	0.2158	0.2259	0.2353	0.2421	0.2606	0.2714	0.2787	0.2936	0.3038	0.3157	0.3271	0.3374	0.3475	0.3577	0.3608	0.364	0.3705	0.3738	0.3699	0.3715
HNK 10µM	D02	Sample X38	0.0885	0.0897	0.0914	0.0931	0.0949	0.0969	0.099	0.1015	0.1039	0.1059	0.1079	0.1103	0.1127	0.116	0.1198	0.1221	0.1263	0.1289	0.1354	0.1407	0.1464	0.1525	0.1591	0.1652	0.1737	0.1817	0.1887	0.1977	0.2058	0.2172	0.2247	0.2385	0.2488	0.2558	0.2692	0.2804	0.29	0.2998	0.3123	0.3232	0.333	0.3431	0.3551	0.3616	0.369	0.3694	0.3726
HNK 0µM	D03	Sample X39	0.0883	0.0894	0.091	0.0924	0.0939	0.096	0.098	0.1004	0.1025	0.1042	0.1065	0.11	0.1125	0.1161	0.1187	0.1221	0.1269	0.1314	0.1374	0.143	0.1483	0.1559	0.1635	0.1707	0.1788	0.1878	0.1976	0.2059	0.2152	0.2293	0.2371	0.2489	0.2608	0.2698	0.282	0.2928	0.3027	0.3099	0.3257	0.3356	0.3477	0.3514	0.3575	0.3597	0.365	0.3646	0.366
HNK 15µM	D04	Sample X40	0.0879	0.0892	0.0913	0.0927	0.094	0.0962	0.0982	0.1005	0.103	0.1054	0.1067	0.1087	0.1127	0.1159	0.1176	0.12	0.1243	0.1287	0.1325	0.1375	0.1432	0.1476	0.1548	0.1608	0.1678	0.1761	0.1829	0.1907	0.1987	0.2089	0.2173	0.2286	0.2396	0.2452	0.2584	0.2712	0.2818	0.2885	0.3039	0.3157	0.3247	0.3312	0.3465	0.3557	0.3694	0.3745	0.3784
HNK 20µM	D05	Sample X41	0.0885	0.0896	0.0918	0.0933	0.095	0.097	0.0991	0.101	0.1037	0.1058	0.1071	0.1095	0.1136	0.1156	0.1191	0.1219	0.1244	0.1295	0.1332	0.1375	0.1434	0.149	0.1545	0.1618	0.1671	0.1753	0.183	0.1913	0.1978	0.2089	0.2168	0.227	0.2379	0.2445	0.2557	0.2671	0.2788	0.2823	0.2964	0.3062	0.3157	0.3232	0.3369	0.3496	0.3621	0.3644	0.3741
HNK 25µM	D06	Sample X42	0.0877	0.0891	0.0907	0.0925	0.0942	0.0962	0.0986	0.1005	0.1028	0.1058	0.1063	0.1087	0.1112	0.1146	0.1174	0.1196	0.1251	0.1283	0.1319	0.1358	0.1415	0.1465	0.1539	0.1604	0.1638	0.1726	0.18	0.1869	0.1931	0.2038	0.2142	0.2201	0.2318	0.239	0.2482	0.2588	0.2709	0.2768	0.2885	0.3018	0.31	0.3189	0.3282	0.3377	0.3514	0.3616	0.3662
HNK 30µM	D07	Sample X43	0.0884	0.0894	0.0914	0.0931	0.095	0.0968	0.0986	0.1008	0.1031	0.1054	0.1075	0.1103	0.1116	0.1145	0.1169	0.1201	0.1233	0.1274	0.1304	0.1362	0.1396	0.1448	0.151	0.1573	0.1611	0.1694	0.177	0.1833	0.1901	0.1991	0.2079	0.2146	0.2231	0.2311	0.2402	0.2506	0.2617	0.2665	0.2755	0.29	0.2986	0.3044	0.3137	0.3245	0.3375	0.3456	0.3524
HNK 35µM	D08	Sample X44	0.0878	0.0887	0.0908	0.0927	0.094	0.096	0.0973	0.0997	0.1022	0.104	0.1066	0.1083	0.11	0.1125	0.1148	0.118	0.1207	0.1248	0.1265	0.1312	0.1352	0.1395	0.1456	0.1506	0.1562	0.1623	0.1684	0.1773	0.1826	0.1893	0.197	0.2049	0.2144	0.2224	0.2314	0.2406	0.2487	0.2574	0.2661	0.2755	0.286	0.2957	0.3067	0.3142	0.3238	0.3348	0.3425
HNK 40µM	D09	Sample X45	0.088	0.0891	0.0909	0.0925	0.094	0.0957	0.0977	0.0996	0.1018	0.104	0.1059	0.1082	0.1093	0.1124	0.1141	0.1164	0.1196	0.1224	0.1258	0.1299	0.135	0.1378	0.1432	0.1486	0.154	0.1596	0.1666	0.1715	0.1779	0.1857	0.1931	0.199	0.2079	0.2167	0.2241	0.2322	0.2409	0.2485	0.256	0.2649	0.2745	0.2823	0.2906	0.2998	0.3104	0.3188	0.3284
HNK 50µM	D10	Sample X46	0.0883	0.0891	0.0907	0.0926	0.0943	0.0956	0.0973	0.0991	0.101	0.1026	0.1041	0.1063	0.1085	0.1103	0.1112	0.1131	0.1152	0.1181	0.1205	0.1226	0.1263	0.1289	0.1332	0.1376	0.1408	0.1454	0.1502	0.1555	0.1617	0.167	0.1717	0.178	0.1833	0.1903	0.1968	0.2027	0.2109	0.2167	0.2243	0.2329	0.2407	0.2486	0.2555	0.2625	0.2707	0.2792	0.2843
HNK 70µM	D11	Sample X47	0.0887	0.0891	0.0899	0.0911	0.0922	0.0934	0.0947	0.0962	0.0978	0.099	0.1004	0.1022	0.1036	0.1045	0.1054	0.1074	0.1079	0.1095	0.1103	0.1113	0.1133	0.1138	0.1152	0.1166	0.1168	0.1182	0.1202	0.1207	0.1231	0.1251	0.1278	0.1288	0.1304	0.1334	0.1361	0.1387	0.1416	0.1449	0.147	0.1502	0.1533	0.1579	0.1609	0.1647	0.1672	0.174	0.1754
HNK 100µM	D12	Sample X48	0.0892	0.0892	0.0891	0.0894	0.0905	0.0908	0.0915	0.0922	0.0924	0.0928	0.0934	0.0941	0.094	0.0952	0.0948	0.0956	0.0962	0.0966	0.0973	0.098	0.0982	0.0986	0.0992	0.0998	0.0997	0.1005	0.1012	0.1008	0.1015	0.1024	0.1025	0.1026	0.103	0.1035	0.104	0.1044	0.1051	0.1049	0.1055	0.106	0.1062	0.1058	0.1068	0.1072	0.1078	0.1076	0.1076
Dec-HNK 5µM	E01	Sample X49	0.0891	0.0901	0.0914	0.0935	0.0957	0.0979	0.0999	0.102	0.1043	0.1066	0.1104	0.1132	0.115	0.1194	0.1235	0.1272	0.1329	0.1376	0.142	0.1504	0.1568	0.1637	0.1715	0.1808	0.1901	0.1992	0.2094	0.2199	0.233	0.2419	0.2516	0.2629	0.2729	0.2844	0.2942	0.3051	0.3169	0.3313	0.3418	0.3482	0.3503	0.3531	0.3593	0.3627	0.3661	0.3698	0.3735
Dec-HNK 10µM	E02	Sample X50	0.0928	0.0938	0.0947	0.0967	0.0986	0.1007	0.1026	0.105	0.107	0.1084	0.1118	0.1135	0.117	0.119	0.1243	0.1265	0.1312	0.1344	0.142	0.1458	0.153	0.1596	0.1658	0.173	0.1834	0.1912	0.1994	0.2086	0.2215	0.2297	0.2406	0.2536	0.2637	0.2747	0.2871	0.2956	0.3039	0.3223	0.3307	0.3392	0.3523	0.363	0.3653	0.3686	0.3696	0.373	0.3798
Dec-HNK 15µM	E03	Sample X51	0.0923	0.0935	0.0943	0.0963	0.0977	0.1003	0.102	0.1046	0.1063	0.108	0.1112	0.1135	0.1174	0.1186	0.1234	0.1268	0.1302	0.1351	0.1393	0.145	0.1509	0.1569	0.1629	0.1693	0.1804	0.1867	0.1944	0.2053	0.2161	0.2251	0.2342	0.2492	0.2588	0.269	0.2802	0.289	0.2969	0.3139	0.3232	0.3295	0.344	0.3546	0.3601	0.363	0.3626	0.3692	0.3751
Dec-HNK 20µM	E04	Sample X52	0.0938	0.0946	0.0956	0.0975	0.0991	0.1012	0.1027	0.1054	0.1073	0.1094	0.1121	0.1142	0.1169	0.1187	0.1242	0.1276	0.1307	0.134	0.1405	0.1462	0.1498	0.1567	0.1624	0.1692	0.1803	0.1866	0.1927	0.2044	0.2149	0.2215	0.2301	0.2457	0.2529	0.2644	0.2755	0.2855	0.2919	0.31	0.3201	0.3248	0.3425	0.3536	0.359	0.3651	0.3637	0.3695	0.3737
Dec-HNK 25µM	E05	Sample X53	0.0961	0.097	0.0981	0.0996	0.1016	0.1033	0.1052	0.108	0.11	0.1123	0.1153	0.117	0.1193	0.1238	0.1272	0.1299	0.1348	0.1384	0.145	0.1488	0.1548	0.1612	0.167	0.1754	0.1844	0.1916	0.1983	0.2096	0.2189	0.2271	0.2345	0.2491	0.257	0.267	0.2795	0.2882	0.2956	0.3112	0.3221	0.3285	0.3435	0.3535	0.3609	0.3645	0.3626	0.3693	0.3743
Dec-HNK 30µM	E06	Sample X54	0.0968	0.0978	0.0988	0.1002	0.1018	0.1038	0.1067	0.1087	0.1105	0.1135	0.1159	0.1176	0.1203	0.1233	0.1289	0.1299	0.1336	0.1379	0.1437	0.1477	0.1543	0.1605	0.1663	0.1756	0.1844	0.1923	0.1998	0.211	0.2191	0.2295	0.2389	0.2532	0.2617	0.2719	0.2864	0.2951	0.3047	0.3206	0.3309	0.3419	0.3541	0.3643	0.3727	0.376	0.3757	0.38	0.3845
Dec-HNK 0µM	E07	Sample X55	0.0863	0.0873	0.089	0.0903	0.092	0.0941	0.0964	0.099	0.1003	0.1024	0.1056	0.1082	0.1119	0.1136	0.1186	0.1222	0.126	0.1298	0.1365	0.1405	0.1479	0.1548	0.1613	0.1706	0.1804	0.1877	0.1955	0.2085	0.2188	0.2268	0.2396	0.2533	0.2632	0.2769	0.2849	0.2945	0.3042	0.319	0.33	0.3407	0.3536	0.3583	0.359	0.3619	0.3629	0.3723	0.3739
Dec-HNK 35µM	E08	Sample X56	0.0988	0.1003	0.1017	0.1027	0.1043	0.1064	0.1091	0.1104	0.1132	0.1149	0.1161	0.1193	0.1217	0.1262	0.1296	0.1328	0.1375	0.1411	0.1462	0.1508	0.1574	0.164	0.1709	0.1788	0.1868	0.1946	0.2034	0.2129	0.2215	0.2308	0.2409	0.2528	0.2617	0.2728	0.2859	0.2949	0.3037	0.3157	0.3279	0.3345	0.3454	0.3544	0.363	0.3683	0.365	0.369	0.3756
Dec-HNK 40µM	E09	Sample X57	0.0991	0.1005	0.1019	0.1028	0.1045	0.1067	0.1094	0.1103	0.1135	0.1152	0.1173	0.1196	0.1225	0.1262	0.1295	0.1326	0.1372	0.1423	0.1468	0.1518	0.1586	0.1651	0.1715	0.1789	0.1867	0.1949	0.2034	0.2127	0.2224	0.232	0.2423	0.2542	0.2647	0.2748	0.2871	0.2974	0.3079	0.3204	0.3298	0.3415	0.3514	0.3602	0.3675	0.3709	0.3739	0.3754	0.3801
Dec-HNK 50µM	E10	Sample X58	0.1023	0.1038	0.1048	0.1059	0.1078	0.1096	0.1119	0.1143	0.1164	0.1182	0.1207	0.1229	0.1257	0.1294	0.1319	0.1351	0.1399	0.1431	0.1483	0.1541	0.1602	0.1667	0.173	0.1795	0.1876	0.196	0.2051	0.2148	0.2248	0.2346	0.2449	0.2571	0.2688	0.2792	0.2914	0.3019	0.3122	0.3229	0.3349	0.3448	0.3545	0.3636	0.3716	0.3744	0.3781	0.3779	0.384
Dec-HNK 70µM	E11	Sample X59	0.1088	0.109	0.1105	0.1118	0.1142	0.1157	0.1177	0.1201	0.123	0.1245	0.1265	0.1298	0.132	0.1354	0.1374	0.1418	0.1468	0.1499	0.1554	0.1601	0.1662	0.1723	0.1795	0.1856	0.1931	0.2024	0.2104	0.2187	0.229	0.2382	0.2478	0.2578	0.2679	0.2766	0.2882	0.2974	0.3092	0.3212	0.3308	0.3425	0.351	0.3617	0.3716	0.3724	0.376	0.3797	0.384
Dec-HNK 100µM	E12	Sample X60	0.1177	0.1189	0.1196	0.1219	0.1239	0.1256	0.1275	0.1296	0.133	0.135	0.1371	0.1398	0.1426	0.1454	0.1499	0.1521	0.1564	0.1603	0.165	0.172	0.1776	0.1824	0.1922	0.198	0.2044	0.2128	0.2209	0.2289	0.239	0.2473	0.2536	0.2645	0.2715	0.2824	0.2931	0.3017	0.3095	0.3199	0.3272	0.3352	0.3432	0.3505	0.356	0.3588	0.3619	0.3666	0.3737
Dec-HNK 5µM	F01	Sample X61	0.0904	0.0917	0.093	0.0942	0.0967	0.0989	0.1032	0.1045	0.1053	0.1102	0.1121	0.114	0.1177	0.1214	0.1252	0.13	0.1346	0.1395	0.1463	0.1526	0.1593	0.1647	0.1732	0.1832	0.1926	0.2008	0.2111	0.2252	0.2336	0.2412	0.2556	0.2669	0.2787	0.2901	0.3008	0.3103	0.3263	0.3402	0.3443	0.3592	0.3649	0.3662	0.3616	0.3692	0.369	0.3798	0.3821
Dec-HNK 10µM	F02	Sample X62	0.0902	0.0909	0.0921	0.094	0.0959	0.0975	0.1006	0.1026	0.104	0.1069	0.1086	0.1112	0.1146	0.1178	0.1226	0.1258	0.128	0.1327	0.1385	0.1432	0.1492	0.1541	0.1628	0.171	0.1792	0.1861	0.1957	0.2067	0.2155	0.2234	0.2371	0.2476	0.2588	0.2703	0.2799	0.288	0.3025	0.3151	0.3215	0.3375	0.3516	0.3577	0.3544	0.3592	0.3603	0.3689	0.3706
Dec-HNK 15µM	F03	Sample X63	0.0918	0.0924	0.0937	0.0957	0.0974	0.0992	0.1016	0.1034	0.1058	0.1086	0.1098	0.1124	0.1161	0.1189	0.123	0.1259	0.1281	0.1348	0.1393	0.1442	0.1501	0.156	0.1621	0.1714	0.1793	0.1864	0.1952	0.2082	0.2167	0.2236	0.2385	0.2474	0.2577	0.271	0.2815	0.2901	0.3047	0.3167	0.3233	0.3388	0.3536	0.3639	0.3652	0.3681	0.368	0.3785	0.3827
Dec-HNK 20µM	F04	Sample X64	0.0939	0.0945	0.0957	0.0977	0.0994	0.1011	0.1028	0.105	0.1079	0.1094	0.1115	0.1143	0.1169	0.1206	0.1242	0.1266	0.1302	0.1361	0.1405	0.1454	0.1518	0.1563	0.1634	0.1726	0.1785	0.1859	0.1952	0.2064	0.2139	0.2228	0.2357	0.2461	0.2563	0.2677	0.276	0.2864	0.3007	0.314	0.3236	0.3371	0.3493	0.3569	0.3631	0.3664	0.3667	0.3767	0.3773
Dec-HNK 25µM	F05	Sample X65	0.0958	0.0962	0.0977	0.0994	0.1013	0.103	0.1048	0.1067	0.1097	0.1115	0.1133	0.116	0.1192	0.1226	0.1259	0.1291	0.1322	0.1381	0.1424	0.1468	0.1537	0.1595	0.1654	0.1764	0.1827	0.1896	0.1993	0.2104	0.2188	0.2266	0.2416	0.2507	0.2604	0.2717	0.283	0.2926	0.3056	0.3196	0.3292	0.3432	0.3556	0.3641	0.3711	0.3725	0.3717	0.3787	0.3849
Dec-HNK 30µM	F06	Sample X66	0.097	0.0976	0.0988	0.1006	0.1024	0.1042	0.106	0.108	0.1113	0.1121	0.1145	0.1172	0.1208	0.1242	0.1271	0.1301	0.1344	0.1402	0.1439	0.1481	0.1554	0.1632	0.1674	0.1773	0.1852	0.1922	0.2012	0.2109	0.2206	0.2293	0.2416	0.2526	0.2605	0.2725	0.2859	0.2943	0.306	0.3193	0.3322	0.34	0.3518	0.36	0.373	0.3717	0.375	0.3767	0.3843
Dec-HNK 0µM	F07	Sample X67	0.084	0.0847	0.0861	0.0876	0.0893	0.0912	0.093	0.0955	0.0982	0.0995	0.1017	0.1045	0.1074	0.1105	0.1134	0.1177	0.1214	0.1262	0.1312	0.1354	0.1432	0.1488	0.1557	0.1632	0.1717	0.1786	0.189	0.198	0.208	0.2177	0.2291	0.2404	0.2488	0.2641	0.2737	0.2836	0.2941	0.3064	0.3178	0.3277	0.3371	0.3414	0.3496	0.3498	0.3522	0.3504	0.3592
Dec-HNK 35µM	F08	Sample X68	0.0991	0.0996	0.1011	0.1027	0.1044	0.1064	0.1082	0.1105	0.1131	0.1154	0.1177	0.1207	0.1234	0.1271	0.1297	0.1334	0.1388	0.142	0.1471	0.1523	0.158	0.1654	0.1724	0.179	0.1879	0.1964	0.2052	0.2138	0.2244	0.234	0.246	0.256	0.2628	0.2749	0.285	0.2969	0.3064	0.318	0.328	0.3387	0.3496	0.362	0.3695	0.3708	0.3723	0.3757	0.3839
Dec-HNK 40µM	F09	Sample X69	0.0997	0.1011	0.1016	0.1029	0.1047	0.107	0.1092	0.1112	0.1136	0.1155	0.1176	0.1203	0.1228	0.1269	0.1298	0.1334	0.1376	0.1428	0.1471	0.153	0.1593	0.1659	0.1737	0.1813	0.1886	0.1972	0.2055	0.2154	0.2249	0.2356	0.2457	0.256	0.2683	0.2794	0.2916	0.3017	0.3114	0.3211	0.3347	0.3435	0.3507	0.3614	0.3721	0.3724	0.377	0.3749	0.3828
Dec-HNK 50µM	F10	Sample X70	0.1029	0.1037	0.1044	0.1059	0.1079	0.1096	0.1117	0.1139	0.1167	0.1184	0.1203	0.1239	0.1262	0.1299	0.1322	0.136	0.1404	0.1448	0.1495	0.1546	0.1607	0.1671	0.1728	0.1804	0.1874	0.1963	0.2055	0.2141	0.223	0.2344	0.2445	0.255	0.2661	0.2774	0.2901	0.3011	0.3117	0.3231	0.3354	0.3456	0.3537	0.3648	0.3778	0.3781	0.3819	0.3805	0.3892
Dec-HNK 70µM	F11	Sample X71	0.1093	0.11	0.1105	0.1122	0.1141	0.1157	0.1178	0.1198	0.1226	0.125	0.1261	0.13	0.1322	0.1372	0.1377	0.1428	0.1474	0.1503	0.1558	0.1619	0.168	0.1757	0.1817	0.1879	0.1956	0.2064	0.2163	0.222	0.2321	0.2453	0.2525	0.2653	0.2756	0.2869	0.2989	0.3089	0.3191	0.329	0.3386	0.349	0.3578	0.3718	0.3798	0.3826	0.3894	0.3903	0.3971
Dec-HNK 100µM	F12	Sample X72	0.119	0.1196	0.1209	0.1225	0.1243	0.1264	0.1289	0.1304	0.1327	0.1354	0.1364	0.1408	0.1436	0.1457	0.1498	0.1529	0.1566	0.1601	0.1648	0.1712	0.1777	0.1834	0.1913	0.1985	0.2041	0.2145	0.2204	0.2307	0.2387	0.248	0.257	0.2653	0.2732	0.2826	0.2916	0.3021	0.3109	0.3192	0.3312	0.3395	0.3435	0.351	0.354	0.3589	0.3614	0.3644	0.3726
Dec-HNK 5µM	G01	Sample X73	0.0891	0.0901	0.0915	0.0935	0.0957	0.0977	0.1	0.1021	0.1048	0.107	0.1105	0.1137	0.116	0.1209	0.123	0.1282	0.1343	0.137	0.1446	0.1508	0.1587	0.1652	0.1746	0.1826	0.1935	0.2041	0.2149	0.2246	0.2381	0.25	0.26	0.272	0.2856	0.2937	0.307	0.3177	0.3316	0.3425	0.3531	0.3624	0.3651	0.3671	0.3713	0.3747	0.3798	0.3781	0.3811
Dec-HNK 10µM	G02	Sample X74	0.0909	0.0915	0.0928	0.0949	0.0967	0.0985	0.1003	0.1033	0.1052	0.1067	0.1096	0.1132	0.1149	0.1188	0.121	0.1258	0.1302	0.134	0.1394	0.1458	0.1514	0.1582	0.1661	0.1722	0.1818	0.191	0.2006	0.211	0.2203	0.2325	0.2411	0.2526	0.2677	0.2739	0.2865	0.2941	0.3098	0.3193	0.3273	0.3392	0.347	0.3549	0.3543	0.3572	0.3628	0.3675	0.3695
Dec-HNK 15µM	G03	Sample X75	0.0922	0.0928	0.0947	0.0965	0.0982	0.1	0.1013	0.1046	0.1066	0.1082	0.1112	0.1149	0.1165	0.1198	0.1227	0.1266	0.1308	0.1336	0.1409	0.1462	0.1517	0.159	0.1661	0.1715	0.1815	0.1909	0.2001	0.2104	0.2192	0.231	0.2405	0.2536	0.2661	0.2746	0.2865	0.296	0.309	0.3168	0.3271	0.3382	0.3502	0.3586	0.3608	0.3636	0.3686	0.3729	0.3737
Dec-HNK 20µM	G04	Sample X76	0.0941	0.0941	0.0956	0.0972	0.099	0.1	0.1033	0.1062	0.1069	0.111	0.1124	0.1156	0.118	0.1223	0.1256	0.1289	0.132	0.1366	0.1419	0.1472	0.1525	0.1583	0.1642	0.1726	0.1793	0.1877	0.1965	0.2057	0.2141	0.2262	0.2339	0.2464	0.2583	0.2647	0.2757	0.2839	0.2962	0.3043	0.3116	0.3273	0.3385	0.346	0.3513	0.3559	0.3596	0.3671	0.3665
Dec-HNK 25µM	G05	Sample X77	0.0953	0.0965	0.0982	0.0998	0.1016	0.1018	0.1051	0.1076	0.1087	0.113	0.1136	0.1171	0.1191	0.1243	0.126	0.1298	0.1335	0.1382	0.144	0.15	0.1541	0.1613	0.1678	0.1762	0.1831	0.1915	0.2021	0.2124	0.2185	0.2299	0.2404	0.2513	0.2627	0.2711	0.281	0.2918	0.3046	0.3124	0.3202	0.3363	0.3507	0.357	0.3564	0.3588	0.3625	0.3713	0.3713
Dec-HNK 30µM	G06	Sample X78	0.0962	0.0976	0.0992	0.101	0.1026	0.1037	0.1065	0.1088	0.1102	0.1137	0.1148	0.1187	0.1208	0.1258	0.1275	0.1317	0.1352	0.1393	0.1449	0.1504	0.1549	0.1612	0.1683	0.1774	0.1837	0.1919	0.2025	0.2123	0.2194	0.2318	0.2414	0.2525	0.2636	0.2723	0.2835	0.2925	0.3055	0.313	0.3224	0.3378	0.3498	0.3556	0.3579	0.3614	0.3652	0.3708	0.3729
Dec-HNK 0µM	G07	Sample X79	0.0874	0.0883	0.0902	0.0919	0.0939	0.0954	0.098	0.1001	0.102	0.1043	0.1056	0.109	0.1121	0.1183	0.1185	0.1226	0.1275	0.1326	0.1382	0.1442	0.1489	0.1567	0.1643	0.1726	0.1802	0.1908	0.2022	0.2126	0.2189	0.2332	0.2429	0.2546	0.2685	0.2779	0.2904	0.303	0.3145	0.3215	0.333	0.351	0.3582	0.3563	0.3593	0.3626	0.3674	0.3715	0.372
Dec-HNK 35µM	G08	Sample X80	0.0976	0.0991	0.1002	0.101	0.1023	0.1048	0.1078	0.1102	0.1121	0.1148	0.1163	0.1196	0.1228	0.1276	0.1286	0.1332	0.1369	0.1428	0.1472	0.1528	0.1581	0.1633	0.1707	0.1806	0.1859	0.1947	0.2062	0.215	0.2212	0.2348	0.2466	0.2537	0.2647	0.275	0.2851	0.2963	0.3088	0.3141	0.323	0.3388	0.3473	0.352	0.3537	0.356	0.3612	0.3672	0.3671
Dec-HNK 40µM	G09	Sample X81	0.0991	0.1001	0.1018	0.1032	0.1048	0.1066	0.1089	0.1112	0.1134	0.116	0.1176	0.1211	0.1238	0.1279	0.13	0.1344	0.1382	0.143	0.1478	0.1532	0.1589	0.1642	0.1721	0.1807	0.1873	0.1954	0.2054	0.2149	0.2228	0.2328	0.2438	0.2547	0.2621	0.273	0.2853	0.2948	0.3079	0.3158	0.3281	0.3403	0.3499	0.3593	0.3613	0.3642	0.3686	0.3724	0.3747
Dec-HNK 50µM	G10	Sample X82	0.1019	0.1033	0.105	0.1066	0.108	0.1101	0.1118	0.1137	0.1165	0.1184	0.1204	0.1234	0.1256	0.13	0.1319	0.1358	0.1398	0.1455	0.1491	0.1554	0.1608	0.1663	0.1732	0.1814	0.1886	0.1973	0.2074	0.2156	0.2246	0.2344	0.2467	0.2547	0.2646	0.2757	0.284	0.2936	0.3053	0.3159	0.3259	0.338	0.3439	0.3553	0.36	0.3601	0.3638	0.3692	0.371
Dec-HNK 70µM	G11	Sample X83	0.109	0.1098	0.1106	0.1127	0.1142	0.1164	0.1187	0.1211	0.1234	0.1254	0.1272	0.1307	0.1336	0.1368	0.1386	0.1439	0.1475	0.1515	0.1562	0.1629	0.1687	0.1735	0.181	0.1886	0.1958	0.2041	0.2138	0.2215	0.2313	0.2415	0.2525	0.2607	0.2702	0.2821	0.2887	0.2981	0.3099	0.3219	0.33	0.3414	0.351	0.3609	0.3649	0.3658	0.3706	0.3753	0.3816
Dec-HNK 100µM	G12	Sample X84	0.1173	0.1184	0.1191	0.1206	0.1226	0.1252	0.1273	0.1289	0.1321	0.1348	0.1357	0.1388	0.142	0.1459	0.148	0.1523	0.1566	0.1612	0.1659	0.1713	0.1771	0.183	0.1891	0.1977	0.2043	0.2117	0.2199	0.2292	0.2364	0.2471	0.2567	0.2623	0.2719	0.281	0.2906	0.2995	0.3079	0.3169	0.3254	0.3347	0.3425	0.3502	0.3515	0.3518	0.3567	0.3611	0.3654
Dec-HNK 5µM	H01	Sample X85	0.0897	0.0918	0.0933	0.0957	0.0975	0.0998	0.1024	0.1039	0.1068	0.1083	0.1131	0.115	0.1184	0.1216	0.1264	0.1299	0.1368	0.1428	0.1492	0.1551	0.1619	0.1706	0.1795	0.1892	0.1972	0.2081	0.2165	0.2295	0.2356	0.2498	0.2601	0.274	0.287	0.2931	0.3082	0.3207	0.3296	0.3371	0.3514	0.35	0.3569	0.3575	0.3611	0.366	0.3704	0.37	0.3728
Dec-HNK 10µM	H02	Sample X86	0.0892	0.0906	0.0919	0.094	0.0961	0.0984	0.1007	0.1025	0.1056	0.1072	0.1111	0.1136	0.1156	0.1191	0.1236	0.1276	0.1324	0.1365	0.144	0.1486	0.1546	0.164	0.1705	0.1799	0.1878	0.1981	0.2075	0.218	0.2274	0.2388	0.2455	0.2614	0.2706	0.2789	0.2909	0.3018	0.3096	0.3188	0.3324	0.3418	0.3454	0.3469	0.3531	0.3568	0.3618	0.3601	0.3606
Dec-HNK 15µM	H03	Sample X87	0.0912	0.092	0.0932	0.095	0.0975	0.0999	0.1022	0.1041	0.1067	0.1096	0.11	0.1125	0.1155	0.1205	0.1228	0.1257	0.1327	0.1371	0.1445	0.1492	0.1554	0.1633	0.1716	0.1798	0.1861	0.1979	0.2067	0.2171	0.2248	0.2379	0.2466	0.2629	0.2748	0.2804	0.292	0.3063	0.315	0.3214	0.3356	0.3471	0.3561	0.3543	0.358	0.3638	0.3709	0.3674	0.3701
Dec-HNK 20µM	H04	Sample X88	0.0934	0.094	0.0952	0.0967	0.0988	0.1012	0.1032	0.1056	0.108	0.1115	0.1117	0.1147	0.1167	0.1216	0.1233	0.1273	0.133	0.1386	0.1441	0.1493	0.156	0.1634	0.1718	0.18	0.1867	0.1979	0.2081	0.2164	0.2248	0.2383	0.2473	0.2617	0.271	0.2786	0.293	0.3095	0.3168	0.3247	0.3382	0.3514	0.3596	0.36	0.3644	0.3699	0.377	0.3724	0.3759
Dec-HNK 25µM	H05	Sample X89	0.0953	0.0957	0.0971	0.0989	0.101	0.1035	0.1057	0.1075	0.1099	0.1125	0.1138	0.1181	0.1197	0.1252	0.1277	0.131	0.136	0.1412	0.1472	0.1518	0.1585	0.1655	0.1736	0.1816	0.1882	0.1978	0.2099	0.2171	0.225	0.2384	0.2483	0.2607	0.2716	0.2784	0.2916	0.3052	0.3132	0.3202	0.3328	0.3478	0.3571	0.3584	0.3614	0.3659	0.3742	0.3729	0.379
Dec-HNK 30µM	H06	Sample X90	0.0961	0.096	0.0981	0.0999	0.1019	0.1042	0.1066	0.1089	0.1107	0.1135	0.1135	0.1173	0.1192	0.1255	0.126	0.1304	0.1362	0.1401	0.1472	0.1529	0.1587	0.1646	0.1737	0.1812	0.1873	0.1988	0.2109	0.2171	0.2238	0.2383	0.248	0.2565	0.2678	0.2745	0.2866	0.3009	0.3135	0.3176	0.3296	0.3467	0.3545	0.3554	0.358	0.3638	0.3733	0.3754	0.3757
Dec-HNK 0µM	H07	Sample X91	0.0872	0.0884	0.0896	0.0913	0.0936	0.0957	0.0982	0.1009	0.1025	0.1048	0.107	0.1099	0.1138	0.1173	0.1206	0.1245	0.13	0.1354	0.1404	0.1471	0.1551	0.1606	0.1696	0.1793	0.1861	0.1969	0.2102	0.2169	0.2269	0.2415	0.2516	0.2597	0.2734	0.2834	0.2914	0.3036	0.316	0.3242	0.3319	0.3452	0.3445	0.3425	0.3432	0.3488	0.3529	0.3563	0.3563
Dec-HNK 35µM	H08	Sample X92	0.0988	0.1	0.101	0.103	0.1053	0.1068	0.1102	0.1122	0.1133	0.1176	0.1192	0.1217	0.125	0.1284	0.1317	0.1367	0.1412	0.1463	0.1518	0.1595	0.1665	0.1714	0.1804	0.1877	0.1963	0.2056	0.2175	0.2274	0.2349	0.2488	0.2597	0.2675	0.2799	0.2892	0.299	0.3125	0.3241	0.3318	0.3411	0.3527	0.3607	0.36	0.3649	0.3697	0.3744	0.378	0.3808
Dec-HNK 40µM	H09	Sample X93	0.099	0.1007	0.102	0.1036	0.1058	0.1076	0.1105	0.1121	0.1143	0.1172	0.1192	0.1231	0.1246	0.1292	0.1315	0.1364	0.1418	0.1461	0.1524	0.1585	0.1655	0.1717	0.1801	0.1888	0.1963	0.2057	0.2166	0.2245	0.2328	0.2466	0.2569	0.2653	0.275	0.2865	0.296	0.3133	0.3233	0.3298	0.3403	0.3559	0.3628	0.3595	0.365	0.3698	0.3778	0.3798	0.3833
Dec-HNK 50µM	H10	Sample X94	0.1023	0.1037	0.105	0.1063	0.1087	0.1104	0.1132	0.1155	0.1178	0.1212	0.1226	0.1268	0.129	0.1334	0.1352	0.14	0.1445	0.1482	0.154	0.1594	0.1665	0.1713	0.1793	0.1871	0.1944	0.2024	0.2138	0.2219	0.2312	0.2428	0.2542	0.262	0.2727	0.2832	0.292	0.3037	0.3159	0.3257	0.3367	0.3497	0.3591	0.3662	0.3646	0.366	0.3716	0.3743	0.3782
Dec-HNK 70µM	H11	Sample X95	0.1098	0.1104	0.1116	0.113	0.1154	0.1176	0.1204	0.1234	0.1242	0.1282	0.13	0.1346	0.1371	0.1406	0.1438	0.1488	0.1545	0.1565	0.1628	0.1685	0.1752	0.1821	0.1891	0.1967	0.2062	0.2135	0.2252	0.2337	0.2442	0.2537	0.2649	0.2723	0.2849	0.2989	0.3067	0.3168	0.3286	0.3391	0.3464	0.3561	0.3643	0.3697	0.3723	0.379	0.3792	0.3851	0.3882
Dec-HNK 100µM	H12	Sample X96	0.1203	0.1203	0.1216	0.1239	0.126	0.1282	0.1298	0.1326	0.1342	0.1369	0.1397	0.1434	0.1464	0.1484	0.1532	0.157	0.1623	0.1648	0.1706	0.1776	0.1846	0.1881	0.1981	0.2049	0.2131	0.2208	0.2319	0.2389	0.2496	0.2598	0.2689	0.2745	0.2881	0.2985	0.3054	0.3144	0.3257	0.3332	0.3397	0.3487	0.3537	0.3592	0.3611	0.3639	0.3659	0.3714	0.3736
	Mean	Content	Raw Data (600)	Raw Data (600)	Raw Data (600)	Raw Data (600)	Raw Data (600)	Raw Data (600)	Raw Data (600)	Raw Data (600)	Raw Data (600)	Raw Data (600)	Raw Data (600)	Raw Data (600)	Raw Data (600)	Raw Data (600)	Raw Data (600)	Raw Data (600)	Raw Data (600)	Raw Data (600)	Raw Data (600)	Raw Data (600)	Raw Data (600)	Raw Data (600)	Raw Data (600)	Raw Data (600)	Raw Data (600)	Raw Data (600)	Raw Data (600)	Raw Data (600)	Raw Data (600)	Raw Data (600)	Raw Data (600)	Raw Data (600)	Raw Data (600)	Raw Data (600)	Raw Data (600)	Raw Data (600)	Raw Data (600)	Raw Data (600)	Raw Data (600)	Raw Data (600)	Raw Data (600)	Raw Data (600)	Raw Data (600)	Raw Data (600)	Raw Data (600)	Raw Data (600)	Raw Data (600)
		time (min)	0	3.58333	7.16667	10.75	14.3333	17.9167	21.5	25.0833	28.6667	32.25	35.8333	39.4167	43	46.5833	50.1667	53.75	57.3333	60.9167	64.5	68.0833	71.6667	75.25	78.8333	82.4167	86	89.5833	93.1667	96.75	100.333	103.917	107.5	111.083	114.667	118.25	121.833	125.417	129	132.583	136.167	139.75	143.333	146.917	150.5	154.083	157.667	161.25	164.833
HNK 5µM			0.10315	0.103125	0.1047	0.106425	0.109025	0.111375	0.114975	0.117225	0.12015	0.12305	0.1273	0.131225	0.134825	0.141	0.14645	0.152525	0.158775	0.16625	0.173925	0.1812	0.189725	0.20125	0.211425	0.221825	0.2353	0.244625	0.25735	0.2725	0.284575	0.29525	0.31075	0.323275	0.337875	0.35205	0.363325	0.375525	0.3877	0.396325	0.39915	0.404075	0.408425	0.411925	0.416225	0.419775	0.423625	0.4269	0.4274
HNK 10µM			0.1039	0.1046	0.10635	0.107925	0.110475	0.1136	0.115025	0.118625	0.121875	0.125275	0.129175	0.132	0.134975	0.1395	0.14275	0.1465	0.151175	0.156325	0.161525	0.16675	0.173075	0.17995	0.188625	0.1967	0.206	0.2136	0.2239	0.235275	0.246	0.2544	0.266825	0.2777	0.289875	0.302675	0.313575	0.32745	0.33745	0.34945	0.357675	0.368975	0.3781	0.383575	0.3873	0.392725	0.3969	0.400675	0.405325
HNK 0µM			0.103925	0.1044	0.106175	0.1075	0.109775	0.112175	0.11385	0.116325	0.119625	0.122825	0.1255	0.129825	0.134075	0.1392	0.1452	0.150475	0.158	0.164375	0.1726	0.180425	0.1887	0.19865	0.20945	0.220875	0.2327	0.24355	0.2557	0.269175	0.28115	0.29245	0.308675	0.32145	0.333525	0.3509	0.3627	0.375375	0.387075	0.396825	0.4039	0.409675	0.412825	0.416425	0.4202	0.423975	0.4295	0.431625	0.4336
HNK 15µM			0.10325	0.1041	0.105975	0.10735	0.1102	0.1132	0.11635	0.1187	0.122075	0.126125	0.130425	0.133075	0.1357	0.1385	0.14045	0.142275	0.145275	0.145925	0.147975	0.149525	0.15175	0.155125	0.15865	0.16335	0.168625	0.172525	0.17915	0.1863	0.191975	0.199075	0.2078	0.215575	0.2235	0.234075	0.24205	0.250875	0.262825	0.271675	0.28	0.2923	0.302525	0.313325	0.324325	0.333725	0.343125	0.3526	0.359525
HNK 20µM			0.103875	0.104775	0.106675	0.108475	0.11135	0.11465	0.117625	0.120625	0.123975	0.12545	0.1284	0.130175	0.131325	0.1331	0.13465	0.13605	0.138275	0.14	0.14165	0.1433	0.144225	0.1469	0.14805	0.1507	0.1534	0.1545	0.156925	0.160875	0.162975	0.16645	0.17075	0.174575	0.179325	0.185775	0.190075	0.195575	0.203075	0.209275	0.2158	0.2242	0.233	0.239	0.25025	0.2581	0.266525	0.276325	0.2844
HNK 25µM			0.1036	0.104325	0.1063	0.108625	0.111125	0.114225	0.117675	0.120275	0.122375	0.12385	0.124875	0.126175	0.1272	0.1283	0.129225	0.130625	0.131525	0.13335	0.1347	0.136275	0.1371	0.1391	0.14135	0.14345	0.145075	0.14705	0.14925	0.15195	0.154	0.156225	0.159825	0.16165	0.165375	0.168725	0.1717	0.175725	0.179975	0.18315	0.1879	0.193	0.195775	0.202125	0.208175	0.213425	0.219925	0.22555	0.2313
HNK 30µM			0.101875	0.10285	0.104925	0.10685	0.1092	0.112025	0.114725	0.11605	0.117525	0.118225	0.119125	0.120225	0.1209	0.121675	0.122575	0.1236	0.124575	0.1254	0.12655	0.127575	0.1285	0.1298	0.131425	0.13315	0.13435	0.135625	0.137325	0.139225	0.140775	0.142825	0.1451	0.14695	0.149575	0.1521	0.15405	0.15705	0.16045	0.163375	0.166625	0.170325	0.1731	0.176475	0.181575	0.18505	0.190425	0.194225	0.1981
HNK 35µM			0.10345	0.1046	0.106375	0.108225	0.110725	0.11295	0.11445	0.11535	0.116275	0.11675	0.117475	0.11825	0.118975	0.1195	0.1199	0.120375	0.121075	0.121675	0.122125	0.1226	0.123325	0.124075	0.125175	0.126	0.1265	0.127475	0.1285	0.129525	0.130375	0.131525	0.132625	0.133275	0.134575	0.13585	0.1372	0.1386	0.14035	0.141575	0.143425	0.14515	0.1462	0.14855	0.150825	0.152775	0.15555	0.157125	0.15975
HNK 40µM			0.104325	0.1056	0.107225	0.109475	0.11165	0.11325	0.114275	0.114725	0.1158	0.116375	0.1171	0.117775	0.11815	0.118725	0.11895	0.1198	0.119925	0.120475	0.1208	0.121225	0.12175	0.121825	0.12275	0.1234	0.123425	0.124175	0.124825	0.125325	0.126	0.1268	0.1273	0.1282	0.1289	0.129375	0.13025	0.131625	0.132625	0.1327	0.1339	0.135275	0.13545	0.136625	0.13835	0.138525	0.140375	0.141675	0.142675
HNK 50µM			0.105625	0.106925	0.108925	0.11145	0.112375	0.1133	0.114125	0.1145	0.115225	0.115675	0.1159	0.11655	0.116575	0.11675	0.116925	0.11705	0.117125	0.11725	0.11745	0.11745	0.1176	0.117825	0.11805	0.118425	0.11815	0.118475	0.118825	0.11885	0.118825	0.11945	0.1194	0.119575	0.119675	0.119725	0.119975	0.12015	0.120175	0.120175	0.120575	0.1206	0.12045	0.120775	0.120825	0.120925	0.121225	0.121325	0.1214
HNK 70µM			0.1083	0.10985	0.112275	0.1138	0.114875	0.115925	0.116025	0.116525	0.116825	0.1178	0.11775	0.118075	0.1187	0.11885	0.118875	0.118675	0.118675	0.11965	0.119425	0.11905	0.119175	0.119525	0.11955	0.119875	0.119625	0.119775	0.11975	0.119575	0.11965	0.119675	0.119675	0.11985	0.11975	0.1195	0.119775	0.119975	0.11955	0.119325	0.119375	0.119375	0.119075	0.1196	0.11945	0.119525	0.119475	0.119125	0.1192
HNK 100µM			0.1372	0.13845	0.140075	0.142075	0.1449	0.14695	0.14775	0.147725	0.148375	0.14815	0.14825	0.1487	0.1486	0.148325	0.148225	0.1485	0.14795	0.148275	0.148375	0.147775	0.14825	0.148075	0.14805	0.148325	0.1481	0.148375	0.14835	0.148375	0.1482	0.148975	0.14905	0.1495	0.1493	0.1496	0.15	0.150275	0.15035	0.15045	0.1509	0.150975	0.150875	0.150875	0.150975	0.1509	0.151775	0.151775	0.152225
Dec-HNK 5µM			0.1015	0.102075	0.1036	0.105725	0.108675	0.111625	0.114625	0.116175	0.118975	0.12285	0.126	0.12995	0.134	0.13875	0.1445	0.151325	0.15785	0.164275	0.172375	0.1808	0.1885	0.2001	0.2102	0.22375	0.23425	0.2453	0.259375	0.2729	0.2848	0.2976	0.31375	0.325975	0.341325	0.35555	0.3661	0.3796	0.390425	0.3974	0.402325	0.406575	0.41	0.4152	0.419425	0.4246	0.4268	0.42985	0.43335
Dec-HNK 10µM			0.10035	0.101975	0.103575	0.105725	0.108475	0.110775	0.113275	0.115475	0.119	0.1223	0.12535	0.128075	0.132225	0.135125	0.138725	0.143425	0.147975	0.15295	0.158175	0.164875	0.170325	0.1791	0.186875	0.196625	0.20535	0.2145	0.226575	0.23775	0.2464	0.258225	0.27155	0.28085	0.296675	0.30965	0.31925	0.333575	0.34425	0.3551	0.3662	0.373875	0.38135	0.385825	0.387775	0.395025	0.397575	0.402325	0.406725
Dec-HNK 15µM			0.099825	0.101525	0.10265	0.10465	0.10675	0.108625	0.1102	0.11305	0.116075	0.118525	0.121475	0.125525	0.130475	0.135175	0.1414	0.14725	0.153825	0.160475	0.167975	0.176725	0.184625	0.1951	0.2058	0.21865	0.228475	0.239475	0.25345	0.26665	0.27765	0.291475	0.307375	0.31785	0.334425	0.34925	0.360925	0.3739	0.385725	0.3939	0.403725	0.406525	0.40865	0.4163	0.4182	0.424275	0.42685	0.4285	0.43295
Dec-HNK 20µM			0.101025	0.1023	0.104075	0.1067	0.108725	0.1113	0.114975	0.117925	0.120825	0.122425	0.124475	0.126275	0.127775	0.129275	0.130725	0.132675	0.134275	0.13485	0.1357	0.136975	0.1384	0.140675	0.14315	0.1471	0.1493	0.153025	0.15875	0.1632	0.167875	0.174575	0.1816	0.1867	0.19575	0.203025	0.209525	0.21815	0.229025	0.2359	0.246825	0.25695	0.26595	0.27675	0.286625	0.2977	0.3071	0.318425	0.328425
Dec-HNK 25µM			0.101675	0.1034	0.105375	0.10765	0.10995	0.113175	0.116875	0.118575	0.119075	0.119025	0.119475	0.120025	0.120725	0.12115	0.122	0.1233	0.124375	0.12455	0.125575	0.1265	0.127675	0.1292	0.1311	0.13325	0.13385	0.13495	0.1379	0.139525	0.14045	0.14335	0.1457	0.147375	0.1509	0.15365	0.1547	0.158625	0.162975	0.165075	0.16945	0.174025	0.17735	0.182675	0.18805	0.192975	0.19765	0.20405	0.209575
Dec-HNK 30µM			0.101825	0.10365	0.105725	0.108075	0.1112	0.114675	0.115575	0.115175	0.115175	0.11525	0.115875	0.116075	0.1169	0.11725	0.118275	0.1195	0.119925	0.120375	0.121025	0.121525	0.122475	0.123525	0.124925	0.12625	0.12665	0.12765	0.129775	0.130175	0.13105	0.13315	0.13455	0.1359	0.138075	0.1394	0.140925	0.143	0.145325	0.146575	0.14985	0.152375	0.153875	0.1567	0.15935	0.162475	0.165475	0.168175	0.171375
Dec-HNK 0µM			0.099875	0.101675	0.103675	0.1062	0.110475	0.111325	0.111025	0.11085	0.110925	0.110925	0.111425	0.1121	0.112775	0.112875	0.1137	0.11465	0.1154	0.115575	0.11635	0.116725	0.117375	0.11815	0.1192	0.120225	0.12035	0.12105	0.1224	0.122725	0.12325	0.12475	0.125675	0.126425	0.128025	0.129175	0.13005	0.1316	0.133325	0.134525	0.1365	0.138	0.139225	0.141325	0.14335	0.144975	0.146975	0.149075	0.1522
Dec-HNK 35µM			0.10195	0.103575	0.105825	0.110475	0.1122	0.111575	0.1113	0.111275	0.111325	0.111575	0.11175	0.112325	0.11265	0.112775	0.1134	0.1142	0.11455	0.1148	0.11525	0.115725	0.11625	0.1169	0.117725	0.11855	0.1186	0.119275	0.120175	0.120475	0.120875	0.121775	0.12225	0.1228	0.1235	0.124175	0.1246	0.125175	0.12585	0.126425	0.1273	0.128125	0.1287	0.129775	0.130725	0.1315	0.132225	0.1332	0.134725
Dec-HNK 40µM			0.102325	0.104375	0.107025	0.111625	0.1117	0.110875	0.110675	0.1108	0.1108	0.111175	0.11115	0.111325	0.111575	0.1116	0.111675	0.112325	0.11235	0.112425	0.112725	0.112925	0.11335	0.1137	0.1143	0.114525	0.114475	0.114975	0.115425	0.115125	0.11555	0.116175	0.116075	0.1165	0.116725	0.116925	0.11745	0.117625	0.11805	0.118	0.118675	0.119225	0.119	0.1194	0.119875	0.11985	0.12055	0.12085	0.121375
Dec-HNK 50µM			0.102775	0.1051	0.11075	0.111075	0.1109	0.110925	0.11085	0.111375	0.111625	0.112125	0.112075	0.1119	0.1118	0.11165	0.11155	0.1117	0.111275	0.1112	0.111225	0.110925	0.111225	0.111075	0.111175	0.1111	0.110825	0.1108	0.1109	0.11035	0.11035	0.110375	0.110075	0.1103	0.1102	0.10965	0.1099	0.10975	0.10945	0.109175	0.109325	0.109025	0.10855	0.108525	0.1085	0.10815	0.108225	0.108175	0.108275
Dec-HNK 70µM			0.10415	0.107075	0.11205	0.111425	0.111325	0.1119	0.112375	0.11305	0.1133	0.1138	0.1138	0.113675	0.1137	0.11345	0.113575	0.113325	0.113125	0.113225	0.112975	0.11285	0.112725	0.112575	0.112525	0.112075	0.11195	0.11195	0.111875	0.1113	0.11125	0.1112	0.1109	0.111025	0.11065	0.11025	0.1107	0.110525	0.10995	0.109825	0.109675	0.109075	0.108825	0.10865	0.108	0.107875	0.10795	0.1074	0.10765
Dec-HNK 100µM			0.139225	0.140075	0.141925	0.145025	0.149275	0.1488	0.147675	0.14755	0.14715	0.147125	0.1474	0.146675	0.146725	0.14635	0.14635	0.146225	0.145575	0.14545	0.14515	0.1446	0.145025	0.144675	0.144925	0.144825	0.144225	0.14455	0.144525	0.144325	0.1441	0.144225	0.1441	0.144175	0.14405	0.143675	0.144325	0.144575	0.143475	0.143875	0.144175	0.143775	0.1431	0.1433	0.14295	0.1429	0.1435	0.143	0.143075
	SD
HNK 5µM			0.000634429	0.000641775	0.000578792	0.000491808	0.000675925	0.000775806	0.00101827	0.00112999	0.00139732	0.00116726	0.00142653	0.000732718	0.0010779	0.00113798	0.00150748	0.000867107	0.00149729	0.00167407	0.00284374	0.00142478	0.00114537	0.00225887	0.00273622	0.00267897	0.0023	0.00256552	0.00328824	0.00257294	0.00163153	0.00266317	0.00301206	0.00165586	0.00284022	0.00249449	0.000732718	0.00289169	0.00150665	0.00381862	0.00321131	0.0030995	0.00433092	0.00349669	0.00309869	0.00395182	0.00353155	0.00657951	0.00511028
HNK 10µM			0.000430116	0.000412311	0.000680074	0.000756224	0.000553963	0.000489898	0.00043229	0.00129108	0.000675925	0.00107092	0.000746241	0.00104881	0.000995929	0.000430116	0.00111692	0.000533854	0.000454835	0.000804285	0.000660965	0.000931397	0.000672216	0.00154029	0.00227198	0.00245967	0.000956556	0.00185876	0.00182071	0.000775806	0.00169853	0.00202114	0.00236683	0.00129808	0.00396003	0.00337	0.00248433	0.00297867	0.00318787	0.00269861	0.00273987	0.00261952	0.00509068	0.00282522	0.00373497	0.00394042	0.00534416	0.0061751	0.00509724
HNK 0µM			0.000605702	0.00065192	0.000465698	0.000839643	0.000584701	0.000641775	0.00106184	0.00116055	0.0016843	0.00152705	0.00115542	0.00151554	0.00172391	0.00118533	0.00206882	0.00166038	0.00255636	0.00237105	0.00206882	0.00356888	0.00264481	0.00347167	0.00463708	0.00432746	0.00395285	0.00301703	0.00483787	0.00425051	0.00292959	0.0029056	0.00523516	0.00439346	0.00367041	0.00437778	0.00235053	0.00529923	0.00324297	0.00344773	0.00517011	0.00436542	0.00570543	0.00518574	0.00570438	0.00529687	0.00434223	0.00805213	0.00795456
HNK 15µM			0.000415331	0.000474342	0.000613901	0.000512348	0.000324037	0.000141421	0.000517204	0.000524404	0.000562917	0.000798044	0.000516599	0.000277263	0.000830662	0.000524404	0.000820061	0.00121937	0.000178536	0.000605702	0.00161458	0.000660965	0.00107355	0.000732718	0.000743303	0.00145172	0.000825757	0.00148892	0.0017066	0.000845577	0.0010329	0.0022376	0.00221698	0.00199797	0.00243824	0.00181021	0.00186882	0.00336406	0.00311237	0.00139172	0.00359166	0.0025	0.00201417	0.00294311	0.00393788	0.00330104	0.00325452	0.00445533	0.00220836
HNK 20µM			0.000690561	0.00043229	0.000791754	0.000690561	0.000540833	0.000610328	0.00105445	0.000686932	0.000396074	0.00111018	0.000860233	0.000593191	0.000906573	0.000291548	0.00110567	0.000906918	0.000486698	0.000223607	0.00085	0.000940744	0.00122142	0.000717635	0.000502494	0.00108397	0.000956556	0.00160312	0.00142894	0.00149227	0.0011627	0.00165907	0.00159452	0.00174123	0.00155784	0.00109858	0.00132736	0.00152049	0.00238262	0.00201417	0.00266552	0.00352349	0.00215291	0.0012083	0.00302448	0.00342564	0.00277432	0.00410328	0.00286705
HNK 25µM			0.000463681	0.000303109	0.000353553	0.000311247	0.000396074	0.000637868	0.000729298	0.000383243	0.000782224	0.000626498	0.000286138	0.000593191	0.000620484	0.000784219	0.00073951	0.00108944	0.000816624	0.000687386	0.000412311	0.000129904	0.000924662	0.00101735	0.00100623	0.000801561	0.000356195	0.000807775	0.00111915	0.00105948	0.000758288	0.00111215	0.00134606	0.000852936	0.0018633	0.00159902	0.00127475	0.00226867	0.0013953	0.00184459	0.00321325	0.00219659	0.0024201	0.00293886	0.00229932	0.00381076	0.00338997	0.00265377	0.00420298
HNK 30µM			0.000858414	0.000829156	0.00112333	0.00114564	0.00067082	0.000649519	0.000526189	0.00101119	0.000258602	0.000782224	0.000762807	0.000465698	0.000806226	0.000540255	0.000785414	0.00108858	0.00060156	0.000972111	0.00109886	0.000704894	0.00123895	0.000966954	0.0009523	0.00116297	0.00045	0.00108484	0.0011987	0.000653357	0.000443706	0.00108253	0.00106771	0.00045	0.000756224	0.000787401	0.000970824	0.00153379	0.00115	0.000917537	0.00227857	0.00163612	0.0010025	0.00132169	0.0016843	0.00156285	0.00242835	0.00128914	0.00219886
HNK 35µM			0.00103078	0.000886002	0.000858414	0.000526189	0.000772577	0.000807775	0.000680074	0.00089861	0.0010779	0.000687386	0.00062998	0.000864581	0.000553963	0.000620484	0.000561249	0.000828779	0.00083479	0.000664737	0.00116913	0.00117473	0.00129687	0.00136634	0.00123971	0.00132853	0.0015411	0.00165435	0.00170734	0.00171519	0.0022061	0.00223201	0.00206201	0.00262904	0.00236154	0.00248747	0.00291119	0.00314563	0.00298454	0.00297269	0.0039028	0.00425823	0.00391344	0.00440483	0.00492208	0.00465369	0.00561672	0.00579369	0.00611984
HNK 40µM			0.000732718	0.000696419	0.000816624	0.000759523	0.000708872	0.000585235	0.00059739	0.000553963	0.000533854	0.000553963	0.000474342	0.000637868	0.000559017	0.000326917	0.000672681	0.000447214	0.000609816	0.000334477	0.000784219	0.000396074	0.00045	0.000544862	0.000589491	0.000659545	0.000933742	0.00104013	0.00129108	0.00141311	0.00132853	0.00127475	0.00137295	0.00129808	0.00133791	0.00174266	0.00176139	0.001878	0.00212882	0.00190919	0.00228364	0.00217988	0.00209105	0.00248935	0.00265094	0.00251334	0.00290032	0.00284901	0.00301029
HNK 50µM			0.000449305	0.000694172	0.000657172	0.000531507	0.000653357	0.000367423	0.000204634	0.000604152	0.000686932	0.000511737	0.000484768	0.000364005	0.000558458	0.000471699	0.000414578	0.000320156	0.000438035	0.00033541	0.000471699	0.000502494	0.0003	0.000334477	0.000497494	0.000641775	0.00085	0.000779022	0.000708431	0.000776209	0.000892679	0.000642262	0.000851469	0.000912072	0.00101827	0.000825757	0.00107325	0.00111018	0.00114537	0.00117553	0.00141664	0.00122678	0.00114346	0.00103531	0.000949671	0.00121527	0.00136634	0.0011987	0.00150831
HNK 70µM			0.00140178	0.00139732	0.00170496	0.00161245	0.00188331	0.00162076	0.00158015	0.00137181	0.000840759	0.000717635	0.000694622	0.000553963	0.000703562	0.00115217	0.000672216	0.000471036	0.00085257	0.00100125	0.00110085	0.000622495	0.000553963	0.000530919	0.000726292	0.000664737	0.000749583	0.000816624	0.000986154	0.000558458	0.000680074	0.000980752	0.00106859	0.00123794	0.00146544	0.00144568	0.00149562	0.00133299	0.00147733	0.00177112	0.00152049	0.00147712	0.00134792	0.00160156	0.0015756	0.00162385	0.00180191	0.00177957	0.00186414
HNK 100µM			0.000543139	0.000433013	0.000526189	0.000825757	0.0003937	0.000766485	0.000585235	0.000914809	0.000294746	0.00120312	0.00107121	0.000463681	0.000620484	0.000807388	0.000491808	0.000744983	0.000415331	0.00081968	0.000576086	0.000248747	0.000960469	0.000697764	0.000572276	0.000476314	0.000380789	0.000649519	0.000864581	0.000742883	0.000667083	0.000588961	0.000776209	0.000620484	0.000717635	0.000469042	0.00065192	0.000535607	0.000634429	0.000572276	0.000474342	0.000349106	0.000954921	0.000334477	0.000389711	0.000748331	0.000334477	0.000708431	0.00143592
Dec-HNK 5µM			0.00102225	0.00125574	0.0014089	0.00144114	0.00154657	0.00143244	0.00116055	0.00240559	0.00201417	0.00242126	0.00209165	0.00234574	0.00248294	0.00189539	0.00246779	0.00298695	0.00309071	0.00420795	0.00515188	0.00461952	0.00355176	0.00277489	0.00434914	0.00770276	0.00650019	0.00548544	0.00700049	0.00781441	0.00716135	0.00775661	0.0104932	0.00847655	0.00939079	0.008521	0.00496337	0.0058579	0.00578376	0.00375965	0.00345859	0.00395625	0.00296564	0.00246982	0.00399022	0.00270463	0.00371551	0.00305819	0.0031261
Dec-HNK 10µM			0.00084113	0.000769334	0.000925675	0.000801171	0.0010639	0.00100592	0.00125971	0.000925675	0.00109772	0.000845577	0.00132947	0.00107092	0.00142544	0.00125971	0.00145495	0.00189258	0.00127549	0.00159138	0.00252327	0.00174123	0.00127549	0.00136931	0.00221289	0.00440703	0.00430842	0.00295042	0.00464455	0.00478566	0.00450389	0.00564773	0.00592558	0.00669571	0.00721851	0.00825545	0.00488288	0.00725719	0.00751182	0.00330227	0.00286967	0.005438	0.00236379	0.00150893	0.00420201	0.0032499	0.000766078	0.00206806	0.00222528
Dec-HNK 15µM			0.000686932	0.000465698	0.00060208	0.000482183	0.000433013	0.000311247	0.000122474	0.00065	0.000798044	0.000576086	0.000476314	0.000983298	0.000816624	0.000294746	0.00139284	0.00176139	0.000925675	0.00217644	0.00342664	0.00326142	0.00263664	0.00183439	0.00342126	0.00677661	0.00665784	0.00478925	0.00681047	0.00784809	0.00758897	0.0100313	0.00991675	0.00975871	0.00993664	0.0105812	0.00749245	0.00833936	0.0106418	0.00344166	0.00273164	0.00610916	0.00292361	0.00313449	0.00492544	0.00358216	0.00294746	0.00450278	0.00339522
Dec-HNK 20µM			0.000526189	0.000524404	0.000248747	0.000681909	0.000973075	0.000324037	0.000653357	0.00107558	0.00102072	0.000769334	0.000869986	0.00083479	0.00104493	0.000746241	0.00071894	0.000869986	0.000481534	0.000165831	0.00101242	0.000939082	0.00103199	0.000334477	0.00149248	0.00227486	0.00152151	0.0012872	0.00232863	0.00216333	0.00212529	0.00303511	0.00305941	0.00302076	0.00357036	0.00415294	0.00392261	0.00390288	0.00713736	0.00376962	0.00490529	0.00763299	0.00405247	0.00386167	0.00920635	0.00631071	0.00718853	0.00746538	0.0060114
Dec-HNK 25µM			0.000749583	0.000796869	0.000807388	0.000782624	0.000743303	0.00125971	0.00108484	0.00085257	0.00104732	0.00147373	0.000798044	0.000954921	0.000749583	0.00164088	0.000951315	0.000821584	0.00132169	0.000779423	0.000621993	0.000463681	0.000914809	0.00129035	0.000640312	0.000838153	0.000229129	0.00128938	0.000764853	0.000396074	0.000403113	0.000672681	0.000331662	0.00110764	0.000604152	0.000852936	0.00108397	0.00202037	0.0029329	0.0020092	0.00240052	0.004374	0.00200686	0.00306706	0.00516357	0.00363894	0.00562028	0.00575522	0.00475204
Dec-HNK 30µM			0.000414578	0.000482183	0.000311247	0.00071894	0.000447214	0.000960143	0.000884237	0.000414578	0.00043229	0.00106888	0.000621993	0.000402337	0.000830662	0.00112805	0.00114319	0.000961769	0.000544862	0.000511737	0.00071894	0.000649519	0.00131601	0.0011322	0.000794906	0.000715891	0.000864581	0.00156924	0.00118822	0.000807388	0.00108051	0.00152398	0.000975961	0.00169853	0.00116913	0.000815475	0.00207289	0.00149499	0.00159433	0.00184442	0.00197547	0.00208252	0.00173403	0.0013435	0.00191638	0.0022264	0.0026157	0.00257524	0.00268363
Dec-HNK 0µM			0.000460299	0.000704894	0.000553963	0.000524404	0.000163936	0.00112333	0.000725862	0.000610328	0.000356195	0.000715454	0.000881405	0.000524404	0.000576086	0.000580409	0.000474342	0.000497494	0.000578792	0.000633936	0.000715891	0.000645659	0.000715454	0.000826136	0.000696419	0.00083778	0.000559017	0.000970824	0.00108858	0.000828779	0.000844097	0.00111467	0.00085257	0.000849632	0.00100343	0.00083179	0.000955249	0.000758288	0.001141	0.00125773	0.0010247	0.0012227	0.00158015	0.00149395	0.00176423	0.00151224	0.00169908	0.00213585	0.00134907
Dec-HNK 35µM			0.00060208	0.000708431	0.000668487	0.000465698	0.00065192	0.000985837	0.0008	0.000326917	0.000258602	0.000576086	0.000471699	0.00043229	0.000415331	0.000909327	0.000821584	0.000509902	0.000642262	0.000681909	0.000708872	0.00071894	0.000939415	0.000833667	0.000657172	0.000497494	0.000636396	0.0009523	0.00062998	0.000540255	0.000715454	0.000664737	0.000626498	0.000803119	0.000644205	0.000664737	0.000897218	0.000807388	0.000403113	0.000711952	0.000982344	0.000884237	0.000524404	0.000749583	0.00073951	0.000738241	0.00114755	0.000538516	0.000775806
Dec-HNK 40µM			0.000376663	0.000326917	0.000476314	0.000511737	0.00065192	0.00043229	0.000746241	0.000353553	0.000380789	0.000722409	0.000471699	0.000326917	0.000535607	0.000809321	0.000822724	0.000553963	0.000567891	0.000460299	0.000526189	0.000544862	0.000610328	0.000612372	0.000561249	0.000526189	0.00062998	0.000756224	0.000840759	0.000535607	0.000708872	0.000939082	0.000683283	0.0010025	0.000933742	0.000840759	0.00123592	0.0009782	0.00107355	0.00103441	0.001359	0.00144978	0.00113358	0.001251	0.00137727	0.00141686	0.00157242	0.00150748	0.00139172
Dec-HNK 50µM			0.00073951	0.000412311	0.000642262	0.000535607	0.000574456	0.00062998	0.000820061	0.000481534	0.000649519	0.000521416	0.000326917	0.000570088	0.000469042	0.000531507	0.000455522	0.000514782	0.00043229	0.000367423	0.000376663	0.000660965	0.000530919	0.000553963	0.000460299	0.000474342	0.000694172	0.00104163	0.000728011	0.000864581	0.00103562	0.00120078	0.00108484	0.00129035	0.00141598	0.00134629	0.00139104	0.00118004	0.00152561	0.00144806	0.00131411	0.00158331	0.00161941	0.00145838	0.00167481	0.00159765	0.00155624	0.00191882	0.00166189
Dec-HNK 70µM			0.000229129	0.000258602	0.000165831	0.000248747	0.000192029	0.0003	0.000396074	5e-05	0.000458258	0.000244949	0.000452769	0.000389711	0.000173205	0.000497494	0.000501871	0.000216506	0.000481534	0.000414578	0.000286138	0.000471699	0.000465698	0.00043229	0.000227761	0.000147902	0.000471699	0.000512348	0.000460299	0.000412311	0.000708872	0.000857321	0.000608276	0.000881405	0.000766485	0.000963068	0.000982344	0.00073951	0.000934077	0.00116055	0.000954921	0.00104732	0.00123769	0.00107355	0.00155081	0.0012617	0.0012339	0.00131909	0.0014151
Dec-HNK 100µM			0.00130072	0.000954921	0.00135716	0.00118189	0.0012872	0.00110227	0.0011322	0.000981071	0.00144309	0.0010084	0.00101735	0.000804285	0.000708431	0.000715891	0.00125	0.00119661	0.00115407	0.000975961	0.00100623	0.00129035	0.00117978	0.00123161	0.00156585	0.00102072	0.00116485	0.00116726	0.00108484	0.0011519	0.00101735	0.00132736	0.000997497	0.00159276	0.00141156	0.00119452	0.00159589	0.00160526	0.00130072	0.00182945	0.00169466	0.00163612	0.0017161	0.00206155	0.00206579	0.00193391	0.00175071	0.00248898	0.00290807
[truncated: 53 more columns]

## Sheet: Fig 1b
Fig 1b
	Well	Content	Raw Data (600)	Raw Data (600)	Raw Data (600)	Raw Data (600)	Raw Data (600)	Raw Data (600)	Raw Data (600)	Raw Data (600)	Raw Data (600)	Raw Data (600)	Raw Data (600)	Raw Data (600)	Raw Data (600)	Raw Data (600)	Raw Data (600)	Raw Data (600)	Raw Data (600)	Raw Data (600)	Raw Data (600)	Raw Data (600)	Raw Data (600)	Raw Data (600)	Raw Data (600)	Raw Data (600)	Raw Data (600)	Raw Data (600)	Raw Data (600)	Raw Data (600)	Raw Data (600)	Raw Data (600)	Raw Data (600)	Raw Data (600)	Raw Data (600)	Raw Data (600)	Raw Data (600)	Raw Data (600)	Raw Data (600)	Raw Data (600)	Raw Data (600)	Raw Data (600)	Raw Data (600)	Raw Data (600)	Raw Data (600)	Raw Data (600)	Raw Data (600)	Raw Data (600)	Raw Data (600)
		Time	0	215	430	645	860	1075	1290	1505	1720	1935	2150	2365	2580	2795	3010	3225	3440	3655	3870	4085	4300	4515	4730	4945	5160	5375	5590	5805	6020	6235	6450	6665	6880	7095	7310	7525	7740	7955	8170	8385	8600	8815	9030	9245	9460	9675	9890
		Time(min)	0	3.58333	7.16667	10.75	14.3333	17.9167	21.5	25.0833	28.6667	32.25	35.8333	39.4167	43	46.5833	50.1667	53.75	57.3333	60.9167	64.5	68.0833	71.6667	75.25	78.8333	82.4167	86	89.5833	93.1667	96.75	100.333	103.917	107.5	111.083	114.667	118.25	121.833	125.417	129	132.583	136.167	139.75	143.333	146.917	150.5	154.083	157.667	161.25	164.833
Mito-ortho-HNK 0.5 µM	A01	Sample X1	0.1038	0.1042	0.1054	0.1068	0.1097	0.112	0.1153	0.1182	0.1219	0.1236	0.1278	0.1323	0.1361	0.1427	0.1486	0.1537	0.1604	0.1679	0.1786	0.1833	0.1913	0.2045	0.2145	0.2252	0.2388	0.2482	0.2629	0.2747	0.2868	0.2993	0.3151	0.3249	0.3407	0.3531	0.3644	0.3797	0.3862	0.3904	0.3949	0.3994	0.4043	0.4092	0.411	0.4139	0.4204	0.4178	0.4188
Mito-ortho-HNK 1 µM	A02	Sample X2	0.1033	0.1043	0.1055	0.1075	0.1104	0.114	0.1146	0.1207	0.123	0.1265	0.1301	0.1328	0.1366	0.14	0.1446	0.1472	0.1519	0.1576	0.1614	0.168	0.1741	0.1826	0.1924	0.2008	0.2076	0.2157	0.2269	0.2364	0.2489	0.2574	0.2698	0.2791	0.2961	0.3064	0.3178	0.3299	0.3374	0.3482	0.3574	0.3652	0.3716	0.3812	0.3826	0.3895	0.3913	0.392	0.3981
Mito-ortho-HNK 0 µM	A03	Sample X3	0.1044	0.1047	0.1061	0.1076	0.1102	0.113	0.1154	0.1178	0.1218	0.1251	0.127	0.1311	0.1365	0.1412	0.1482	0.1532	0.162	0.1684	0.176	0.1866	0.1932	0.2046	0.2171	0.2276	0.2395	0.2483	0.2638	0.2763	0.2862	0.2971	0.3168	0.3288	0.3393	0.3558	0.3665	0.3762	0.3824	0.3915	0.3964	0.4023	0.4036	0.4091	0.4104	0.4157	0.4235	0.4179	0.4202
Mito-ortho-HNK 1.5 µM	A04	Sample X4	0.1029	0.1035	0.105	0.1069	0.1098	0.1134	0.117	0.1181	0.1215	0.1256	0.1313	0.1332	0.1356	0.1389	0.1418	0.142	0.1455	0.1458	0.1453	0.1486	0.1513	0.1541	0.1586	0.162	0.1674	0.1718	0.1801	0.1873	0.1904	0.1974	0.207	0.2129	0.2218	0.2334	0.2408	0.2527	0.2603	0.2708	0.2816	0.2898	0.3031	0.3145	0.3206	0.3308	0.3417	0.3489	0.3605
Mito-ortho-HNK 2 µM	A05	Sample X5	0.104	0.1047	0.1064	0.1082	0.1115	0.1154	0.119	0.1212	0.1243	0.1264	0.129	0.1299	0.1318	0.1332	0.1364	0.1356	0.1378	0.1399	0.1404	0.1423	0.1426	0.1471	0.1482	0.1495	0.152	0.152	0.1555	0.1585	0.161	0.1639	0.1683	0.1718	0.1772	0.1839	0.1881	0.1946	0.1998	0.206	0.2144	0.2198	0.2296	0.238	0.248	0.2534	0.2647	0.271	0.2806
Mito-ortho-HNK 2.5 µM	A06	Sample X6	0.1041	0.1042	0.1058	0.1083	0.1112	0.1151	0.1186	0.1206	0.1225	0.1244	0.1247	0.1258	0.1268	0.1287	0.1301	0.1307	0.1316	0.1337	0.1344	0.1362	0.137	0.1396	0.1423	0.1441	0.1456	0.1467	0.1498	0.1533	0.1549	0.1563	0.1613	0.1616	0.1659	0.171	0.1723	0.177	0.1815	0.1854	0.1907	0.1947	0.1987	0.2051	0.2102	0.2154	0.2215	0.2268	0.2338
Mito-ortho-HNK 3 µM	A07	Sample X7	0.1006	0.1015	0.1033	0.1053	0.1083	0.1116	0.1142	0.1145	0.1172	0.1176	0.1179	0.1195	0.1202	0.1213	0.122	0.1232	0.1237	0.1243	0.125	0.1266	0.1273	0.1289	0.1309	0.132	0.1338	0.1345	0.1367	0.1392	0.1405	0.1416	0.1453	0.147	0.1498	0.1533	0.1543	0.1578	0.1608	0.164	0.1673	0.1706	0.174	0.1773	0.1817	0.1855	0.1914	0.1944	0.1991
Mito-ortho-HNK 4 µM	A08	Sample X8	0.1033	0.1045	0.1059	0.108	0.1112	0.1135	0.1151	0.1153	0.1166	0.1167	0.1168	0.118	0.1182	0.1187	0.1194	0.1195	0.1198	0.1207	0.1204	0.121	0.1215	0.122	0.1233	0.124	0.124	0.1249	0.1258	0.1271	0.1268	0.1281	0.1294	0.1291	0.1311	0.1318	0.1328	0.1339	0.1356	0.1369	0.1376	0.1384	0.1399	0.1417	0.1431	0.1454	0.1465	0.1475	0.1498
Mito-ortho-HNK 5 µM	A09	Sample X9	0.1033	0.1046	0.1059	0.1082	0.1108	0.1125	0.1137	0.114	0.1151	0.116	0.1165	0.117	0.1177	0.1184	0.118	0.1192	0.119	0.1203	0.1197	0.1206	0.1213	0.1209	0.1218	0.1223	0.122	0.1224	0.1227	0.123	0.1238	0.1246	0.125	0.126	0.1266	0.1264	0.1272	0.1285	0.129	0.1294	0.1301	0.1315	0.1319	0.1324	0.1338	0.1342	0.1354	0.1368	0.1375
Mito-ortho-HNK 7.5 µM	A10	Sample X10	0.1054	0.1067	0.1083	0.1107	0.1121	0.1133	0.1143	0.1144	0.115	0.1159	0.1155	0.1166	0.1164	0.1166	0.1164	0.117	0.1165	0.1171	0.1169	0.1167	0.1175	0.1176	0.1174	0.1176	0.117	0.1174	0.1178	0.118	0.1179	0.1186	0.1182	0.1181	0.118	0.1186	0.1182	0.1184	0.1184	0.1184	0.1182	0.1185	0.1187	0.1193	0.1193	0.1194	0.1192	0.1195	0.1195
Mito-ortho-HNK 10 µM	A11	Sample X11	0.1066	0.1081	0.1103	0.112	0.113	0.1139	0.1146	0.1149	0.1157	0.1167	0.1166	0.1172	0.1175	0.1172	0.1179	0.1179	0.1174	0.1182	0.1178	0.118	0.1185	0.1188	0.1184	0.1189	0.1185	0.1185	0.1184	0.1188	0.1187	0.1183	0.118	0.1178	0.1176	0.1172	0.1173	0.1177	0.1171	0.1164	0.117	0.1169	0.1172	0.1171	0.1169	0.1168	0.1164	0.1162	0.1161
Mito-ortho-HNK 20 µM	A12	Sample X12	0.1371	0.1384	0.1398	0.1423	0.145	0.1463	0.147	0.1474	0.1481	0.147	0.1482	0.1491	0.1479	0.1482	0.1486	0.1485	0.1483	0.1483	0.148	0.1477	0.1482	0.1486	0.1476	0.1487	0.1483	0.149	0.1491	0.1496	0.1487	0.1497	0.1499	0.1503	0.1499	0.1498	0.1506	0.151	0.1505	0.1512	0.1513	0.1512	0.1521	0.1511	0.1506	0.1509	0.1518	0.1528	0.1544
Mito-ortho-HNK 0.5 µM	B01	Sample X13	0.1034	0.1029	0.1049	0.1065	0.1093	0.1114	0.1141	0.1185	0.1208	0.1247	0.1275	0.1303	0.1354	0.141	0.1471	0.1523	0.1599	0.1679	0.1735	0.1809	0.1889	0.2022	0.2138	0.2223	0.2354	0.2436	0.2567	0.2745	0.2845	0.2934	0.3116	0.3221	0.3382	0.3542	0.3636	0.3765	0.387	0.3983	0.4039	0.4077	0.4125	0.4179	0.4179	0.4244	0.4271	0.4298	0.4311
Mito-ortho-HNK 1 µM	B02	Sample X14	0.1037	0.1041	0.1059	0.1069	0.1096	0.1128	0.1147	0.1174	0.1212	0.1236	0.1283	0.1302	0.1339	0.1389	0.1424	0.1466	0.1512	0.1554	0.1608	0.1654	0.1723	0.1788	0.1875	0.195	0.2055	0.2117	0.2232	0.2349	0.2446	0.2542	0.2682	0.2756	0.2889	0.3053	0.312	0.3308	0.3383	0.349	0.3614	0.3704	0.3807	0.3875	0.3894	0.398	0.4045	0.4039	0.4107
Mito-ortho-HNK 0 µM	B03	Sample X15	0.1031	0.1036	0.1056	0.1061	0.1092	0.1115	0.1126	0.1154	0.1177	0.1208	0.1241	0.1273	0.1323	0.1388	0.1442	0.1503	0.1582	0.1638	0.172	0.1781	0.1877	0.1973	0.2092	0.2214	0.2298	0.2416	0.2548	0.2685	0.2799	0.2912	0.3095	0.3175	0.333	0.3544	0.3606	0.3817	0.3914	0.4007	0.4108	0.4106	0.4138	0.4218	0.4246	0.4287	0.4346	0.4339	0.4384
Mito-ortho-HNK 1.5 µM	B04	Sample X16	0.1028	0.1047	0.1059	0.1068	0.1107	0.113	0.1166	0.1195	0.123	0.127	0.13	0.1332	0.1362	0.1391	0.1399	0.1435	0.1454	0.1463	0.1487	0.1493	0.1522	0.1548	0.1597	0.1648	0.1696	0.1731	0.1803	0.1867	0.1929	0.2007	0.2107	0.2176	0.2265	0.2368	0.2443	0.255	0.2655	0.2726	0.2842	0.2948	0.3026	0.3174	0.326	0.3379	0.3485	0.3563	0.3624
Mito-ortho-HNK 2 µM	B05	Sample X17	0.103	0.1045	0.1059	0.1076	0.1114	0.1141	0.1166	0.1201	0.1233	0.1245	0.128	0.1294	0.1309	0.1333	0.1337	0.1367	0.1389	0.1401	0.1417	0.1426	0.1449	0.1469	0.1483	0.1514	0.1535	0.156	0.1582	0.1626	0.1634	0.1676	0.1724	0.1748	0.1802	0.1867	0.1909	0.1982	0.2053	0.2098	0.2193	0.228	0.235	0.2408	0.2518	0.2625	0.271	0.2798	0.2884
Mito-ortho-HNK 2.5 µM	B06	Sample X18	0.104	0.1047	0.1068	0.1091	0.1117	0.1145	0.1181	0.1207	0.1224	0.1245	0.1251	0.1259	0.1279	0.1293	0.1296	0.1323	0.1326	0.1343	0.1352	0.1361	0.1385	0.1405	0.1424	0.1442	0.1451	0.1482	0.1507	0.1524	0.1542	0.158	0.161	0.1628	0.1682	0.1694	0.1735	0.1788	0.1812	0.1845	0.1915	0.1956	0.1972	0.205	0.2103	0.2187	0.2245	0.2292	0.2369
Mito-ortho-HNK 3 µM	B07	Sample X19	0.1028	0.1037	0.1062	0.1079	0.1101	0.113	0.1152	0.117	0.1176	0.119	0.1196	0.1208	0.1218	0.1225	0.1237	0.1247	0.1254	0.1266	0.128	0.1285	0.1303	0.131	0.1327	0.1349	0.1345	0.1369	0.139	0.1403	0.1413	0.1443	0.1465	0.1473	0.1505	0.1523	0.1548	0.1592	0.1619	0.1645	0.17	0.1726	0.1742	0.1782	0.1841	0.1874	0.1937	0.1962	0.2008
Mito-ortho-HNK 4 µM	B08	Sample X20	0.1034	0.1046	0.1065	0.1081	0.111	0.1128	0.1143	0.1161	0.1161	0.117	0.118	0.1182	0.1195	0.1202	0.1206	0.1213	0.1216	0.1225	0.1232	0.1234	0.1251	0.1258	0.1266	0.1273	0.128	0.1292	0.1305	0.1317	0.1327	0.134	0.1349	0.1363	0.1377	0.1384	0.1409	0.1427	0.1438	0.145	0.1486	0.1502	0.1506	0.154	0.1568	0.1583	0.1619	0.163	0.1665
Mito-ortho-HNK 5 µM	B09	Sample X21	0.1052	0.1059	0.1079	0.1098	0.1124	0.114	0.1152	0.1154	0.1158	0.1173	0.1178	0.1183	0.119	0.1191	0.1199	0.1204	0.1207	0.121	0.1218	0.1217	0.1225	0.1223	0.1234	0.124	0.1241	0.1248	0.126	0.1263	0.1267	0.1274	0.1283	0.1285	0.1298	0.1305	0.1313	0.1335	0.1344	0.134	0.1362	0.1366	0.1364	0.1387	0.1398	0.1399	0.1425	0.1431	0.1447
Mito-ortho-HNK 7.5 µM	B10	Sample X22	0.1054	0.1063	0.1085	0.1112	0.112	0.113	0.1141	0.1142	0.1147	0.1149	0.1154	0.1164	0.116	0.1161	0.1167	0.1166	0.117	0.1169	0.1173	0.1174	0.1173	0.1176	0.118	0.1184	0.1178	0.1184	0.1189	0.1185	0.1185	0.1195	0.1193	0.1198	0.1202	0.1195	0.1206	0.1207	0.1204	0.1204	0.1213	0.1211	0.1205	0.121	0.1208	0.1208	0.1219	0.1218	0.1218
Mito-ortho-HNK 10 µM	B11	Sample X23	0.108	0.1095	0.1118	0.1136	0.114	0.1154	0.1155	0.1162	0.1165	0.1178	0.1178	0.118	0.1189	0.1186	0.1189	0.1187	0.1188	0.1195	0.1196	0.1192	0.12	0.1203	0.1204	0.1207	0.1202	0.1207	0.121	0.1202	0.1198	0.1207	0.1207	0.1211	0.1212	0.1204	0.1213	0.1211	0.1203	0.1202	0.1208	0.1206	0.1202	0.121	0.1206	0.1206	0.1207	0.1207	0.1205
Mito-ortho-HNK 20 µM	B12	Sample X24	0.1374	0.1386	0.1403	0.1429	0.1449	0.1479	0.1481	0.1483	0.1488	0.1498	0.1476	0.1492	0.149	0.1487	0.1479	0.1484	0.1477	0.1481	0.1486	0.1476	0.1491	0.1482	0.1484	0.1488	0.1479	0.148	0.1477	0.1476	0.1472	0.1485	0.1491	0.149	0.1494	0.15	0.1494	0.1504	0.1496	0.1498	0.151	0.1504	0.1495	0.1503	0.1506	0.1517	0.1523	0.1509	0.1518
Mito-ortho-HNK 0.5 µM	C01	Sample X25	0.1021	0.1025	0.1038	0.1056	0.1079	0.1101	0.114	0.1161	0.1198	0.1219	0.125	0.1309	0.1332	0.1395	0.1453	0.1513	0.1566	0.165	0.171	0.1793	0.1884	0.1989	0.2087	0.2177	0.2324	0.2412	0.255	0.2683	0.2822	0.2924	0.3069	0.3212	0.3332	0.3478	0.3627	0.3739	0.3874	0.3959	0.3984	0.4034	0.4039	0.4098	0.417	0.4187	0.4198	0.4244	0.4283
Mito-ortho-HNK 1 µM	C02	Sample X26	0.1042	0.1051	0.1068	0.1086	0.1109	0.1136	0.1151	0.1187	0.1216	0.1258	0.1297	0.1326	0.1348	0.1398	0.1424	0.1457	0.1507	0.156	0.1626	0.167	0.1732	0.1791	0.1864	0.1946	0.2058	0.2118	0.222	0.2343	0.2451	0.2517	0.2636	0.2778	0.2851	0.298	0.3116	0.3254	0.3326	0.3467	0.3537	0.3681	0.3752	0.3806	0.385	0.3884	0.3925	0.3983	0.403
Mito-ortho-HNK 0 µM	C03	Sample X27	0.1046	0.1053	0.1069	0.1082	0.1105	0.1126	0.1142	0.1171	0.1207	0.1228	0.1262	0.13	0.1349	0.1381	0.1458	0.1488	0.1567	0.1627	0.172	0.1785	0.1875	0.1968	0.2056	0.216	0.2304	0.2404	0.2513	0.2663	0.2791	0.2892	0.303	0.3188	0.3291	0.3451	0.3628	0.3766	0.3864	0.3988	0.4054	0.4132	0.4192	0.4208	0.4226	0.4285	0.4325	0.437	0.4405
Mito-ortho-HNK 1.5 µM	C04	Sample X28	0.1035	0.1044	0.1065	0.1077	0.1101	0.1132	0.1156	0.1188	0.122	0.1251	0.1301	0.1333	0.1344	0.1382	0.1404	0.1404	0.1451	0.145	0.1483	0.1498	0.1503	0.1556	0.1576	0.1618	0.1684	0.1706	0.1762	0.185	0.1917	0.1964	0.2047	0.2144	0.2205	0.2318	0.2397	0.246	0.2592	0.2699	0.2744	0.2898	0.2994	0.3119	0.3207	0.3302	0.3398	0.3475	0.3564
Mito-ortho-HNK 2 µM	C05	Sample X29	0.1036	0.1044	0.1064	0.1086	0.1105	0.114	0.1166	0.1198	0.1242	0.1242	0.1272	0.131	0.1301	0.1326	0.1337	0.1348	0.1378	0.1397	0.1417	0.1436	0.1436	0.1458	0.1472	0.1498	0.1547	0.1542	0.1555	0.1614	0.164	0.1661	0.1704	0.1751	0.1786	0.1862	0.1897	0.1946	0.2018	0.2098	0.2123	0.2217	0.2327	0.2378	0.2468	0.2566	0.2638	0.2737	0.2832
Mito-ortho-HNK 2.5 µM	C06	Sample X30	0.1033	0.1045	0.1063	0.1084	0.111	0.1134	0.1173	0.12	0.1234	0.123	0.1245	0.1272	0.1264	0.128	0.1291	0.1293	0.1316	0.1326	0.135	0.1364	0.1359	0.1379	0.1402	0.1422	0.145	0.146	0.1477	0.1517	0.1541	0.1551	0.1582	0.1604	0.1636	0.1676	0.1704	0.1734	0.1783	0.1817	0.1846	0.1904	0.1949	0.1996	0.2047	0.21	0.2155	0.2223	0.2276
Mito-ortho-HNK 3 µM	C07	Sample X31	0.1016	0.1029	0.1045	0.1062	0.1089	0.1113	0.1142	0.1158	0.1179	0.1173	0.1191	0.1203	0.12	0.1211	0.1217	0.122	0.1246	0.1246	0.1262	0.1273	0.1274	0.1288	0.1302	0.1322	0.1341	0.1346	0.1358	0.1387	0.1402	0.142	0.1435	0.1462	0.1484	0.1513	0.1524	0.1557	0.1587	0.1628	0.164	0.168	0.1721	0.1754	0.1794	0.1839	0.1871	0.1927	0.1977
Mito-ortho-HNK 4 µM	C08	Sample X32	0.105	0.1059	0.1077	0.1091	0.1113	0.1138	0.115	0.1161	0.1177	0.1176	0.1182	0.1196	0.1195	0.12	0.1203	0.1211	0.122	0.122	0.1232	0.124	0.1237	0.1245	0.1259	0.1271	0.1275	0.1286	0.1291	0.1304	0.1315	0.1329	0.1338	0.1343	0.1352	0.1372	0.1381	0.1394	0.1414	0.1429	0.1438	0.1459	0.1476	0.1492	0.1517	0.1537	0.1565	0.1588	0.1616
Mito-ortho-HNK 5 µM	C09	Sample X33	0.1048	0.1065	0.1079	0.1097	0.1123	0.1136	0.1144	0.1151	0.1166	0.1163	0.1172	0.1185	0.1183	0.119	0.1189	0.1196	0.1199	0.1205	0.1212	0.1213	0.1216	0.1221	0.123	0.1238	0.1244	0.125	0.1257	0.1266	0.1273	0.1277	0.1284	0.1292	0.1298	0.1307	0.1313	0.1324	0.1333	0.1337	0.1346	0.1365	0.1373	0.1381	0.1394	0.1404	0.1414	0.1428	0.1447
Mito-ortho-HNK 7.5 µM	C10	Sample X34	0.1064	0.1081	0.11	0.112	0.1135	0.1139	0.1143	0.1155	0.1164	0.1163	0.1166	0.1171	0.1175	0.1174	0.1175	0.1175	0.1177	0.1178	0.1182	0.1181	0.1181	0.1184	0.1188	0.1194	0.1193	0.1196	0.1198	0.1201	0.1203	0.1204	0.1206	0.1206	0.1207	0.1209	0.121	0.1214	0.1216	0.1217	0.1219	0.1216	0.1219	0.1222	0.1218	0.1228	0.1229	0.1228	0.1236
Mito-ortho-HNK 10 µM	C11	Sample X35	0.1105	0.112	0.115	0.1164	0.118	0.1184	0.1187	0.1187	0.118	0.1187	0.1183	0.1186	0.1192	0.1204	0.1198	0.1191	0.1198	0.121	0.1209	0.1196	0.1189	0.1195	0.1198	0.1202	0.1204	0.1202	0.1203	0.12	0.1206	0.1205	0.1205	0.1204	0.121	0.121	0.1204	0.1205	0.121	0.1211	0.1206	0.1204	0.1205	0.121	0.1209	0.1209	0.1208	0.1204	0.1208
Mito-ortho-HNK 20 µM	C12	Sample X36	0.1364	0.1378	0.1394	0.1407	0.1443	0.1461	0.1474	0.1464	0.1481	0.147	0.1472	0.1481	0.1481	0.1471	0.1476	0.1475	0.1474	0.1472	0.1477	0.1476	0.1467	0.1469	0.1474	0.1476	0.1476	0.1475	0.1473	0.1481	0.148	0.1483	0.1478	0.1488	0.1481	0.1488	0.1493	0.1495	0.15	0.15	0.1501	0.151	0.1513	0.151	0.1512	0.1513	0.1514	0.152	0.1523
Mito-ortho-HNK 0.5 µM	D01	Sample X37	0.1033	0.1029	0.1047	0.1068	0.1092	0.112	0.1165	0.1161	0.1181	0.122	0.1289	0.1314	0.1346	0.1408	0.1448	0.1528	0.1582	0.1642	0.1726	0.1813	0.1903	0.1994	0.2087	0.2221	0.2346	0.2455	0.2548	0.2725	0.2848	0.2959	0.3094	0.3249	0.3394	0.3531	0.3626	0.372	0.3902	0.4007	0.3994	0.4058	0.413	0.4108	0.419	0.4221	0.4272	0.4356	0.4314
Mito-ortho-HNK 1 µM	D02	Sample X38	0.1044	0.1049	0.1072	0.1087	0.111	0.114	0.1157	0.1177	0.1217	0.1252	0.1286	0.1324	0.1346	0.1393	0.1416	0.1465	0.1509	0.1563	0.1613	0.1666	0.1727	0.1793	0.1882	0.1964	0.2051	0.2152	0.2235	0.2355	0.2454	0.2543	0.2657	0.2783	0.2894	0.301	0.3129	0.3237	0.3415	0.3539	0.3582	0.3722	0.3849	0.385	0.3922	0.395	0.3993	0.4085	0.4095
Mito-ortho-HNK 0 µM	D03	Sample X39	0.1036	0.104	0.1061	0.1081	0.1092	0.1116	0.1132	0.115	0.1183	0.1226	0.1247	0.1309	0.1326	0.1387	0.1426	0.1496	0.1551	0.1626	0.1704	0.1785	0.1864	0.1959	0.2059	0.2185	0.2311	0.2439	0.2529	0.2656	0.2794	0.2923	0.3054	0.3207	0.3327	0.3483	0.3609	0.367	0.3881	0.3963	0.403	0.4126	0.4147	0.414	0.4232	0.423	0.4274	0.4377	0.4353
Mito-ortho-HNK 1.5 µM	D04	Sample X40	0.1038	0.1038	0.1065	0.108	0.1102	0.1132	0.1162	0.1184	0.1218	0.1268	0.1303	0.1326	0.1366	0.1378	0.1397	0.1432	0.1451	0.1466	0.1496	0.1504	0.1532	0.156	0.1587	0.1648	0.1691	0.1746	0.18	0.1862	0.1929	0.2018	0.2088	0.2174	0.2252	0.2343	0.2434	0.2498	0.2663	0.2734	0.2798	0.2948	0.305	0.3095	0.33	0.336	0.3425	0.3577	0.3588
Mito-ortho-HNK 2 µM	D05	Sample X41	0.1049	0.1055	0.108	0.1095	0.112	0.1151	0.1183	0.1214	0.1241	0.1267	0.1294	0.1304	0.1325	0.1333	0.1348	0.1371	0.1386	0.1403	0.1428	0.1447	0.1458	0.1478	0.1485	0.1521	0.1534	0.1558	0.1585	0.161	0.1635	0.1682	0.1719	0.1766	0.1813	0.1863	0.1916	0.1949	0.2054	0.2115	0.2172	0.2273	0.2347	0.2394	0.2544	0.2599	0.2666	0.2808	0.2854
Mito-ortho-HNK 2.5 µM	D06	Sample X42	0.103	0.1039	0.1063	0.1087	0.1106	0.1139	0.1167	0.1198	0.1212	0.1235	0.1252	0.1258	0.1277	0.1272	0.1281	0.1302	0.1303	0.1328	0.1342	0.1364	0.137	0.1384	0.1405	0.1433	0.1446	0.1473	0.1488	0.1504	0.1528	0.1555	0.1588	0.1618	0.1638	0.1669	0.1706	0.1737	0.1789	0.181	0.1848	0.1913	0.1923	0.1988	0.2075	0.2096	0.2182	0.2239	0.2269
Mito-ortho-HNK 3 µM	D07	Sample X43	0.1025	0.1033	0.1057	0.108	0.1095	0.1122	0.1153	0.1169	0.1174	0.119	0.1199	0.1203	0.1216	0.1218	0.1229	0.1245	0.1246	0.1261	0.127	0.1279	0.129	0.1305	0.1319	0.1335	0.135	0.1365	0.1378	0.1387	0.1411	0.1434	0.1451	0.1473	0.1496	0.1515	0.1547	0.1555	0.1604	0.1622	0.1652	0.1701	0.1721	0.175	0.1811	0.1834	0.1895	0.1936	0.1948
Mito-ortho-HNK 4 µM	D08	Sample X44	0.1021	0.1034	0.1054	0.1077	0.1094	0.1117	0.1134	0.1139	0.1147	0.1157	0.1169	0.1172	0.1187	0.1191	0.1193	0.1196	0.1209	0.1215	0.1217	0.122	0.123	0.124	0.1249	0.1256	0.1265	0.1272	0.1286	0.1289	0.1305	0.1311	0.1324	0.1334	0.1343	0.136	0.137	0.1384	0.1406	0.1415	0.1437	0.1461	0.1467	0.1493	0.1517	0.1537	0.1573	0.1592	0.1611
Mito-ortho-HNK 5 µM	D09	Sample X45	0.104	0.1054	0.1072	0.1102	0.1111	0.1129	0.1138	0.1144	0.1157	0.1159	0.1169	0.1173	0.1176	0.1184	0.119	0.12	0.1201	0.1201	0.1205	0.1213	0.1216	0.122	0.1228	0.1235	0.1232	0.1245	0.1249	0.1254	0.1262	0.1275	0.1275	0.1291	0.1294	0.1299	0.1312	0.1321	0.1338	0.1337	0.1347	0.1365	0.1362	0.1373	0.1404	0.1396	0.1422	0.144	0.1438
Mito-ortho-HNK 7.5 µM	D10	Sample X46	0.1053	0.1066	0.1089	0.1119	0.1119	0.113	0.1138	0.1139	0.1148	0.1156	0.1161	0.1161	0.1164	0.1169	0.1171	0.1171	0.1173	0.1172	0.1174	0.1176	0.1175	0.1177	0.118	0.1183	0.1185	0.1185	0.1188	0.1188	0.1186	0.1193	0.1195	0.1198	0.1198	0.1199	0.1201	0.1201	0.1203	0.1202	0.1209	0.1212	0.1207	0.1206	0.1214	0.1207	0.1209	0.1212	0.1207
Mito-ortho-HNK 10 µM	D11	Sample X47	0.1081	0.1098	0.112	0.1132	0.1145	0.116	0.1153	0.1163	0.1171	0.118	0.1183	0.1185	0.1192	0.1192	0.1189	0.119	0.1187	0.1199	0.1194	0.1194	0.1193	0.1195	0.1196	0.1197	0.1194	0.1197	0.1193	0.1193	0.1195	0.1192	0.1195	0.1201	0.1192	0.1194	0.1201	0.1206	0.1198	0.1196	0.1191	0.1196	0.1184	0.1193	0.1194	0.1198	0.12	0.1192	0.1194
Mito-ortho-HNK 20 µM	D12	Sample X48	0.1379	0.139	0.1408	0.1424	0.1454	0.1475	0.1485	0.1488	0.1485	0.1488	0.15	0.1484	0.1494	0.1493	0.1488	0.1496	0.1484	0.1495	0.1492	0.1482	0.149	0.1486	0.1488	0.1482	0.1486	0.149	0.1493	0.1482	0.1489	0.1494	0.1494	0.1499	0.1498	0.1498	0.1507	0.1502	0.1513	0.1508	0.1512	0.1513	0.1506	0.1511	0.1515	0.1497	0.1516	0.1514	0.1504
	Mean	Content	Raw Data (600)	Raw Data (600)	Raw Data (600)	Raw Data (600)	Raw Data (600)	Raw Data (600)	Raw Data (600)	Raw Data (600)	Raw Data (600)	Raw Data (600)	Raw Data (600)	Raw Data (600)	Raw Data (600)	Raw Data (600)	Raw Data (600)	Raw Data (600)	Raw Data (600)	Raw Data (600)	Raw Data (600)	Raw Data (600)	Raw Data (600)	Raw Data (600)	Raw Data (600)	Raw Data (600)	Raw Data (600)	Raw Data (600)	Raw Data (600)	Raw Data (600)	Raw Data (600)	Raw Data (600)	Raw Data (600)	Raw Data (600)	Raw Data (600)	Raw Data (600)	Raw Data (600)	Raw Data (600)	Raw Data (600)	Raw Data (600)	Raw Data (600)	Raw Data (600)	Raw Data (600)	Raw Data (600)	Raw Data (600)	Raw Data (600)	Raw Data (600)	Raw Data (600)	Raw Data (600)
		time (min)	0	3.58333	7.16667	10.75	14.3333	17.9167	21.5	25.0833	28.6667	32.25	35.8333	39.4167	43	46.5833	50.1667	53.75	57.3333	60.9167	64.5	68.0833	71.6667	75.25	78.8333	82.4167	86	89.5833	93.1667	96.75	100.333	103.917	107.5	111.083	114.667	118.25	121.833	125.417	129	132.583	136.167	139.75	143.333	146.917	150.5	154.083	157.667	161.25	164.833
Mito-ortho-HNK 0.5 µM			0.10315	0.103125	0.1047	0.106425	0.109025	0.111375	0.114975	0.117225	0.12015	0.12305	0.1273	0.131225	0.134825	0.141	0.14645	0.152525	0.158775	0.16625	0.173925	0.1812	0.189725	0.20125	0.211425	0.221825	0.2353	0.244625	0.25735	0.2725	0.284575	0.29525	0.31075	0.323275	0.337875	0.35205	0.363325	0.375525	0.3877	0.396325	0.39915	0.404075	0.408425	0.411925	0.416225	0.419775	0.423625	0.4269	0.4274
Mito-ortho-HNK 1 µM			0.1039	0.1046	0.10635	0.107925	0.110475	0.1136	0.115025	0.118625	0.121875	0.125275	0.129175	0.132	0.134975	0.1395	0.14275	0.1465	0.151175	0.156325	0.161525	0.16675	0.173075	0.17995	0.188625	0.1967	0.206	0.2136	0.2239	0.235275	0.246	0.2544	0.266825	0.2777	0.289875	0.302675	0.313575	0.32745	0.33745	0.34945	0.357675	0.368975	0.3781	0.383575	0.3873	0.392725	0.3969	0.400675	0.405325
Mito-ortho-HNK 0 µM			0.103925	0.1044	0.106175	0.1075	0.109775	0.112175	0.11385	0.116325	0.119625	0.122825	0.1255	0.129825	0.134075	0.1392	0.1452	0.150475	0.158	0.164375	0.1726	0.180425	0.1887	0.19865	0.20945	0.220875	0.2327	0.24355	0.2557	0.269175	0.28115	0.29245	0.308675	0.32145	0.333525	0.3509	0.3627	0.375375	0.387075	0.396825	0.4039	0.409675	0.412825	0.416425	0.4202	0.423975	0.4295	0.431625	0.4336
Mito-ortho-HNK 1.5 µM			0.10325	0.1041	0.105975	0.10735	0.1102	0.1132	0.11635	0.1187	0.122075	0.126125	0.130425	0.133075	0.1357	0.1385	0.14045	0.142275	0.145275	0.145925	0.147975	0.149525	0.15175	0.155125	0.15865	0.16335	0.168625	0.172525	0.17915	0.1863	0.191975	0.199075	0.2078	0.215575	0.2235	0.234075	0.24205	0.250875	0.262825	0.271675	0.28	0.2923	0.302525	0.313325	0.324325	0.333725	0.343125	0.3526	0.359525
Mito-ortho-HNK 2 µM			0.103875	0.104775	0.106675	0.108475	0.11135	0.11465	0.117625	0.120625	0.123975	0.12545	0.1284	0.130175	0.131325	0.1331	0.13465	0.13605	0.138275	0.14	0.14165	0.1433	0.144225	0.1469	0.14805	0.1507	0.1534	0.1545	0.156925	0.160875	0.162975	0.16645	0.17075	0.174575	0.179325	0.185775	0.190075	0.195575	0.203075	0.209275	0.2158	0.2242	0.233	0.239	0.25025	0.2581	0.266525	0.276325	0.2844
Mito-ortho-HNK 2.5 µM			0.1036	0.104325	0.1063	0.108625	0.111125	0.114225	0.117675	0.120275	0.122375	0.12385	0.124875	0.126175	0.1272	0.1283	0.129225	0.130625	0.131525	0.13335	0.1347	0.136275	0.1371	0.1391	0.14135	0.14345	0.145075	0.14705	0.14925	0.15195	0.154	0.156225	0.159825	0.16165	0.165375	0.168725	0.1717	0.175725	0.179975	0.18315	0.1879	0.193	0.195775	0.202125	0.208175	0.213425	0.219925	0.22555	0.2313
Mito-ortho-HNK 3 µM			0.101875	0.10285	0.104925	0.10685	0.1092	0.112025	0.114725	0.11605	0.117525	0.118225	0.119125	0.120225	0.1209	0.121675	0.122575	0.1236	0.124575	0.1254	0.12655	0.127575	0.1285	0.1298	0.131425	0.13315	0.13435	0.135625	0.137325	0.139225	0.140775	0.142825	0.1451	0.14695	0.149575	0.1521	0.15405	0.15705	0.16045	0.163375	0.166625	0.170325	0.1731	0.176475	0.181575	0.18505	0.190425	0.194225	0.1981
Mito-ortho-HNK 4 µM			0.10345	0.1046	0.106375	0.108225	0.110725	0.11295	0.11445	0.11535	0.116275	0.11675	0.117475	0.11825	0.118975	0.1195	0.1199	0.120375	0.121075	0.121675	0.122125	0.1226	0.123325	0.124075	0.125175	0.126	0.1265	0.127475	0.1285	0.129525	0.130375	0.131525	0.132625	0.133275	0.134575	0.13585	0.1372	0.1386	0.14035	0.141575	0.143425	0.14515	0.1462	0.14855	0.150825	0.152775	0.15555	0.157125	0.15975
Mito-ortho-HNK 5 µM			0.104325	0.1056	0.107225	0.109475	0.11165	0.11325	0.114275	0.114725	0.1158	0.116375	0.1171	0.117775	0.11815	0.118725	0.11895	0.1198	0.119925	0.120475	0.1208	0.121225	0.12175	0.121825	0.12275	0.1234	0.123425	0.124175	0.124825	0.125325	0.126	0.1268	0.1273	0.1282	0.1289	0.129375	0.13025	0.131625	0.132625	0.1327	0.1339	0.135275	0.13545	0.136625	0.13835	0.138525	0.140375	0.141675	0.142675
Mito-ortho-HNK 7.5 µM			0.105625	0.106925	0.108925	0.11145	0.112375	0.1133	0.114125	0.1145	0.115225	0.115675	0.1159	0.11655	0.116575	0.11675	0.116925	0.11705	0.117125	0.11725	0.11745	0.11745	0.1176	0.117825	0.11805	0.118425	0.11815	0.118475	0.118825	0.11885	0.118825	0.11945	0.1194	0.119575	0.119675	0.119725	0.119975	0.12015	0.120175	0.120175	0.120575	0.1206	0.12045	0.120775	0.120825	0.120925	0.121225	0.121325	0.1214
Mito-ortho-HNK 10 µM			0.1083	0.10985	0.112275	0.1138	0.114875	0.115925	0.116025	0.116525	0.116825	0.1178	0.11775	0.118075	0.1187	0.11885	0.118875	0.118675	0.118675	0.11965	0.119425	0.11905	0.119175	0.119525	0.11955	0.119875	0.119625	0.119775	0.11975	0.119575	0.11965	0.119675	0.119675	0.11985	0.11975	0.1195	0.119775	0.119975	0.11955	0.119325	0.119375	0.119375	0.119075	0.1196	0.11945	0.119525	0.119475	0.119125	0.1192
Mito-ortho-HNK 20 µM			0.1372	0.13845	0.140075	0.142075	0.1449	0.14695	0.14775	0.147725	0.148375	0.14815	0.14825	0.1487	0.1486	0.148325	0.148225	0.1485	0.14795	0.148275	0.148375	0.147775	0.14825	0.148075	0.14805	0.148325	0.1481	0.148375	0.14835	0.148375	0.1482	0.148975	0.14905	0.1495	0.1493	0.1496	0.15	0.150275	0.15035	0.15045	0.1509	0.150975	0.150875	0.150875	0.150975	0.1509	0.151775	0.151775	0.152225
	SD
Mito-ortho-HNK 0.5 µM			0.000634429	0.000641775	0.000578792	0.000491808	0.000675925	0.000775806	0.00101827	0.00112999	0.00139732	0.00116726	0.00142653	0.000732718	0.0010779	0.00113798	0.00150748	0.000867107	0.00149729	0.00167407	0.00284374	0.00142478	0.00114537	0.00225887	0.00273622	0.00267897	0.0023	0.00256552	0.00328824	0.00257294	0.00163153	0.00266317	0.00301206	0.00165586	0.00284022	0.00249449	0.000732718	0.00289169	0.00150665	0.00381862	0.00321131	0.0030995	0.00433092	0.00349669	0.00309869	0.00395182	0.00353155	0.00657951	0.00511028
Mito-ortho-HNK 1 µM			0.000430116	0.000412311	0.000680074	0.000756224	0.000553963	0.000489898	0.00043229	0.00129108	0.000675925	0.00107092	0.000746241	0.00104881	0.000995929	0.000430116	0.00111692	0.000533854	0.000454835	0.000804285	0.000660965	0.000931397	0.000672216	0.00154029	0.00227198	0.00245967	0.000956556	0.00185876	0.00182071	0.000775806	0.00169853	0.00202114	0.00236683	0.00129808	0.00396003	0.00337	0.00248433	0.00297867	0.00318787	0.00269861	0.00273987	0.00261952	0.00509068	0.00282522	0.00373497	0.00394042	0.00534416	0.0061751	0.00509724
Mito-ortho-HNK 0 µM			0.000605702	0.00065192	0.000465698	0.000839643	0.000584701	0.000641775	0.00106184	0.00116055	0.0016843	0.00152705	0.00115542	0.00151554	0.00172391	0.00118533	0.00206882	0.00166038	0.00255636	0.00237105	0.00206882	0.00356888	0.00264481	0.00347167	0.00463708	0.00432746	0.00395285	0.00301703	0.00483787	0.00425051	0.00292959	0.0029056	0.00523516	0.00439346	0.00367041	0.00437778	0.00235053	0.00529923	0.00324297	0.00344773	0.00517011	0.00436542	0.00570543	0.00518574	0.00570438	0.00529687	0.00434223	0.00805213	0.00795456
Mito-ortho-HNK 1.5 µM			0.000415331	0.000474342	0.000613901	0.000512348	0.000324037	0.000141421	0.000517204	0.000524404	0.000562917	0.000798044	0.000516599	0.000277263	0.000830662	0.000524404	0.000820061	0.00121937	0.000178536	0.000605702	0.00161458	0.000660965	0.00107355	0.000732718	0.000743303	0.00145172	0.000825757	0.00148892	0.0017066	0.000845577	0.0010329	0.0022376	0.00221698	0.00199797	0.00243824	0.00181021	0.00186882	0.00336406	0.00311237	0.00139172	0.00359166	0.0025	0.00201417	0.00294311	0.00393788	0.00330104	0.00325452	0.00445533	0.00220836
Mito-ortho-HNK 2 µM			0.000690561	0.00043229	0.000791754	0.000690561	0.000540833	0.000610328	0.00105445	0.000686932	0.000396074	0.00111018	0.000860233	0.000593191	0.000906573	0.000291548	0.00110567	0.000906918	0.000486698	0.000223607	0.00085	0.000940744	0.00122142	0.000717635	0.000502494	0.00108397	0.000956556	0.00160312	0.00142894	0.00149227	0.0011627	0.00165907	0.00159452	0.00174123	0.00155784	0.00109858	0.00132736	0.00152049	0.00238262	0.00201417	0.00266552	0.00352349	0.00215291	0.0012083	0.00302448	0.00342564	0.00277432	0.00410328	0.00286705
Mito-ortho-HNK 2.5 µM			0.000463681	0.000303109	0.000353553	0.000311247	0.000396074	0.000637868	0.000729298	0.000383243	0.000782224	0.000626498	0.000286138	0.000593191	0.000620484	0.000784219	0.00073951	0.00108944	0.000816624	0.000687386	0.000412311	0.000129904	0.000924662	0.00101735	0.00100623	0.000801561	0.000356195	0.000807775	0.00111915	0.00105948	0.000758288	0.00111215	0.00134606	0.000852936	0.0018633	0.00159902	0.00127475	0.00226867	0.0013953	0.00184459	0.00321325	0.00219659	0.0024201	0.00293886	0.00229932	0.00381076	0.00338997	0.00265377	0.00420298
Mito-ortho-HNK 3 µM			0.000858414	0.000829156	0.00112333	0.00114564	0.00067082	0.000649519	0.000526189	0.00101119	0.000258602	0.000782224	0.000762807	0.000465698	0.000806226	0.000540255	0.000785414	0.00108858	0.00060156	0.000972111	0.00109886	0.000704894	0.00123895	0.000966954	0.0009523	0.00116297	0.00045	0.00108484	0.0011987	0.000653357	0.000443706	0.00108253	0.00106771	0.00045	0.000756224	0.000787401	0.000970824	0.00153379	0.00115	0.000917537	0.00227857	0.00163612	0.0010025	0.00132169	0.0016843	0.00156285	0.00242835	0.00128914	0.00219886
Mito-ortho-HNK 4 µM			0.00103078	0.000886002	0.000858414	0.000526189	0.000772577	0.000807775	0.000680074	0.00089861	0.0010779	0.000687386	0.00062998	0.000864581	0.000553963	0.000620484	0.000561249	0.000828779	0.00083479	0.000664737	0.00116913	0.00117473	0.00129687	0.00136634	0.00123971	0.00132853	0.0015411	0.00165435	0.00170734	0.00171519	0.0022061	0.00223201	0.00206201	0.00262904	0.00236154	0.00248747	0.00291119	0.00314563	0.00298454	0.00297269	0.0039028	0.00425823	0.00391344	0.00440483	0.00492208	0.00465369	0.00561672	0.00579369	0.00611984
Mito-ortho-HNK 5 µM			0.000732718	0.000696419	0.000816624	0.000759523	0.000708872	0.000585235	0.00059739	0.000553963	0.000533854	0.000553963	0.000474342	0.000637868	0.000559017	0.000326917	0.000672681	0.000447214	0.000609816	0.000334477	0.000784219	0.000396074	0.00045	0.000544862	0.000589491	0.000659545	0.000933742	0.00104013	0.00129108	0.00141311	0.00132853	0.00127475	0.00137295	0.00129808	0.00133791	0.00174266	0.00176139	0.001878	0.00212882	0.00190919	0.00228364	0.00217988	0.00209105	0.00248935	0.00265094	0.00251334	0.00290032	0.00284901	0.00301029
Mito-ortho-HNK 7.5 µM			0.000449305	0.000694172	0.000657172	0.000531507	0.000653357	0.000367423	0.000204634	0.000604152	0.000686932	0.000511737	0.000484768	0.000364005	0.000558458	0.000471699	0.000414578	0.000320156	0.000438035	0.00033541	0.000471699	0.000502494	0.0003	0.000334477	0.000497494	0.000641775	0.00085	0.000779022	0.000708431	0.000776209	0.000892679	0.000642262	0.000851469	0.000912072	0.00101827	0.000825757	0.00107325	0.00111018	0.00114537	0.00117553	0.00141664	0.00122678	0.00114346	0.00103531	0.000949671	0.00121527	0.00136634	0.0011987	0.00150831
Mito-ortho-HNK 10 µM			0.00140178	0.00139732	0.00170496	0.00161245	0.00188331	0.00162076	0.00158015	0.00137181	0.000840759	0.000717635	0.000694622	0.000553963	0.000703562	0.00115217	0.000672216	0.000471036	0.00085257	0.00100125	0.00110085	0.000622495	0.000553963	0.000530919	0.000726292	0.000664737	0.000749583	0.000816624	0.000986154	0.000558458	0.000680074	0.000980752	0.00106859	0.00123794	0.00146544	0.00144568	0.00149562	0.00133299	0.00147733	0.00177112	0.00152049	0.00147712	0.00134792	0.00160156	0.0015756	0.00162385	0.00180191	0.00177957	0.00186414
Mito-ortho-HNK 20 µM			0.000543139	0.000433013	0.000526189	0.000825757	0.0003937	0.000766485	0.000585235	0.000914809	0.000294746	0.00120312	0.00107121	0.000463681	0.000620484	0.000807388	0.000491808	0.000744983	0.000415331	0.00081968	0.000576086	0.000248747	0.000960469	0.000697764	0.000572276	0.000476314	0.000380789	0.000649519	0.000864581	0.000742883	0.000667083	0.000588961	0.000776209	0.000620484	0.000717635	0.000469042	0.00065192	0.000535607	0.000634429	0.000572276	0.000474342	0.000349106	0.000954921	0.000334477	0.000389711	0.000748331	0.000334477	0.000708431	0.00143592
[truncated: 53 more columns]

## Sheet: Fig 1c
Fig 1c
	Well	Content	Raw Data (600)	Raw Data (600)	Raw Data (600)	Raw Data (600)	Raw Data (600)	Raw Data (600)	Raw Data (600)	Raw Data (600)	Raw Data (600)	Raw Data (600)	Raw Data (600)	Raw Data (600)	Raw Data (600)	Raw Data (600)	Raw Data (600)	Raw Data (600)	Raw Data (600)	Raw Data (600)	Raw Data (600)	Raw Data (600)	Raw Data (600)	Raw Data (600)	Raw Data (600)	Raw Data (600)	Raw Data (600)	Raw Data (600)	Raw Data (600)	Raw Data (600)	Raw Data (600)	Raw Data (600)	Raw Data (600)	Raw Data (600)	Raw Data (600)	Raw Data (600)	Raw Data (600)	Raw Data (600)	Raw Data (600)	Raw Data (600)	Raw Data (600)	Raw Data (600)	Raw Data (600)	Raw Data (600)	Raw Data (600)	Raw Data (600)	Raw Data (600)	Raw Data (600)	Raw Data (600)
		Time	0 h	0 h 2 min	0 h 4 min	0 h 6 min	0 h 8 min	0 h 10 min	0 h 12 min	0 h 14 min	0 h 16 min	0 h 18 min	0 h 20 min	0 h 22 min	0 h 24 min	0 h 26 min	0 h 28 min	0 h 30 min	0 h 32 min	0 h 34 min	0 h 36 min	0 h 38 min	0 h 40 min	0 h 42 min	0 h 44 min	0 h 46 min	0 h 48 min	0 h 50 min	0 h 52 min	0 h 54 min	0 h 56 min	0 h 58 min	1 h	1 h 2 min	1 h 4 min	1 h 6 min	1 h 8 min	1 h 10 min	1 h 12 min	1 h 14 min	1 h 16 min	1 h 18 min	1 h 20 min	1 h 22 min	1 h 24 min	1 h 26 min	1 h 28 min	1 h 30 min	1 h 32 min
Mito-PEG4-HNK 2.5µM	E01	Sample X49	0.122	0.128	0.133	0.135	0.136	0.143	0.148	0.149	0.157	0.161	0.161	0.169	0.179	0.178	0.184	0.188	0.194	0.195	0.204	0.208	0.214	0.221	0.228	0.238	0.241	0.25	0.255	0.27	0.276	0.285	0.288	0.3	0.31	0.323	0.33	0.346	0.346	0.368	0.377	0.382	0.393	0.411	0.42	0.436	0.439	0.462	0.476
Mito-PEG4-HNK 5µM	E02	Sample X50	0.129	0.133	0.133	0.132	0.131	0.132	0.135	0.133	0.136	0.138	0.137	0.136	0.138	0.137	0.136	0.135	0.135	0.135	0.135	0.135	0.135	0.135	0.135	0.136	0.136	0.134	0.134	0.136	0.136	0.136	0.135	0.136	0.136	0.136	0.136	0.136	0.135	0.134	0.134	0.133	0.133	0.134	0.132	0.131	0.132	0.131	0.133
Mito-PEG4-HNK 10µM	E03	Sample X51	0.13	0.135	0.136	0.135	0.136	0.134	0.137	0.136	0.135	0.138	0.133	0.135	0.136	0.132	0.131	0.129	0.13	0.128	0.131	0.128	0.128	0.127	0.127	0.127	0.129	0.127	0.126	0.127	0.127	0.127	0.128	0.128	0.126	0.128	0.128	0.126	0.129	0.129	0.127	0.125	0.127	0.126	0.126	0.126	0.127	0.127	0.128
Mito-PEG4-HNK 20µM	E04	Sample X52	0.13	0.141	0.143	0.146	0.145	0.142	0.149	0.149	0.147	0.148	0.144	0.144	0.148	0.142	0.142	0.142	0.14	0.141	0.14	0.139	0.137	0.138	0.139	0.138	0.14	0.14	0.138	0.138	0.138	0.138	0.137	0.139	0.138	0.139	0.139	0.138	0.136	0.139	0.138	0.136	0.14	0.138	0.141	0.139	0.141	0.142	0.141
Mito-PEG4-HNK 0µM	E08	Sample X56	0.125	0.136	0.136	0.14	0.145	0.146	0.155	0.158	0.163	0.168	0.176	0.183	0.188	0.194	0.2	0.206	0.213	0.218	0.227	0.236	0.244	0.254	0.264	0.27	0.282	0.288	0.301	0.313	0.323	0.327	0.34	0.351	0.357	0.372	0.383	0.387	0.399	0.419	0.426	0.442	0.459	0.477	0.484	0.502	0.52	0.537	0.557
Mito-PEG4-HNK 2.5µM	F01	Sample X61	0.122	0.129	0.134	0.136	0.138	0.14	0.146	0.149	0.152	0.156	0.159	0.164	0.172	0.176	0.181	0.186	0.191	0.197	0.203	0.203	0.213	0.218	0.226	0.232	0.24	0.25	0.256	0.262	0.271	0.281	0.288	0.297	0.309	0.32	0.326	0.339	0.347	0.357	0.37	0.38	0.395	0.406	0.42	0.433	0.443	0.461	0.478
Mito-PEG4-HNK 5µM	F02	Sample X62	0.129	0.133	0.132	0.133	0.132	0.129	0.134	0.131	0.131	0.135	0.134	0.135	0.135	0.135	0.136	0.134	0.135	0.132	0.133	0.134	0.134	0.134	0.134	0.135	0.136	0.136	0.135	0.134	0.135	0.137	0.135	0.137	0.136	0.137	0.135	0.135	0.136	0.135	0.134	0.133	0.133	0.134	0.132	0.131	0.131	0.134	0.134
Mito-PEG4-HNK 10µM	F03	Sample X63	0.13	0.136	0.138	0.137	0.137	0.137	0.135	0.136	0.135	0.134	0.135	0.134	0.134	0.132	0.132	0.132	0.132	0.13	0.13	0.13	0.13	0.13	0.13	0.13	0.131	0.129	0.13	0.13	0.129	0.13	0.129	0.131	0.132	0.131	0.132	0.13	0.13	0.131	0.13	0.131	0.128	0.13	0.131	0.13	0.13	0.133	0.13
Mito-PEG4-HNK 20µM	F04	Sample X64	0.14	0.15	0.148	0.15	0.149	0.151	0.151	0.15	0.149	0.15	0.148	0.148	0.146	0.145	0.147	0.145	0.143	0.142	0.144	0.142	0.143	0.142	0.143	0.144	0.143	0.144	0.144	0.143	0.142	0.144	0.143	0.143	0.145	0.145	0.146	0.144	0.145	0.145	0.144	0.144	0.144	0.145	0.145	0.146	0.147	0.146	0.146
Mito-PEG4-HNK 0µM	F08	Sample X68	0.128	0.138	0.14	0.144	0.147	0.152	0.156	0.163	0.164	0.172	0.177	0.184	0.189	0.193	0.203	0.207	0.212	0.216	0.226	0.237	0.244	0.25	0.263	0.27	0.28	0.289	0.296	0.311	0.32	0.327	0.332	0.352	0.358	0.371	0.381	0.393	0.401	0.414	0.422	0.442	0.454	0.471	0.486	0.501	0.52	0.534	0.55
Mito-PEG4-HNK 2.5µM	G01	Sample X73	0.122	0.131	0.134	0.14	0.141	0.144	0.148	0.151	0.156	0.159	0.164	0.168	0.176	0.177	0.187	0.185	0.196	0.196	0.201	0.206	0.218	0.218	0.229	0.235	0.242	0.25	0.253	0.266	0.273	0.28	0.287	0.299	0.305	0.318	0.321	0.339	0.344	0.351	0.368	0.377	0.382	0.399	0.411	0.424	0.442	0.457	0.468
Mito-PEG4-HNK 5µM	G02	Sample X74	0.129	0.134	0.131	0.13	0.129	0.128	0.131	0.132	0.131	0.13	0.13	0.134	0.133	0.133	0.133	0.131	0.132	0.131	0.134	0.131	0.133	0.13	0.131	0.132	0.133	0.135	0.132	0.133	0.134	0.134	0.133	0.134	0.133	0.134	0.135	0.133	0.132	0.132	0.132	0.13	0.13	0.13	0.131	0.127	0.127	0.13	0.129
Mito-PEG4-HNK 10µM	G03	Sample X75	0.13	0.133	0.136	0.135	0.132	0.133	0.133	0.133	0.132	0.132	0.131	0.13	0.131	0.129	0.132	0.128	0.128	0.126	0.128	0.127	0.127	0.125	0.125	0.127	0.126	0.127	0.128	0.125	0.128	0.128	0.127	0.13	0.129	0.129	0.13	0.129	0.128	0.128	0.128	0.124	0.126	0.126	0.127	0.128	0.127	0.127	0.127
Mito-PEG4-HNK 20µM	G04	Sample X76	0.136	0.143	0.146	0.146	0.144	0.147	0.144	0.144	0.144	0.145	0.143	0.143	0.143	0.141	0.142	0.138	0.138	0.137	0.139	0.138	0.138	0.138	0.137	0.138	0.139	0.139	0.138	0.138	0.138	0.139	0.14	0.14	0.14	0.14	0.141	0.141	0.14	0.139	0.14	0.14	0.139	0.14	0.139	0.141	0.14	0.144	0.141
Mito-PEG4-HNK 0µM	G08	Sample X80	0.127	0.135	0.137	0.142	0.144	0.148	0.155	0.157	0.161	0.166	0.171	0.178	0.183	0.19	0.198	0.201	0.211	0.213	0.224	0.234	0.239	0.243	0.256	0.267	0.278	0.29	0.294	0.299	0.311	0.324	0.335	0.35	0.355	0.367	0.375	0.386	0.398	0.408	0.419	0.431	0.446	0.459	0.472	0.485	0.503	0.518	0.539
Mito-PEG4-HNK 2.5µM	H01	Sample X85	0.126	0.133	0.135	0.141	0.141	0.147	0.148	0.154	0.157	0.163	0.167	0.172	0.178	0.182	0.186	0.191	0.195	0.2	0.209	0.212	0.22	0.222	0.234	0.238	0.248	0.253	0.263	0.272	0.276	0.286	0.296	0.305	0.315	0.326	0.339	0.342	0.356	0.369	0.381	0.392	0.403	0.418	0.432	0.443	0.457	0.469	0.484
Mito-PEG4-HNK 5µM	H02	Sample X86	0.128	0.13	0.129	0.131	0.128	0.13	0.132	0.131	0.132	0.131	0.131	0.133	0.133	0.133	0.134	0.133	0.132	0.131	0.134	0.131	0.134	0.131	0.134	0.134	0.135	0.135	0.134	0.134	0.133	0.137	0.134	0.134	0.136	0.134	0.133	0.134	0.133	0.13	0.131	0.13	0.129	0.128	0.129	0.131	0.128	0.13	0.13
Mito-PEG4-HNK 10µM	H03	Sample X87	0.128	0.133	0.133	0.135	0.135	0.133	0.135	0.132	0.134	0.133	0.133	0.133	0.132	0.131	0.13	0.13	0.13	0.13	0.13	0.128	0.129	0.129	0.131	0.131	0.132	0.13	0.13	0.132	0.13	0.132	0.132	0.132	0.131	0.132	0.13	0.131	0.13	0.128	0.127	0.127	0.126	0.125	0.123	0.124	0.122	0.125	0.124
Mito-PEG4-HNK 20µM	H04	Sample X88	0.136	0.145	0.146	0.146	0.145	0.144	0.148	0.145	0.147	0.145	0.145	0.146	0.145	0.144	0.144	0.143	0.144	0.142	0.144	0.14	0.141	0.141	0.142	0.142	0.145	0.143	0.142	0.142	0.141	0.145	0.143	0.143	0.142	0.143	0.142	0.141	0.14	0.138	0.137	0.135	0.136	0.138	0.134	0.135	0.135	0.135	0.135
Mito-PEG4-HNK 0µM	H08	Sample X92	0.126	0.134	0.136	0.139	0.144	0.146	0.151	0.156	0.164	0.173	0.177	0.184	0.192	0.194	0.204	0.207	0.216	0.221	0.233	0.24	0.251	0.259	0.266	0.274	0.282	0.297	0.305	0.311	0.318	0.333	0.343	0.351	0.36	0.371	0.386	0.396	0.401	0.418	0.428	0.442	0.454	0.47	0.485	0.496	0.516	0.536	0.552
	Mean	Content	Raw Data (600)	Raw Data (600)	Raw Data (600)	Raw Data (600)	Raw Data (600)	Raw Data (600)	Raw Data (600)	Raw Data (600)	Raw Data (600)	Raw Data (600)	Raw Data (600)	Raw Data (600)	Raw Data (600)	Raw Data (600)	Raw Data (600)	Raw Data (600)	Raw Data (600)	Raw Data (600)	Raw Data (600)	Raw Data (600)	Raw Data (600)	Raw Data (600)	Raw Data (600)	Raw Data (600)	Raw Data (600)	Raw Data (600)	Raw Data (600)	Raw Data (600)	Raw Data (600)	Raw Data (600)	Raw Data (600)	Raw Data (600)	Raw Data (600)	Raw Data (600)	Raw Data (600)	Raw Data (600)	Raw Data (600)	Raw Data (600)	Raw Data (600)	Raw Data (600)	Raw Data (600)	Raw Data (600)	Raw Data (600)	Raw Data (600)	Raw Data (600)	Raw Data (600)	Raw Data (600)
			0 h	0 h 2 min	0 h 4 min	0 h 6 min	0 h 8 min	0 h 10 min	0 h 12 min	0 h 14 min	0 h 16 min	0 h 18 min	0 h 20 min	0 h 22 min	0 h 24 min	0 h 26 min	0 h 28 min	0 h 30 min	0 h 32 min	0 h 34 min	0 h 36 min	0 h 38 min	0 h 40 min	0 h 42 min	0 h 44 min	0 h 46 min	0 h 48 min	0 h 50 min	0 h 52 min	0 h 54 min	0 h 56 min	0 h 58 min	1 h	1 h 2 min	1 h 4 min	1 h 6 min	1 h 8 min	1 h 10 min	1 h 12 min	1 h 14 min	1 h 16 min	1 h 18 min	1 h 20 min	1 h 22 min	1 h 24 min	1 h 26 min	1 h 28 min	1 h 30 min	1 h 32 min
			0	2	4	6	8	10	12	14	16	18	20	22	24	26	28	30	32	34	36	38	40	42	44	46	48	50	52	54	56	58	60	62	64	66	68	70	72	74	76	78	80	82	84	86	88	90	92
Mito-PEG4-HNK 2.5µM			0.123	0.13025	0.134	0.138	0.139	0.1435	0.1475	0.15075	0.1555	0.15975	0.16275	0.16825	0.17625	0.17825	0.1845	0.1875	0.194	0.197	0.20425	0.20725	0.21625	0.21975	0.22925	0.23575	0.24275	0.25075	0.25675	0.2675	0.274	0.283	0.28975	0.30025	0.30975	0.32175	0.329	0.3415	0.34825	0.36125	0.374	0.38275	0.39325	0.4085	0.42075	0.434	0.44525	0.46225	0.4765
Mito-PEG4-HNK 5µM			0.12875	0.1325	0.13125	0.1315	0.13	0.12975	0.133	0.13175	0.1325	0.1335	0.133	0.1345	0.13475	0.1345	0.13475	0.13325	0.1335	0.13225	0.134	0.13275	0.134	0.1325	0.1335	0.13425	0.135	0.135	0.13375	0.13425	0.1345	0.136	0.13425	0.13525	0.13525	0.13525	0.13475	0.1345	0.134	0.13275	0.13275	0.1315	0.13125	0.1315	0.131	0.13	0.1295	0.13125	0.1315
Mito-PEG4-HNK 10µM			0.1295	0.13425	0.13575	0.1355	0.135	0.13425	0.135	0.13425	0.134	0.13425	0.133	0.133	0.13325	0.131	0.13125	0.12975	0.13	0.1285	0.12975	0.12825	0.1285	0.12775	0.12825	0.12875	0.1295	0.12825	0.1285	0.1285	0.1285	0.12925	0.129	0.13025	0.1295	0.13	0.13	0.129	0.12925	0.129	0.128	0.12675	0.12675	0.12675	0.12675	0.127	0.1265	0.128	0.12725
Mito-PEG4-HNK 20µM			0.1355	0.14475	0.14575	0.147	0.14575	0.146	0.148	0.147	0.14675	0.147	0.145	0.14525	0.1455	0.143	0.14375	0.142	0.14125	0.1405	0.14175	0.13975	0.13975	0.13975	0.14025	0.1405	0.14175	0.1415	0.1405	0.14025	0.13975	0.1415	0.14075	0.14125	0.14125	0.14175	0.142	0.141	0.14025	0.14025	0.13975	0.13875	0.13975	0.14025	0.13975	0.14025	0.14075	0.14175	0.14075
Mito-PEG4-HNK 0µM			0.1265	0.13575	0.13725	0.14125	0.145	0.148	0.15425	0.1585	0.163	0.16975	0.17525	0.18225	0.188	0.19275	0.20125	0.20525	0.213	0.217	0.2275	0.23675	0.2445	0.2515	0.26225	0.27025	0.2805	0.291	0.299	0.3085	0.318	0.32775	0.3375	0.351	0.3575	0.37025	0.38125	0.3905	0.39975	0.41475	0.42375	0.43925	0.45325	0.46925	0.48175	0.496	0.51475	0.53125	0.5495
	SD
Mito-PEG4-HNK 2.5µM			0.00173205	0.00192029	0.000707107	0.00254951	0.00212132	0.0025	0.000866025	0.00204634	0.00206155	0.00258602	0.00303109	0.00286138	0.00268095	0.00227761	0.00229129	0.00229129	0.00187083	0.00187083	0.00294746	0.00326917	0.00286138	0.00178536	0.00294746	0.00248747	0.00311247	0.00129904	0.00376663	0.00384057	0.00212132	0.00254951	0.00363146	0.00294746	0.00356195	0.00303109	0.00659545	0.00287228	0.00460299	0.00756224	0.00524404	0.00562917	0.00749583	0.00694622	0.00746241	0.00681909	0.00694172	0.0043229	0.00572276
Mito-PEG4-HNK 5µM			0.000433013	0.0015	0.00147902	0.00111803	0.00158114	0.00147902	0.00158114	0.000829156	0.00206155	0.00320156	0.00273861	0.00111803	0.00204634	0.00165831	0.00129904	0.00147902	0.0015	0.00163936	0.000707107	0.00178536	0.000707107	0.00206155	0.0015	0.00147902	0.00122474	0.000707107	0.00108972	0.00108972	0.00111803	0.00122474	0.000829156	0.00129904	0.00129904	0.00129904	0.00108972	0.00111803	0.00158114	0.00192029	0.00129904	0.0015	0.00178536	0.00259808	0.00122474	0.00173205	0.00206155	0.00163936	0.00206155
Mito-PEG4-HNK 10µM			0.000866025	0.00129904	0.00178536	0.000866025	0.00187083	0.00163936	0.00141421	0.00178536	0.00122474	0.00227761	0.00141421	0.00187083	0.00192029	0.00122474	0.000829156	0.00147902	0.00141421	0.00165831	0.00108972	0.00108972	0.00111803	0.00192029	0.00238485	0.00178536	0.00229129	0.00129904	0.00165831	0.00269258	0.00111803	0.00192029	0.00187083	0.00147902	0.00229129	0.00158114	0.00141421	0.00187083	0.000829156	0.00122474	0.00122474	0.00268095	0.000829156	0.00192029	0.00286138	0.00223607	0.00287228	0.003	0.00216506
Mito-PEG4-HNK 20µM			0.00357071	0.00334477	0.00178536	0.00173205	0.00192029	0.00339116	0.00254951	0.00254951	0.00178536	0.00212132	0.00187083	0.00192029	0.00180278	0.00158114	0.00204634	0.00254951	0.00238485	0.00206155	0.00227761	0.00147902	0.00238485	0.00178536	0.00238485	0.00259808	0.00238485	0.00206155	0.00259808	0.00227761	0.00178536	0.00304138	0.00248747	0.00178536	0.00258602	0.00238485	0.00254951	0.00212132	0.00319179	0.00277263	0.00268095	0.00356195	0.00286138	0.00286138	0.00396074	0.00396074	0.00426468	0.00414578	0.00389711
Mito-PEG4-HNK 0µM			0.00111803	0.00147902	0.00163936	0.00192029	0.00122474	0.00244949	0.00192029	0.00269258	0.00122474	0.00286138	0.00248747	0.00248747	0.00324037	0.00163936	0.00238485	0.00248747	0.00187083	0.00291548	0.0033541	0.00216506	0.004272	0.00585235	0.00376663	0.00248747	0.00165831	0.00353553	0.00430116	0.00554527	0.00441588	0.00326917	0.004272	0.000707107	0.00180278	0.00192029	0.00402337	0.00415331	0.00129904	0.0043229	0.00349106	0.00476314	0.00465698	0.00649519	0.0056734	0.00674537	0.00697764	0.00772577	0.00657647
[truncated: 133 more columns]

## Sheet: Fig 2a,c,d
Fig 2a
	Well	Content	Raw Data (600)	Raw Data (600)	Raw Data (600)	Raw Data (600)	Raw Data (600)	Raw Data (600)	Raw Data (600)	Raw Data (600)	Raw Data (600)	Raw Data (600)	Raw Data (600)	Raw Data (600)	Raw Data (600)	Raw Data (600)	Raw Data (600)	Raw Data (600)	Raw Data (600)	Raw Data (600)	Raw Data (600)	Raw Data (600)	Raw Data (600)	Raw Data (600)	Raw Data (600)	Raw Data (600)	Raw Data (600)	Raw Data (600)	Raw Data (600)	Raw Data (600)	Raw Data (600)	Raw Data (600)	Raw Data (600)	Raw Data (600)	Raw Data (600)	Raw Data (600)	Raw Data (600)	Raw Data (600)	Raw Data (600)	Raw Data (600)	Raw Data (600)	Raw Data (600)	Raw Data (600)	Raw Data (600)	Raw Data (600)	Raw Data (600)	Raw Data (600)	Raw Data (600)	Raw Data (600)
		Time	0	215	430	645	860	1075	1290	1505	1720	1935	2150	2365	2580	2795	3010	3225	3440	3655	3870	4085	4300	4515	4730	4945	5160	5375	5590	5805	6020	6235	6450	6665	6880	7095	7310	7525	7740	7955	8170	8385	8600	8815	9030	9245	9460	9675	9890
		Time(min)	0	3.58333	7.16667	10.75	14.3333	17.9167	21.5	25.0833	28.6667	32.25	35.8333	39.4167	43	46.5833	50.1667	53.75	57.3333	60.9167	64.5	68.0833	71.6667	75.25	78.8333	82.4167	86	89.5833	93.1667	96.75	100.333	103.917	107.5	111.083	114.667	118.25	121.833	125.417	129	132.583	136.167	139.75	143.333	146.917	150.5	154.083	157.667	161.25	164.833
Control with Ldopa	A01	Sample X1	0.1265	0.1272	0.1291	0.1297	0.1308	0.1361	0.1375	0.1396	0.1446	0.149	0.1546	0.1602	0.166	0.1748	0.182	0.1891	0.1991	0.2091	0.219	0.2307	0.2423	0.2539	0.269	0.2806	0.2968	0.3098	0.3263	0.3366	0.353	0.3688	0.378	0.3914	0.3986	0.4014	0.4111	0.4151	0.4187	0.4263	0.4307	0.4349	0.4398	0.4411	0.4438	0.4426	0.4435	0.4491	0.4512
Mito-ortho-HNK 1.5µM	A02	Sample X2	0.1278	0.1279	0.1303	0.1332	0.1343	0.138	0.1378	0.141	0.1454	0.1438	0.1519	0.1553	0.1592	0.1694	0.1736	0.178	0.1895	0.1953	0.2056	0.218	0.2254	0.2358	0.247	0.2585	0.2715	0.2841	0.2988	0.3083	0.3236	0.3439	0.3523	0.3662	0.3776	0.3866	0.3927	0.3962	0.4043	0.4109	0.4128	0.4164	0.4237	0.4246	0.43	0.4319	0.4322	0.4369	0.4356
Mito-ortho-HNK 2µM	A03	Sample X3	0.1304	0.1309	0.1342	0.138	0.1404	0.1459	0.146	0.1481	0.15	0.1492	0.1518	0.1529	0.1533	0.1548	0.1563	0.1539	0.1588	0.1552	0.1576	0.1606	0.1612	0.1617	0.1644	0.1688	0.1688	0.1741	0.1768	0.1814	0.1861	0.191	0.1966	0.2055	0.2104	0.218	0.2269	0.2359	0.2446	0.2557	0.265	0.2755	0.2865	0.2965	0.3087	0.3196	0.3269	0.3396	0.3482
Mito-ortho-HNK 3µM	A04	Sample X4	0.1282	0.1294	0.1323	0.136	0.1386	0.1434	0.1445	0.1437	0.1448	0.1472	0.1478	0.1467	0.1501	0.1507	0.1511	0.1522	0.1539	0.153	0.1551	0.1576	0.159	0.1583	0.161	0.1618	0.1643	0.1665	0.1673	0.17	0.1744	0.1795	0.1801	0.1882	0.1922	0.1934	0.2029	0.2068	0.2144	0.2226	0.2284	0.235	0.2446	0.251	0.2613	0.2695	0.2766	0.2885	0.299
Mito-ortho-HNK 4µM	A05	Sample X5	0.1299	0.1309	0.134	0.1382	0.1405	0.1397	0.1396	0.1395	0.139	0.1401	0.1402	0.1411	0.1421	0.1423	0.142	0.1436	0.1439	0.145	0.1455	0.1455	0.146	0.1467	0.1483	0.1503	0.1513	0.1517	0.1537	0.1549	0.1559	0.158	0.1579	0.161	0.1634	0.1639	0.1668	0.1684	0.1707	0.1733	0.1743	0.1762	0.1793	0.1828	0.1853	0.1877	0.1893	0.1946	0.1958
Control without Ldopa	A06	Sample X6	0.1295	0.1307	0.1347	0.1372	0.1376	0.1377	0.1378	0.1382	0.1379	0.1385	0.1392	0.1393	0.1397	0.1402	0.1402	0.1412	0.1415	0.1417	0.142	0.143	0.1433	0.143	0.1439	0.1452	0.1457	0.147	0.1478	0.1489	0.1494	0.1504	0.1505	0.1529	0.1532	0.1532	0.1539	0.1553	0.1566	0.1591	0.1591	0.1607	0.1625	0.1639	0.1654	0.1675	0.1687	0.1707	0.1726
Control with Ldopa	B01	Sample X13	0.1261	0.126	0.1277	0.1292	0.1312	0.1348	0.1377	0.1399	0.1427	0.145	0.1515	0.1581	0.164	0.17	0.1798	0.1862	0.1958	0.2053	0.2146	0.2269	0.2384	0.2492	0.2634	0.2795	0.2919	0.3035	0.3225	0.3401	0.3535	0.3675	0.3824	0.3964	0.4061	0.4073	0.4138	0.4164	0.4229	0.4322	0.4322	0.4387	0.4389	0.4396	0.4438	0.4469	0.4496	0.4535	0.4531
Mito-ortho-HNK 1.5µM	B02	Sample X14	0.1282	0.1289	0.1313	0.1333	0.1363	0.1355	0.1389	0.1424	0.1444	0.1464	0.1493	0.1574	0.1581	0.1646	0.1714	0.1787	0.186	0.1954	0.204	0.2117	0.2227	0.2337	0.246	0.26	0.2709	0.2808	0.2962	0.3113	0.3254	0.3411	0.3533	0.3689	0.3799	0.39	0.3998	0.4036	0.41	0.4164	0.4201	0.427	0.4337	0.4354	0.4411	0.4485	0.4487	0.45	0.4541
Mito-ortho-HNK 2µM	B03	Sample X15	0.1331	0.1356	0.1389	0.1412	0.1462	0.1481	0.1494	0.1523	0.155	0.1561	0.1577	0.1574	0.1599	0.1614	0.1622	0.1614	0.163	0.1632	0.1663	0.1665	0.169	0.1686	0.1729	0.1745	0.1802	0.1831	0.188	0.1927	0.1984	0.2065	0.2112	0.2203	0.2254	0.2344	0.2448	0.2534	0.2653	0.278	0.2839	0.2958	0.3109	0.3195	0.3335	0.3432	0.3532	0.3652	0.3763
Mito-ortho-HNK 3µM	B04	Sample X16	0.1301	0.1315	0.1342	0.1373	0.1422	0.1434	0.1455	0.1468	0.1486	0.1497	0.1507	0.1498	0.1507	0.1516	0.153	0.1548	0.1551	0.1554	0.1576	0.1582	0.158	0.1589	0.1597	0.1615	0.1626	0.1651	0.1698	0.1726	0.173	0.1772	0.1809	0.1851	0.1909	0.1955	0.2012	0.2072	0.2137	0.2226	0.2273	0.2359	0.2468	0.2526	0.2611	0.274	0.2806	0.2897	0.3031
Mito-ortho-HNK 4µM	B05	Sample X17	0.1308	0.1326	0.1351	0.1393	0.1423	0.1421	0.1406	0.141	0.1411	0.1416	0.142	0.142	0.1434	0.1438	0.1445	0.1446	0.1462	0.147	0.1476	0.1493	0.1501	0.15	0.1518	0.1539	0.1543	0.1554	0.1574	0.1593	0.1604	0.1626	0.1653	0.1661	0.1693	0.1706	0.172	0.1754	0.1785	0.1808	0.1822	0.1856	0.1885	0.1891	0.1922	0.1965	0.1981	0.2003	0.207
Control without Ldopa	B06	Sample X18	0.1295	0.1314	0.1341	0.1372	0.1383	0.1378	0.1375	0.1377	0.1377	0.1385	0.1389	0.1397	0.1392	0.14	0.1404	0.1414	0.1412	0.1409	0.1412	0.1416	0.1424	0.1423	0.1431	0.1433	0.1435	0.1439	0.1447	0.1458	0.1457	0.1468	0.1477	0.1486	0.1494	0.1506	0.1512	0.1531	0.1544	0.1545	0.1553	0.1566	0.1585	0.1591	0.1608	0.1626	0.1642	0.1649	0.1683
Control with Ldopa	C01	Sample X25	0.1259	0.1259	0.1279	0.1296	0.1314	0.1325	0.136	0.1383	0.1427	0.1496	0.1529	0.1577	0.1642	0.172	0.1803	0.1869	0.1967	0.2062	0.2187	0.2286	0.2401	0.2564	0.2662	0.2784	0.2968	0.3107	0.327	0.3422	0.3556	0.3709	0.3859	0.3968	0.4068	0.4116	0.4154	0.4218	0.4277	0.4321	0.4405	0.4424	0.4447	0.4497	0.4513	0.4521	0.4548	0.4576	0.4593
Mito-ortho-HNK 1.5µM	C02	Sample X26	0.1303	0.1315	0.1339	0.1357	0.1382	0.1376	0.141	0.1445	0.1455	0.1476	0.1545	0.1577	0.1632	0.1706	0.1753	0.1821	0.1901	0.1983	0.2074	0.2181	0.2312	0.2401	0.2504	0.2629	0.2786	0.2922	0.3042	0.3182	0.3322	0.3484	0.3627	0.3745	0.3889	0.4023	0.4069	0.4101	0.412	0.4188	0.4247	0.4272	0.432	0.438	0.4416	0.4449	0.451	0.4521	0.4593
Mito-ortho-HNK 2µM	C03	Sample X27	0.1322	0.1349	0.1376	0.1406	0.1449	0.1468	0.1485	0.152	0.1524	0.1535	0.1561	0.1567	0.1568	0.1592	0.1602	0.1598	0.1596	0.1603	0.1621	0.1639	0.1658	0.1679	0.1687	0.1734	0.1765	0.1807	0.1841	0.1898	0.1951	0.201	0.2087	0.2158	0.2239	0.2333	0.2418	0.2505	0.2597	0.2695	0.2783	0.2893	0.2989	0.3099	0.3211	0.3277	0.3421	0.3507	0.3596
Mito-ortho-HNK 3µM	C04	Sample X28	0.13	0.1316	0.1349	0.1375	0.1419	0.1434	0.1452	0.1477	0.1486	0.1491	0.15	0.15	0.1512	0.1518	0.154	0.155	0.1555	0.1559	0.1567	0.1581	0.1586	0.1581	0.1615	0.162	0.1645	0.1657	0.1695	0.1731	0.1731	0.1758	0.1805	0.1846	0.1893	0.1966	0.2003	0.205	0.2121	0.2202	0.2258	0.2331	0.2421	0.2517	0.2578	0.2684	0.277	0.2877	0.2966
Mito-ortho-HNK 4µM	C05	Sample X29	0.1301	0.1321	0.1348	0.1391	0.1408	0.1404	0.14	0.1407	0.1412	0.1413	0.1418	0.1418	0.1421	0.1428	0.1439	0.1452	0.145	0.146	0.1468	0.1471	0.1473	0.1494	0.15	0.1515	0.1533	0.1542	0.1555	0.1576	0.1589	0.1598	0.1619	0.1637	0.1651	0.167	0.1695	0.1719	0.1736	0.1763	0.1791	0.1813	0.1832	0.1871	0.1896	0.1929	0.1968	0.1992	0.2017
Control without Ldopa	C06	Sample X30	0.1284	0.1296	0.1331	0.1363	0.1374	0.1367	0.1361	0.1369	0.1379	0.137	0.1375	0.1378	0.1369	0.1384	0.139	0.1398	0.1389	0.1401	0.141	0.1397	0.1413	0.1423	0.1428	0.1438	0.1439	0.1444	0.1453	0.1463	0.1453	0.1456	0.1478	0.1473	0.1486	0.1491	0.1492	0.1513	0.1522	0.1526	0.1531	0.1536	0.1552	0.1571	0.1567	0.159	0.1599	0.16	0.1625
Control with Ldopa	D01	Sample X37	0.1253	0.1258	0.1275	0.1283	0.1291	0.1312	0.1354	0.1423	0.1429	0.1476	0.1534	0.1606	0.1665	0.1735	0.182	0.192	0.1993	0.2112	0.2211	0.2306	0.2436	0.2559	0.269	0.2833	0.2962	0.3103	0.3263	0.3415	0.3532	0.3649	0.3818	0.387	0.3884	0.3985	0.3983	0.4085	0.4141	0.4211	0.4242	0.4272	0.4283	0.4338	0.4364	0.4464	0.4457	0.4453	0.4481
Mito-ortho-HNK 1.5µM	D02	Sample X38	0.1285	0.1304	0.1319	0.135	0.1352	0.1397	0.1426	0.144	0.1442	0.1499	0.1516	0.1573	0.1669	0.1734	0.1782	0.1848	0.1956	0.2057	0.2145	0.2248	0.2357	0.2461	0.258	0.2745	0.2844	0.2979	0.3147	0.3288	0.3406	0.3498	0.3676	0.3771	0.389	0.392	0.3929	0.4021	0.4063	0.412	0.4167	0.4205	0.4267	0.4316	0.4301	0.4368	0.439	0.4379	0.4422
Mito-ortho-HNK 2µM	D03	Sample X39	0.1285	0.1296	0.1321	0.1366	0.1403	0.1434	0.1458	0.1458	0.1484	0.1501	0.1506	0.1517	0.1529	0.1552	0.1552	0.1548	0.1579	0.1593	0.1537	0.1591	0.1581	0.1593	0.1631	0.1651	0.1703	0.176	0.1781	0.1865	0.1912	0.1936	0.1995	0.2056	0.2135	0.2212	0.2256	0.2381	0.2467	0.2548	0.2634	0.273	0.2835	0.2957	0.3023	0.3162	0.3278	0.3316	0.3404
Mito-ortho-HNK 3µM	D04	Sample X40	0.1281	0.1297	0.1323	0.137	0.1404	0.1435	0.144	0.146	0.1472	0.1473	0.1482	0.1491	0.15	0.151	0.153	0.1521	0.1531	0.1563	0.1568	0.1563	0.1569	0.1577	0.1627	0.162	0.1607	0.1598	0.1662	0.1706	0.1733	0.1713	0.1771	0.1796	0.1832	0.1895	0.1938	0.2014	0.207	0.2109	0.219	0.2272	0.2324	0.2402	0.2446	0.2556	0.2643	0.2692	0.2786
Mito-ortho-HNK 4µM	D05	Sample X41	0.1289	0.1303	0.1331	0.1379	0.1393	0.1394	0.1392	0.1386	0.1388	0.1397	0.1405	0.1411	0.1421	0.1417	0.1431	0.1432	0.1439	0.1445	0.1445	0.1455	0.1466	0.1479	0.1481	0.1491	0.1496	0.1504	0.1519	0.1539	0.1536	0.1539	0.1588	0.158	0.1605	0.1617	0.1613	0.165	0.1677	0.167	0.1688	0.1729	0.1739	0.1748	0.1761	0.1804	0.1805	0.1833	0.1856
Control without Ldopa	D06	Sample X42	0.1292	0.1304	0.1344	0.1375	0.1372	0.1371	0.1369	0.1367	0.1374	0.1376	0.1386	0.1389	0.1392	0.1389	0.1398	0.1397	0.139	0.1396	0.1399	0.14	0.1413	0.1408	0.1413	0.1414	0.1413	0.1412	0.142	0.1429	0.1428	0.1428	0.1439	0.1426	0.1451	0.1447	0.1452	0.1474	0.1482	0.1475	0.1488	0.1489	0.1493	0.1514	0.1507	0.1532	0.1536	0.1532	0.1556
	Mean	Content	Raw Data (600)	Raw Data (600)	Raw Data (600)	Raw Data (600)	Raw Data (600)	Raw Data (600)	Raw Data (600)	Raw Data (600)	Raw Data (600)	Raw Data (600)	Raw Data (600)	Raw Data (600)	Raw Data (600)	Raw Data (600)	Raw Data (600)	Raw Data (600)	Raw Data (600)	Raw Data (600)	Raw Data (600)	Raw Data (600)	Raw Data (600)	Raw Data (600)	Raw Data (600)	Raw Data (600)	Raw Data (600)	Raw Data (600)	Raw Data (600)	Raw Data (600)	Raw Data (600)	Raw Data (600)	Raw Data (600)	Raw Data (600)	Raw Data (600)	Raw Data (600)	Raw Data (600)	Raw Data (600)	Raw Data (600)	Raw Data (600)	Raw Data (600)	Raw Data (600)	Raw Data (600)	Raw Data (600)	Raw Data (600)	Raw Data (600)	Raw Data (600)	Raw Data (600)	Raw Data (600)
			0	3.58333	7.16667	10.75	14.3333	17.9167	21.5	25.0833	28.6667	32.25	35.8333	39.4167	43	46.5833	50.1667	53.75	57.3333	60.9167	64.5	68.0833	71.6667	75.25	78.8333	82.4167	86	89.5833	93.1667	96.75	100.333	103.917	107.5	111.083	114.667	118.25	121.833	125.417	129	132.583	136.167	139.75	143.333	146.917	150.5	154.083	157.667	161.25	164.833
Control with Ldopa			0.12595	0.126225	0.12805	0.1292	0.130625	0.13365	0.13665	0.140025	0.143225	0.1478	0.1531	0.15915	0.165175	0.172575	0.181025	0.18855	0.197725	0.20795	0.21835	0.2292	0.2411	0.25385	0.2669	0.28045	0.295425	0.308575	0.325525	0.3401	0.353825	0.368025	0.382025	0.3929	0.399975	0.4047	0.40965	0.41545	0.42085	0.427925	0.4319	0.4358	0.437925	0.44105	0.443825	0.447	0.4484	0.451375	0.452925
Mito-ortho-HNK 1.5µM			0.1287	0.129675	0.13185	0.1343	0.136	0.1377	0.140075	0.142975	0.144875	0.146925	0.151825	0.156925	0.16185	0.1695	0.174625	0.1809	0.1903	0.198675	0.207875	0.21815	0.22875	0.238925	0.25035	0.263975	0.27635	0.28875	0.303475	0.31665	0.33045	0.3458	0.358975	0.371675	0.38385	0.392725	0.398075	0.403	0.40815	0.414525	0.418575	0.422775	0.429025	0.4324	0.4357	0.440525	0.442725	0.444225	0.4478
Mito-ortho-HNK 2µM			0.13105	0.13275	0.1357	0.1391	0.14295	0.14605	0.147425	0.14955	0.15145	0.152225	0.15405	0.154675	0.155725	0.15765	0.158475	0.157475	0.159825	0.1595	0.159925	0.162525	0.163525	0.164375	0.167275	0.17045	0.17395	0.178475	0.18175	0.1876	0.1927	0.198025	0.204	0.2118	0.2183	0.226725	0.234775	0.244475	0.254075	0.2645	0.27265	0.2834	0.29495	0.3054	0.3164	0.326675	0.3375	0.346775	0.356125
Mito-ortho-HNK 3µM			0.1291	0.13055	0.133425	0.13695	0.140775	0.143425	0.1448	0.14605	0.1473	0.148325	0.149175	0.1489	0.1505	0.151275	0.152775	0.153525	0.1544	0.15515	0.15655	0.15755	0.158125	0.15825	0.161225	0.161825	0.163025	0.164275	0.1682	0.171575	0.17345	0.17595	0.17965	0.184375	0.1889	0.19375	0.19955	0.2051	0.2118	0.219075	0.225125	0.2328	0.241475	0.248875	0.2562	0.266875	0.274625	0.283775	0.294325
Mito-ortho-HNK 4µM			0.129925	0.131475	0.13425	0.138625	0.140725	0.1404	0.13985	0.13995	0.140025	0.140675	0.141125	0.1415	0.142425	0.14265	0.143375	0.14415	0.14475	0.145625	0.1461	0.14685	0.1475	0.1485	0.14955	0.1512	0.152125	0.152925	0.154625	0.156425	0.1572	0.158575	0.160975	0.1622	0.164575	0.1658	0.1674	0.170175	0.172625	0.17435	0.1761	0.179	0.181225	0.18345	0.1858	0.189375	0.191175	0.19435	0.197525
Control without Ldopa			0.12915	0.130525	0.134075	0.13705	0.137625	0.137325	0.137075	0.137375	0.137725	0.1379	0.13855	0.138925	0.13875	0.139375	0.13985	0.140525	0.14015	0.140575	0.141025	0.141075	0.142075	0.1421	0.142775	0.143425	0.1436	0.144125	0.14495	0.145975	0.1458	0.1464	0.147475	0.14785	0.149075	0.1494	0.149875	0.151775	0.15285	0.153425	0.154075	0.15495	0.156375	0.157875	0.1584	0.160575	0.1616	0.1622	0.16475
	SD
Control with Ldopa			0.000433013	0.00056734	0.000622495	0.000552268	0.000906573	0.00191377	0.000975961	0.0014446	0.000798044	0.001772	0.00111131	0.0012659	0.00109173	0.00178658	0.000990896	0.00226108	0.00151059	0.00234361	0.00235425	0.00157003	0.00199875	0.00284297	0.00232164	0.00182003	0.00204985	0.00294735	0.00176971	0.00215754	0.00104013	0.00217414	0.00280212	0.00401622	0.00741565	0.00509166	0.00673071	0.00473418	0.00503264	0.00460781	0.00580474	0.00562894	0.00597929	0.00568968	0.005268	0.00338157	0.00429244	0.00461919	0.00409046
Mito-ortho-HNK 1.5µM			0.000956556	0.00137908	0.00131434	0.00107935	0.0014543	0.00149499	0.00185658	0.00137908	0.000580409	0.00219929	0.00184306	0.000949671	0.00347886	0.00317962	0.00248433	0.00273404	0.0034373	0.00423106	0.0040096	0.00463276	0.00505297	0.00474151	0.00470824	0.00627908	0.0055473	0.00671658	0.00709414	0.00787988	0.00668038	0.00348066	0.00642315	0.00433265	0.00516454	0.0058555	0.00584225	0.0049452	0.00302035	0.00321355	0.00437914	0.004562	0.00401458	0.00504579	0.00565288	0.00653849	0.00756352	0.00687436	0.0093827
Mito-ortho-HNK 2µM			0.00176423	0.00255392	0.00269537	0.00187883	0.00264055	0.00171828	0.00155945	0.00272626	0.0024955	0.00275261	0.00293641	0.00242526	0.00284814	0.00276541	0.00284198	0.00319169	0.00192922	0.00286618	0.00473095	0.00287782	0.00418293	0.00397453	0.00385252	0.00375666	0.00462088	0.00359192	0.004539	0.00419821	0.00458421	0.00611571	0.00610205	0.00644942	0.00646568	0.00722474	0.00860302	0.00758498	0.0086863	0.00973114	0.00869727	0.00947549	0.0108686	0.00990404	0.0119645	0.0104152	0.0108869	0.0126159	0.0135017
Mito-ortho-HNK 3µM			0.000951315	0.00100623	0.0011519	0.000576628	0.00142894	4.33013e-05	0.000587367	0.00148408	0.00155242	0.0010963	0.00120908	0.00131339	0.000484768	0.000443706	0.0010497	0.00137727	0.000953939	0.0012816	0.000906918	0.000756637	0.000791754	0.000433013	0.00107558	0.000204634	0.00153195	0.00263095	0.00150499	0.00130456	0.000559017	0.00299207	0.00149917	0.00308251	0.00344746	0.0027097	0.00344855	0.00229129	0.00289396	0.00482046	0.00365471	0.00338748	0.00549699	0.00504052	0.00683996	0.00683936	0.00616132	0.00844493	0.0093716
Mito-ortho-HNK 4µM			0.000679614	0.000917537	0.000776209	0.000588961	0.00106859	0.00104642	0.000517204	0.000960469	0.00112777	0.000794906	0.000785414	0.000406202	0.000562917	0.00076974	0.000936416	0.000792149	0.00095	0.000960143	0.00118954	0.00155804	0.00157003	0.00129035	0.00149416	0.00177482	0.00181435	0.00197658	0.00204619	0.0021417	0.00263534	0.00315783	0.00290463	0.00302242	0.00318542	0.00335037	0.00397303	0.00387967	0.00398207	0.00501323	0.00506804	0.0048451	0.00534293	0.0054884	0.00611841	0.00605284	0.00701904	0.00672848	0.00794335
Control without Ldopa			0.00045	0.000645659	0.00060156	0.00045	0.000414578	0.000449305	0.000649519	0.000605702	0.000204634	0.000636396	0.000642262	0.000708431	0.00108743	0.000749583	0.00053619	0.000779022	0.0012052	0.000798044	0.000749583	0.00132547	0.00083778	0.000803119	0.00094174	0.00136084	0.00156525	0.00205837	0.00206216	0.00212999	0.0023569	0.00272764	0.00234987	0.00367185	0.00287869	0.00308464	0.00317283	0.00289601	0.00310282	0.00415775	0.00372584	0.00430726	0.00483393	0.00448128	0.00540694	0.00521842	0.00556911	0.00643001	0.00638377
Fig 2 c
time							AVE	SD
0h	control	0.671001	0.96183	0.631454	0.352875		0.65429	0.249154
	Mito-ortho-HNK 1.5 µM	0.263281	0.721398	0.637404	0.973379		0.648865	0.294039
	Mito-ortho-HNK 2 µM	0.446668	1.01853	0.207635	0.858238		0.632767	0.371939
	Mito-ortho-HNK 3 µM		0.588232	0.657702	0.518762		0.588232	0.0982453
	Mito-ortho-HNK 4 µM	0.801192		0.522262	0.604506		0.642653	0.143324
2h	control	0.197486	0.325577	0.118392	0.378073		0.254882	0.118459
	Mito-ortho-HNK 1.5 µM	0.231784	0.538011	0.465566	0.760595		0.498989	0.217927
	Mito-ortho-HNK 2 µM	0.234933	0.506163	0.433019	0.739246		0.47834	0.208284
	Mito-ortho-HNK 3 µM	0.597857		0.343775	0.291629		0.411087	0.163835
	Mito-ortho-HNK 4 µM	0.891485	0.81939	0.672751	0.389972		0.6934	0.221815
4h	control	0.0431474	0.0298484	0.00884993	0.375623	-0.00269922	0.0909539	0.160131
	Mito-ortho-HNK 1.5 µM	0.154439	0.130991	0.0928438	0.0319482	0.0140995	0.0848643	0.0609093
	Mito-ortho-HNK 2 µM	0.131341	0.240883	0.170888	0.0550465	0.394872	0.198606	0.128656
	Mito-ortho-HNK 3 µM	0.384372	0.376673	0.305278	0.568109	0.475016	0.42189	0.101554
	Mito-ortho-HNK 4 µM	0.977229	0.596807	0.634954	0.439318	0.473616	0.624385	0.213513
6h	control	0.00269922	0.00269922	0.00269922	0.00269922	0.00269922	0.00269922	0
	Mito-ortho-HNK 1.5 µM	0.0809446	0.121542	0.0585463	0.0700954	0.0529467	0.0768149	0.0272311
	Mito-ortho-HNK 2 µM	0.168438	0.116992	0.109643	0.106493	0.14814	0.129941	0.0271236
	Mito-ortho-HNK 3 µM	0.27973	0.256282	0.160739	0.197136	0.406771	0.260131	0.0945374
	Mito-ortho-HNK 4 µM	0.484115	0.831639	0.475716	0.393472	0.624455	0.561879	0.172133
Fig 2d
time							AVE	SD
0h	control	-0.018579	-0.018579	-0.018579	0.0300461		-0.00642275	0.0243126
	Mito-ortho-HNK 1.5 µM	-0.018579	-0.018579	-0.018579	-0.018579		-0.018579	0
	Mito-ortho-HNK 2 µM	0.105543	0.0402829	-0.018579	-0.018579		0.027167	0.0591614
	Mito-ortho-HNK 3 µM	0.00786621	-0.00791562	-0.018579	-0.018579		-0.00930187	0.0125006
	Mito-ortho-HNK 4 µM	-0.018579	-0.018579	-0.00151758	-0.018579		-0.0143137	0.00853072
2h	control	0.110661	0.223267	0.0552117	0.272745		0.165471	0.100015
	Mito-ortho-HNK 1.5 µM	0.0219419	0.106396	0.0624628	0.108529		0.0748324	0.0411587
	Mito-ortho-HNK 2 µM	0.0253542	0.058624	0.190424	0.088055		0.0906142	0.0712992
	Mito-ortho-HNK 3 µM	0.0364441	-0.00194412	0.0287665	0.0146908		0.0194893	0.0168913
	Mito-ortho-HNK 4 µM	0.0599036	0.0611832	0.0552117	0.0219419		0.0495601	0.0185902
4h	control	0.512458	0.34483	0.0982918	0.796105	0.355493	0.421436	0.256564
	Mito-ortho-HNK 1.5 µM	0.595633	0.318811	0.336299	0.0594771	0.508193	0.363683	0.206148
	Mito-ortho-HNK 2 µM	0.262935	0.45317	0.581131	0.0829365	0.702693	0.416573	0.247589
	Mito-ortho-HNK 3 µM	0.105969	0.0991449	0.111088	0.15886	0.159286	0.12687	0.0297017
	Mito-ortho-HNK 4 µM	0.195542	0.122604	0.158433	0.088055	0.106823	0.134291	0.0429052
6h	control	0.640419	0.621225	0.509046	0.573026	0.46298	0.561339	0.0748091
	Mito-ortho-HNK 1.5 µM	0.489852	0.828095	0.425445	0.476629	0.361891	0.516382	0.181374
	Mito-ortho-HNK 2 µM	0.732124	0.438668	0.477482	0.424592	0.543169	0.523207	0.125507
	Mito-ortho-HNK 3 µM	0.214736	0.133694	0.102984	0.099998	0.25739	0.16176	0.0707255
	Mito-ortho-HNK 4 µM	0.181893	0.254831	0.155021	0.128149	0.22284	0.188547	0.0509551
[truncated: 53 more columns]

## Sheet: Fig 2b
Fig 2b
Retention time	Medium	Control	Control 6h	Mito-ortho-HNK 3 µM -0 h	Mito-ortho-HNK 3 µM -6 h
0.00645	0.22459	0.244617	0.247478	0.249386	0.22459
0.0131167	0.217915	0.237942	0.243664	0.248909	0.222683
0.0197833	0.154018	0.219345	0.234604	0.220299	0.183105
0.02645	0.0610352	0.142574	0.167847	0.135422	0.100613
0.0331167	-0.00953674	0.061512	0.0891685	0.0548363	0.0329018
0.0397833	-0.0338554	0.0100136	0.0333786	0.00810623	0.00238419
0.04645	-0.0324249	0.0104904	0.0247955	0.00762939	0.00667572
0.0531167	-0.0333786	0.0119209	0.0252724	0.00524521	0.00190735
0.0597833	-0.0243187	0.00524521	0.0200272	0.00429153	0
0.06645	-0.0114441	0.00333786	0.0209808	0.0104904	0.0038147
0.0731167	-0.00143051	0.00429153	0.0257492	0.017643	0.00810623
0.0797833	0.00619888	0.00286102	0.0309944	0.023365	0.0109673
0.08645	0.0114441	-0.000476837	0.0348091	0.0271797	0.0138283
0.0931167	0.0138283	-0.00143051	0.0357628	0.0271797	0.0157356
0.0997833	0.014782	0.00333786	0.0348091	0.0257492	0.0171661
0.10645	0.0166893	0.00953674	0.0352859	0.0243187	0.0181198
0.113117	0.0171661	0.0138283	0.0362396	0.0219345	0.017643
0.119783	0.014782	0.0166893	0.0348091	0.0185966	0.0143051
0.12645	0.0114441	0.0185966	0.0333786	0.0152588	0.0104904
0.133117	0.0114441	0.0171661	0.0329018	0.0123978	0.00953674
0.139783	0.0133514	0.0128746	0.0319481	0.0104904	0.0104904
0.14645	0.0143051	0.00953674	0.0295639	0.0100136	0.0133514
0.153117	0.0133514	0.00953674	0.0281334	0.0123978	0.0171661
0.159783	0.0123978	0.0100136	0.0290871	0.0166893	0.0214577
0.16645	0.0133514	0.0109673	0.0314713	0.0209808	0.0247955
0.173117	0.0123978	0.0123978	0.0348091	0.023365	0.023365
0.179783	0.0109673	0.0143051	0.0376701	0.0243187	0.0209808
0.18645	0.00905991	0.0138283	0.041008	0.0257492	0.0162125
0.193117	0.00810623	0.0119209	0.0433922	0.0252724	0.0114441
0.199783	0.00667572	0.0114441	0.043869	0.0214577	0.00858307
0.20645	0.00524521	0.0119209	0.0429153	0.0162125	0.00762939
0.213117	0.00572205	0.0109673	0.041008	0.0143051	0.0109673
0.219783	0.00667572	0.00715256	0.0386238	0.014782	0.014782
0.22645	0.00619888	0.00333786	0.0348091	0.014782	0.0171661
0.233117	0.00524521	0.000953674	0.0314713	0.0133514	0.0181198
0.239783	0.00476837	-0.000953674	0.0305176	0.0128746	0.0185966
0.24645	0.00429153	-0.00238419	0.0300407	0.0143051	0.0200272
0.253117	0.0038147	-0.000953674	0.0290871	0.014782	0.0224113
0.259783	0.00333786	0.00333786	0.0290871	0.0152588	0.0247955
0.26645	0.00572205	0.00667572	0.0309944	0.017643	0.0295639
0.273117	0.0104904	0.00762939	0.0319481	0.0200272	0.0343323
0.279783	0.0143051	0.00762939	0.0324249	0.020504	0.0376701
0.28645	0.0152588	0.00858307	0.0333786	0.0195503	0.038147
0.293117	0.014782	0.00953674	0.0362396	0.0200272	0.0357628
0.299783	0.0123978	0.00858307	0.0400543	0.020504	0.0319481
0.30645	0.00667572	0.00953674	0.0429153	0.0185966	0.0300407
0.313117	0.000953674	0.0128746	0.0472069	0.0162125	0.0314713
0.319783	-0.000476837	0.0162125	0.0514984	0.0162125	0.0371933
0.32645	0.00333786	0.0166893	0.0543594	0.0181198	0.0433922
0.333117	0.00858307	0.0162125	0.0524521	0.0185966	0.0481606
0.339783	0.0128746	0.0185966	0.0491142	0.0157356	0.0524521
0.34645	0.017643	0.0214577	0.04673	0.0138283	0.0543594
0.353117	0.0214577	0.023365	0.043869	0.0138283	0.0524521
0.359783	0.0228882	0.023365	0.0400543	0.0143051	0.0476837
0.36645	0.0219345	0.0252724	0.0367165	0.014782	0.0443459
0.373117	0.0214577	0.0267029	0.0371933	0.0157356	0.0443459
0.379783	0.0214577	0.026226	0.0395775	0.0181198	0.0448227
0.38645	0.0200272	0.0252724	0.0419617	0.0200272	0.0448227
0.393117	0.0185966	0.0247955	0.0433922	0.020504	0.0452995
0.399783	0.0166893	0.0247955	0.043869	0.020504	0.0462532
0.40645	0.0133514	0.023365	0.0443459	0.0219345	0.0476837
0.413117	0.00858307	0.0224113	0.0457764	0.023365	0.0472069
0.419783	0.00524521	0.0224113	0.0472069	0.0247955	0.04673
0.42645	0.00667572	0.0214577	0.0481606	0.0271797	0.0476837
0.433117	0.00858307	0.0190735	0.0481606	0.0309944	0.0491142
0.439783	0.00905991	0.0181198	0.0476837	0.0343323	0.0495911
0.44645	0.0119209	0.020504	0.0476837	0.0362396	0.0495911
0.453117	0.020504	0.0257492	0.0481606	0.0395775	0.0534058
0.459783	0.0376701	0.0338554	0.0519753	0.0476837	0.064373
0.46645	0.0696182	0.0510216	0.0634193	0.0638962	0.087738
0.473117	0.152111	0.0872612	0.0925064	0.106335	0.146866
0.479783	0.3829	0.177383	0.1688	0.226974	0.319481
0.48645	0.949383	0.403404	0.367165	0.545025	0.772476
0.493117	2.10285	0.906944	0.819683	1.24311	1.75285
0.499783	4.13799	1.8568	1.69897	2.54345	3.59869
0.50645	7.58839	3.48711	3.27301	4.80223	6.89888
0.513117	13.4907	6.28233	6.09779	8.7328	12.6314
0.519783	22.9897	10.9887	11.0121	15.2655	21.7829
0.52645	36.1948	18.0717	18.5208	24.7626	34.4419
0.533117	51.64	27.0844	28.1339	36.4227	49.418
0.539783	67.3122	36.932	38.6896	48.8558	65.0454
0.54645	81.8729	46.7782	49.3622	61.1048	80.0772
0.553117	94.3708	56.241	59.8593	72.5756	93.4482
0.559783	103.496	64.6768	69.5949	82.2525	103.755
0.56645	108.354	71.0759	77.4498	88.975	109.891
0.573117	110.24	75.1281	82.7804	92.834	112.484
0.579783	112.956	78.3296	86.4658	96.0875	114.384
0.58645	120.202	83.529	90.4989	101.957	118.932
0.593117	132.388	92.5183	96.0994	111.862	127.221
0.599783	146.599	104.289	102.568	124.208	137.418
0.60645	160.005	116.148	108.477	136.251	147.225
0.613117	175.656	127.993	115.669	148.824	159.172
0.619783	204.085	146.02	131.727	169.684	183.049
0.62645	250.841	175.905	161.587	205.102	224.926
0.633117	305.779	212.831	198.718	248.994	276.078
0.639783	349.937	244.003	229.45	286.242	318.554
0.64645	371.602	259.956	244.935	305.76	340.495
0.653117	369.335	260.025	244.691	306.255	340.441
0.659783	339.395	243.099	226.967	285.732	315.288
0.66645	280.377	206.59	190.163	241.515	263.033
0.673117	205.557	156.461	141.839	181.613	194.906
0.679783	138.168	107.558	96.9577	124.097	132.246
0.68645	93.6499	72.7963	66.5283	83.8189	90.3001
0.693117	70.364	53.6046	50.2315	61.8305	68.3322
0.699783	59.4497	44.3277	42.3598	51.2943	58.1126
0.70645	53.8816	39.6328	38.1575	45.9991	52.8908
0.713117	50.0493	36.4981	35.1338	42.491	49.1681
0.719783	46.7181	33.7834	32.4531	39.4807	45.7826
0.72645	43.6411	31.2414	29.963	36.6812	42.5544
0.733117	40.8196	28.8744	27.6694	34.0776	39.5331
0.739783	38.2972	26.731	25.6057	31.7106	36.7994
0.74645	36.1085	24.8551	23.8042	29.6264	34.4124
0.753117	34.265	23.2673	22.284	27.8554	32.3958
0.759783	32.7682	21.9741	21.0505	26.4101	30.746
0.76645	31.6067	20.9684	20.0968	25.2824	29.4404
0.773117	30.7565	20.2336	19.3982	24.4532	28.4405
0.779783	30.1762	19.7444	18.9128	23.8905	27.6966
0.78645	29.819	19.4769	18.5914	23.5586	27.1616
0.793117	29.6459	19.4144	18.3902	23.4294	26.7968
0.799783	29.6321	19.5513	18.2824	23.4947	26.5799
0.80645	29.7818	19.8965	18.259	23.7708	26.5136
0.813117	30.1428	20.4716	18.3334	24.2991	26.6347
0.819783	30.8022	21.2927	18.5275	25.1293	27.0085
0.82645	31.8542	22.3479	18.8594	26.289	27.6914
0.833117	33.3624	23.5901	19.3276	27.7572	28.7118
0.839783	35.3379	24.9438	19.9099	29.4585	30.055
0.84645	37.7302	26.3205	20.5703	31.2848	31.6625
0.853117	40.4148	27.6346	21.2588	33.112	33.433
0.859783	43.1957	28.8162	21.9235	34.8167	35.2263
0.86645	45.8484	29.8228	22.5172	36.3016	36.8967
0.873117	48.182	30.6463	23.0122	37.5166	38.3229
0.879783	50.0827	31.3101	23.3974	38.4688	39.4402
0.88645	51.5289	31.8594	23.6716	39.2065	40.2446
0.893117	52.5918	32.3491	23.8452	39.8006	40.7877
0.899783	53.4139	32.8274	23.9406	40.3323	41.1668
0.90645	54.1482	33.3185	23.983	40.8621	41.4872
0.913117	54.8854	33.8173	23.9854	41.4076	41.82
0.919783	55.6173	34.2865	23.9463	41.9359	42.171
0.92645	56.2515	34.6622	23.8528	42.3765	42.4857
0.933117	56.6502	34.8716	23.685	42.6421	42.6736
0.939783	56.6845	34.8592	23.4222	42.6531	42.6426
0.94645	56.2868	34.605	23.0498	42.3703	42.3365
0.953117	55.4805	34.1301	22.5759	41.8124	41.7595
0.959783	54.369	33.4868	22.027	41.0485	40.9818
0.96645	53.091	32.7468	21.4458	40.1716	40.1139
0.973117	51.7764	31.9891	20.8883	39.2733	39.2771
0.979783	50.5137	31.2805	20.4196	38.4307	38.5785
0.98645	49.3455	30.6673	20.1092	37.6949	38.105
0.993117	48.2798	30.1785	20.0181	37.0941	37.93
0.999783	47.3146	29.8257	20.184	36.6364	38.116
1.00645	46.4602	29.6044	20.6003	36.3159	38.693
1.01312	45.7544	29.4981	21.214	36.1242	39.6328
1.01978	45.2719	29.4957	21.9331	36.0608	40.843
1.02645	45.0959	29.5982	22.6512	36.1357	42.1901
1.03312	45.2933	29.82	23.2682	36.365	43.5181
1.03978	45.9085	30.1948	23.7117	36.7756	44.6801
1.04645	47.0018	30.7903	23.9506	37.4303	45.5709
1.05312	48.6732	31.703	24.0006	38.4336	46.1626
1.05978	51.0187	33.0024	23.9038	39.8822	46.505
1.06645	54.0428	34.6727	23.7112	41.7933	46.6781
1.07312	57.6034	36.5953	23.4594	44.0669	46.7401
1.07978	61.4247	38.5857	23.169	46.5064	46.7086
1.08645	65.1512	40.4282	22.8481	48.862	46.5679
1.09312	68.4047	41.914	22.4996	50.8709	46.2766
1.09978	70.8623	42.8939	22.1205	52.3176	45.7821
1.10645	72.3467	43.3283	21.7023	53.0987	45.0473
1.11312	72.8812	43.2858	21.2369	53.2489	44.0679
1.11978	72.6485	42.8929	20.7219	52.9032	42.8677
1.12645	71.8765	42.2754	20.1578	52.2165	41.4848
1.13312	70.7493	41.5254	19.5513	51.3124	39.9661
1.13978	69.3707	40.6923	18.9166	50.2653	38.3658
1.14645	67.7843	39.7902	18.28	49.1099	36.7389
1.15312	65.989	38.8103	17.6687	47.8497	35.1357
1.15978	63.9648	37.7374	17.1094	46.4687	33.5999
1.16645	61.6841	36.5486	16.6235	44.94	32.1655
1.17312	59.1173	35.2159	16.2234	43.2324	30.8485
1.17978	56.2429	33.7143	15.9106	41.3232	29.6431
1.18645	53.0725	32.0425	15.6779	39.2089	28.5344
1.19312	49.6707	30.23	15.5168	36.9263	27.5135
1.19978	46.1578	28.3389	15.4195	34.5535	26.5837
1.20645	42.6903	26.4554	15.3761	32.2018	25.7549
1.21312	39.4363	24.6792	15.3785	29.9888	25.044
1.21978	36.5496	23.1051	15.419	28.0232	24.466
1.22645	34.1349	21.7996	15.4915	26.3805	24.0312
1.23312	32.2285	20.7863	15.5883	25.0907	23.7322
1.23978	30.8018	20.0496	15.698	24.1332	23.55
1.24645	29.7842	19.5417	15.8081	23.4547	23.458
1.25312	29.0833	19.2008	15.9068	22.9874	23.4265
1.25978	28.6002	18.9643	15.9807	22.6617	23.4213
1.26645	28.2459	18.7812	16.0184	22.4152	23.4113
1.27312	27.9512	18.6124	16.0141	22.2025	23.3746
1.27978	27.6713	18.4374	15.9721	21.996	23.2997
1.28645	27.3833	18.25	15.9011	21.7829	23.1829
1.29312	27.0882	18.0612	15.8138	21.564	23.0308
1.29978	26.8049	17.8852	15.727	21.3532	22.8634
1.30645	26.5603	17.7364	15.655	21.1692	22.7084
1.31312	26.3758	17.6268	15.6007	21.0276	22.5883
1.31978	26.2613	17.5595	15.5602	20.9355	22.5172
1.32645	26.2094	17.5271	15.5249	20.8879	22.4962
1.33312	26.196	17.508	15.4819	20.8664	22.511
1.33978	26.1855	17.4789	15.4166	20.844	22.5334
1.34645	26.1421	17.4212	15.3193	20.7963	22.5301
1.35312	26.0372	17.3225	15.1901	20.7043	22.4757
1.35978	25.8574	17.1776	15.0337	20.5598	22.3565
1.36645	25.6062	16.9911	14.8563	20.3619	22.1715
1.37312	25.2976	16.778	14.6699	20.1235	21.9336
1.37978	24.9562	16.5534	14.4873	19.8627	21.666
1.38645	24.6038	16.3279	14.3209	19.5951	21.3904
1.39312	24.2553	16.1095	14.1754	19.33	21.1229
1.39978	23.9167	15.9059	14.0538	19.0721	20.8731
1.40645	23.5868	15.7204	13.9556	18.8265	20.6432
1.41312	23.2601	15.5463	13.875	18.5952	20.4301
1.41978	22.9273	15.3751	13.8049	18.3716	20.226
1.42645	22.5797	15.2011	13.7324	18.1475	20.0219
1.43312	22.212	15.0194	13.649	17.9152	19.8112
1.43978	21.8225	14.8215	13.5479	17.6702	19.5842
1.44645	21.4133	14.5993	13.4258	17.406	19.3357
1.45312	20.9899	14.3542	13.2833	17.1185	19.0644
1.45978	20.5631	14.0953	13.1259	16.8133	18.775
1.46645	20.143	13.8321	12.9642	16.5	18.4784
1.47312	19.7411	13.5732	12.8074	16.1905	18.1847
1.47978	19.3696	13.329	12.6629	15.8978	17.9071
1.48645	19.042	13.114	12.5394	15.636	17.6606
1.49312	18.7697	12.9366	12.4435	15.4214	17.4589
1.49978	18.5618	12.8021	12.3811	15.2617	17.3111
1.50645	18.4269	12.713	12.351	15.1596	17.2224
1.51312	18.3692	12.6686	12.3506	15.1134	17.1943
1.51978	18.3845	12.6624	12.3725	15.1176	17.22
1.52645	18.4588	12.6805	12.4059	15.1596	17.2873
1.53312	18.5709	12.7149	12.4407	15.2206	17.3798
1.53978	18.6996	12.7554	12.4669	15.2855	17.4809
1.54645	18.826	12.7926	12.4803	15.3456	17.5762
1.55312	18.9314	12.8231	12.4798	15.3975	17.6558
1.55978	19.0091	12.8531	12.4669	15.4405	17.7221
1.56645	19.0601	12.8956	12.4469	15.4839	17.7932
1.57312	19.1002	12.958	12.4226	15.5435	17.8981
1.57978	19.1445	13.0463	12.3968	15.6355	18.0712
1.58645	19.2099	13.1693	12.3706	15.7685	18.3444
1.59312	19.311	13.3276	12.3448	15.9459	18.7383
1.59978	19.455	13.5088	12.3196	16.1614	19.2513
1.60645	19.639	13.6952	12.2919	16.3994	19.8531
1.61312	19.8474	13.8717	12.26	16.6364	20.494
1.61978	20.0596	14.0252	12.2242	16.85	21.1148
1.62645	20.2527	14.1411	12.1851	17.024	21.6584
1.63312	20.4058	14.2131	12.1436	17.1452	22.0842
1.63978	20.5064	14.245	12.1031	17.2124	22.3746
1.64645	20.555	14.245	12.0687	17.2348	22.5358
1.65312	20.5617	14.2221	12.0487	17.2253	22.5887
1.65978	20.5374	14.183	12.0459	17.1938	22.5625
1.66645	20.493	14.1387	12.0587	17.1471	22.4853
1.67312	20.4391	14.0939	12.0878	17.0946	22.3827
1.67978	20.3805	14.0491	12.136	17.0426	22.2716
1.68645	20.3161	14.0057	12.2051	16.9921	22.1639
1.69312	20.2436	13.9675	12.3019	16.9415	22.0699
1.69978	20.164	13.9394	12.4478	16.8958	21.9994
1.70645	20.0801	13.9251	12.6796	16.8638	21.9688
1.71312	19.9952	13.9337	13.0472	16.8524	21.9975
1.71978	19.9156	13.978	13.6051	16.8719	22.1205
1.72645	19.8536	14.0696	14.4062	16.9377	22.3818
1.73312	19.8207	14.2117	15.4829	17.0631	22.8281
1.73978	19.8216	14.4	16.829	17.2539	23.499
1.74645	19.8574	14.6279	18.3949	17.5047	24.4088
1.75312	19.9265	14.8783	20.0915	17.8022	25.5437
1.75978	20.0214	15.1262	21.8067	18.1217	26.8512
1.76645	20.1263	15.3451	23.4189	18.4307	28.245
1.77312	20.2217	15.5172	24.8265	18.6977	29.6197
1.77978	20.2947	15.6317	25.9657	18.9023	30.8704
1.78645	20.3362	15.6846	26.8145	19.0353	31.9152
1.79312	20.3409	15.6832	27.3867	19.0945	32.7024
1.79978	20.3104	15.6412	27.7195	19.0902	33.2198
1.80645	20.2546	15.5764	27.8702	19.0406	33.4897
1.81312	20.1874	15.501	27.8926	18.9643	33.5574
1.81978	20.1192	15.4219	27.833	18.8756	33.4806
1.82645	20.0553	15.3441	27.7233	18.7821	33.3085
1.83312	20.0005	15.2674	27.5879	18.692	33.0834
1.83978	19.9561	15.1882	27.4415	18.6067	32.8364
1.84645	19.9184	15.1024	27.2865	18.5218	32.5837
1.85312	19.8774	15.0113	27.1206	18.4321	32.33
1.85978	19.825	14.914	26.9365	18.3339	32.0773
1.86645	19.7592	14.8077	26.7229	18.2247	31.8217
1.87312	19.6762	14.688	26.4592	18.0979	31.5514
1.87978	19.5694	14.5512	26.1168	17.9467	31.25
1.88645	19.4364	14.3933	25.6681	17.7679	30.9
1.89312	19.2747	14.2059	25.0893	17.5581	30.4794
1.89978	19.0816	13.9809	24.3611	17.3097	29.9616
1.90645	18.8522	13.7181	23.4785	17.015	29.325
1.91312	18.5866	13.423	22.4528	16.6755	28.5592
1.91978	18.292	13.1011	21.3156	16.2964	27.6685
1.92645	17.9758	12.7606	20.1077	15.8887	26.6647
1.93312	17.6454	12.4168	18.878	15.4653	25.5737
1.93978	17.314	12.0859	17.6783	15.0437	24.4346
1.94645	16.9954	11.7817	16.5553	14.6446	23.2925
1.95312	16.7031	11.5108	15.5497	14.2813	22.1882
1.95978	16.4399	11.2829	14.6999	13.9656	21.1539
1.96645	16.2115	11.1027	14.0481	13.7062	20.2222
1.97312	16.0251	10.9725	13.6485	13.5093	19.4206
1.97978	15.8911	10.8981	13.576	13.382	18.7764
1.98645	15.8281	10.8948	13.9375	13.3405	18.3287
1.99312	15.873	10.9892	14.8711	13.4192	18.1479
1.99978	16.0918	11.2162	16.53	13.6676	18.3454
2.00645	16.5787	11.6167	19.0582	14.1492	19.0701
2.01312	17.4603	12.2337	22.5601	14.9364	20.5088
2.01978	18.8823	13.093	27.0658	16.0928	22.8653
2.02645	20.9832	14.1878	32.5055	17.6468	26.3224
2.03312	23.8624	15.4696	38.6963	19.5708	30.9944
2.03978	27.5421	16.8567	45.3615	21.7729	36.8934
2.04645	31.9571	18.2486	52.1693	24.1137	43.9186
2.05312	36.9496	19.5365	58.785	26.4244	51.8799
2.05978	42.2893	20.6294	64.9223	28.5387	60.5383
2.06645	47.7118	21.4777	70.3793	30.3268	69.6721
2.07312	52.9642	22.0737	75.0585	31.7183	79.1216
2.07978	57.8384	22.4371	78.9537	32.6991	88.7928
2.08645	62.1681	22.6035	82.1142	33.2885	98.6218
2.09312	65.8169	22.6111	84.6033	33.5217	108.517
2.09978	68.6498	22.4843	86.4501	33.4263	118.303
2.10645	70.5166	22.223	87.6184	33.0086	127.667
2.11312	71.239	21.8124	87.9769	32.2542	136.14
2.11978	70.6339	21.2355	87.3046	31.148	143.073
2.12645	68.5654	20.484	85.3267	29.696	147.645
2.13312	65.0134	19.5589	81.7823	27.9365	148.901
2.13978	60.122	18.4832	76.5262	25.9423	145.939
2.14645	54.2121	17.3049	69.6292	23.8218	138.241
2.15312	47.7428	16.0885	61.4347	21.7013	125.99
2.15978	41.2345	14.9021	52.5179	19.7034	110.152
2.16645	35.1667	13.8054	43.5719	17.9214	92.2942
2.17312	29.9015	12.8441	35.2721	16.4132	74.2593
2.17978	25.631	12.0435	28.1453	15.1992	57.7917
2.18645	22.3765	11.4064	22.4733	14.2641	44.1604
2.19312	20.0224	10.9158	18.2667	13.5655	33.8941
2.19978	18.3825	10.5457	15.3303	13.052	26.7873
2.20645	17.261	10.2663	13.3729	12.6758	22.1763
2.21312	16.49	10.0522	12.0997	12.3949	19.2952
2.21978	15.9445	9.88245	11.2686	12.1737	17.5023
2.22645	15.5368	9.74035	10.7069	11.9877	16.3574
2.23312	15.213	9.61685	10.3102	11.8241	15.5911
2.23978	14.9436	9.50384	10.0155	11.6763	15.0495
2.24645	14.7095	9.39894	9.78565	11.5371	14.6432
2.25312	14.4987	9.30023	9.59921	11.4036	14.3218
2.25978	14.3046	9.21106	9.44567	11.2791	14.0586
2.26645	14.1249	9.13191	9.31978	11.1656	13.835
2.27312	13.9565	9.06134	9.21583	11.0612	13.6356
2.27978	13.7968	8.99935	9.12523	10.9639	13.4501
2.28645	13.6461	8.94642	9.04465	10.8757	13.2766
2.29312	13.5069	8.90017	8.96883	10.797	13.113
2.29978	13.3796	8.85487	8.89349	10.725	12.9566
2.30645	13.2632	8.80861	8.81338	10.6554	12.8045
2.31312	13.1583	8.76188	8.72993	10.5882	12.6595
2.31978	13.0644	8.71134	8.6441	10.5228	12.5237
2.32645	12.98	8.65698	8.55589	10.4566	12.3959
2.33312	12.9018	8.60071	8.46624	10.3874	12.2747
2.33978	12.8274	8.54778	8.37898	10.3202	12.1603
2.34645	12.7563	8.49771	8.29744	10.2577	12.0554
2.35312	12.6882	8.45051	8.22067	10.2019	11.961
2.35978	12.6228	8.4095	8.14772	10.1523	11.8756
2.36645	12.5604	8.37708	8.07858	10.1113	11.7979
2.37312	12.5017	8.35228	8.01373	10.0803	11.7269
2.37978	12.4469	8.33178	7.95174	10.056	11.6587
2.38645	12.393	8.31413	7.89118	10.0317	11.591
2.39312	12.3401	8.29887	7.83205	10.0074	11.5242
2.39978	12.2867	8.28266	7.7734	9.98211	11.4584
2.40645	12.2318	8.26454	7.7157	9.95588	11.3916
2.41312	12.1737	8.24594	7.66134	9.92537	11.322
2.41978	12.1145	8.22735	7.61223	9.89342	11.2534
2.42645	12.0587	8.2078	7.56741	9.86481	11.1895
2.43312	12.0072	8.18729	7.52735	9.84049	11.1294
2.43978	11.9605	8.16774	7.49397	9.81903	11.0755
2.44645	11.9247	8.15105	7.47013	9.80091	11.0321
2.45312	11.9028	8.13532	7.4563	9.78756	11.0044
2.45978	11.8947	8.11958	7.44915	9.77945	10.9925
2.46645	11.8995	8.10862	7.4482	9.77516	10.994
2.47312	11.919	8.1048	7.45392	9.77516	11.0078
2.47978	11.9572	8.10766	7.46727	9.78279	11.035
2.48645	12.013	8.11481	7.48444	9.79757	11.0731
2.49312	12.0835	8.12578	7.50256	9.81855	11.1189
2.49978	12.167	8.14247	7.52354	9.84621	11.1723
2.50645	12.2614	8.16393	7.54881	9.88007	11.2352
2.51312	12.3644	8.18729	7.57504	9.91964	11.3082
2.51978	12.4707	8.21114	7.59935	9.96256	11.3873
2.52645	12.5771	8.23641	7.62081	10.0093	11.4703
2.53312	12.681	8.26073	7.63988	10.057	11.5566
2.53978	12.7802	8.28075	7.65467	10.1013	11.6429
2.54645	12.8694	8.29506	7.6642	10.1371	11.724
2.55312	12.9423	8.30412	7.66897	10.1643	11.796
2.55978	12.9952	8.3065	7.66945	10.181	11.858
2.56645	13.0239	8.29887	7.6685	10.1829	11.9071
2.57312	13.0248	8.28123	7.6704	10.1681	11.94
2.57978	12.9981	8.25596	7.67851	10.1418	11.9557
2.58645	12.9471	8.22544	7.69854	10.1061	11.9538
2.59312	12.876	8.19016	7.73478	10.0617	11.9381
2.59978	12.7883	8.1563	7.79247	10.0098	11.9123
2.60645	12.6867	8.1315	7.8783	9.95827	11.8871
2.61312	12.5775	8.12292	7.99561	9.91488	11.8742
2.61978	12.4679	8.13675	8.14438	9.88531	11.8871
2.62645	12.3658	8.1811	8.32224	9.8772	11.939
2.63312	12.2805	8.2674	8.52585	9.89962	12.043
2.63978	12.2228	8.4033	8.75187	9.96351	12.2128
2.64645	12.2037	8.59594	8.9941	10.078	12.4578
2.65312	12.2352	8.85773	9.24921	10.253	12.7883
2.65978	12.331	9.19771	9.51719	10.5004	13.216
2.66645	12.5089	9.61781	9.80186	10.8309	13.7563
2.67312	12.7811	10.1123	10.1023	11.2524	14.4234
2.67978	13.1588	10.6764	10.4122	11.7655	15.2283
2.68645	13.6528	11.2972	10.7188	12.3692	16.1781
2.69312	14.2674	11.9491	11.0044	13.052	17.2663
2.69978	14.9918	12.5942	11.2438	13.7887	18.4622
2.70645	15.7971	13.1969	11.4064	14.5435	19.711
2.71312	16.6421	13.7258	11.4684	15.2745	20.936
2.71978	17.478	14.1487	11.4145	15.9383	22.0475
2.72645	18.2471	14.442	11.2405	16.4914	22.9516
2.73312	18.8937	14.595	10.952	16.901	23.5705
2.73978	19.3763	14.6174	10.57	17.1514	23.8619
2.74645	19.6724	14.5264	10.1266	17.2439	23.8218
2.75312	19.7816	14.3485	9.65738	17.1957	23.4866
2.75978	19.7229	14.1144	9.19724	17.0341	22.9259
2.76645	19.5346	13.8559	8.77333	16.7947	22.2273
2.77312	19.2676	13.5984	8.40902	16.5191	21.481
2.77978	18.97	13.3643	8.11434	16.2435	20.7639
2.78645	18.6849	13.1726	7.89165	15.9965	20.133
2.79312	18.4493	13.0353	7.73573	15.7986	19.6247
2.79978	18.2896	12.9523	7.63702	15.666	19.2528
2.80645	18.2147	12.9189	7.58266	15.6026	19.011
2.81312	18.218	12.9309	7.56216	15.6012	18.8823
2.81978	18.2886	12.9805	7.56645	15.6507	18.846
2.82645	18.4093	13.0553	7.58696	15.738	18.8766
2.83312	18.5561	13.1412	7.61557	15.8453	18.9409
2.83978	18.7025	13.2284	7.64656	15.9554	19.0105
2.84645	18.8293	13.3076	7.67374	16.0522	19.0644
2.85312	18.9223	13.3662	7.69186	16.1271	19.0883
2.85978	18.9691	13.3929	7.69567	16.1662	19.0663
2.86645	18.96	13.3796	7.68089	16.16	18.99
2.87312	18.8951	13.3185	7.64513	16.1037	18.8594
2.87978	18.7802	13.2036	7.58934	15.9974	18.683
2.88645	18.62	13.0353	7.51829	15.8401	18.4703
2.89312	18.4245	12.8198	7.43628	15.6336	18.2295
2.89978	18.2095	12.5647	7.35092	15.3871	17.972
2.90645	17.9911	12.2752	7.26938	15.1129	17.7107
2.91312	17.7774	11.961	7.19786	14.8201	17.4532
2.91978	17.5714	11.6334	7.1373	14.5121	17.2
2.92645	17.3693	11.3015	7.08437	14.1935	16.9477
2.93312	17.1614	10.9677	7.03335	13.8669	16.6888
2.93978	16.932	10.633	6.9747	13.5317	16.4151
2.94645	16.6659	10.3035	6.90079	13.1826	16.1133
2.95312	16.3555	9.98449	6.80923	12.8179	15.7781
2.95978	16.0003	9.68075	6.70052	12.4393	15.4076
2.96645	15.6064	9.39703	6.57606	12.0535	15.0056
2.97312	15.1887	9.14288	6.44016	11.6682	14.5807
2.97978	14.7662	8.92687	6.30331	11.2953	14.1473
2.98645	14.3595	8.75139	6.17313	10.9472	13.7239
2.99312	13.9799	8.61311	6.05202	10.6359	13.3252
2.99978	13.6366	8.50534	5.94091	10.3674	12.9595
3.00645	13.3362	8.41761	5.84459	10.1418	12.6295
3.01312	13.0768	8.33654	5.76353	9.95588	12.3358
3.01978	12.8469	8.24785	5.69534	9.79948	12.0726
3.02645	12.6328	8.14486	5.63478	9.65881	11.8294
3.03312	12.4245	8.02326	5.58281	9.52053	11.5943
3.03978	12.2108	7.88212	5.54276	9.37605	11.3592
3.04645	11.9805	7.72285	5.51748	9.21965	11.1227
3.05312	11.7288	7.55405	5.51462	9.04751	10.8857
3.05978	11.4603	7.38287	5.54943	8.86154	10.6583
3.06645	11.1842	7.21645	5.64146	8.66699	10.4537
3.07312	10.911	7.06053	5.80978	8.47244	10.2892
3.07978	10.6549	6.92463	6.07061	8.286	10.179
3.08645	10.4289	6.81639	6.43206	8.11768	10.1323
3.09312	10.2444	6.73819	6.88314	7.97749	10.1476
3.09978	10.1027	6.69193	7.38573	7.87067	10.21
3.10645	10.004	6.67953	7.89833	7.80201	10.2992
3.11312	9.94444	6.70147	8.4362	7.77388	10.3984
3.11978	9.91917	6.75488	9.19914	7.78389	10.5162
3.12645	9.92393	6.83355	10.8609	7.82585	10.7226
3.13312	9.95684	6.93464	15.0223	7.89452	11.22
3.13978	10.0265	7.05767	24.6048	7.99036	12.4688
3.14645	10.148	7.20167	43.6049	8.1172	15.3451
3.15312	10.3412	7.36856	75.7155	8.28362	21.2164
3.15978	10.6316	7.56931	122.252	8.50725	31.7574
3.16645	11.0536	7.82394	180.698	8.82339	48.347
3.17312	11.6563	8.16488	244.879	9.28831	71.2323
3.17978	12.5027	8.64267	306.425	9.98163	98.9137
3.18645	13.6781	9.33027	356.642	11.0083	128.139
3.19312	15.286	10.3164	388.405	12.4874	154.538
3.19978	17.4179	11.6792	397.904	14.5087	173.663
3.20645	20.0911	13.4511	385.509	17.0794	182.207
3.21312	23.1872	15.5835	355.159	20.083	179.007
3.21978	26.4354	17.9186	312.629	23.2749	165.401
3.22645	29.4819	20.1988	263.836	26.31	144.682
3.23312	32.0115	22.1286	213.92	28.8205	120.947
3.23978	33.8368	23.478	166.966	30.5233	97.9171
3.24645	34.914	24.1656	125.946	31.3187	78.145
3.25312	35.3227	24.2686	92.587	31.3001	62.7699
3.25978	35.2883	23.9744	67.2822	30.6907	51.7812
3.26645	35.2798	23.5047	49.2706	29.7737	44.6348
3.27312	36.1743	23.0722	37.1523	28.8906	40.9713
3.27978	39.5069	22.8925	29.5253	28.5192	41.2064
3.28645	47.7467	23.2773	25.4741	29.4375	46.8979
3.29312	64.4259	24.7889	24.8275	32.9418	60.8163
3.29978	93.7462	28.4038	28.2264	41.0228	86.5259
3.30645	139.444	35.5897	36.9978	56.3226	127.33
3.31312	203.124	48.1868	52.7844	81.6441	184.741
3.31978	282.766	67.9955	76.9339	118.971	257.066
3.32645	372.198	96.139	109.784	168.308	338.831
3.33312	461.87	132.455	150.128	226.917	421.403
3.33978	540.789	175.216	195.11	289.435	494.732
3.34645	599.05	221.296	240.644	348.951	549.685
3.35312	630.251	266.71	282.247	398.677	580.301
3.35978	633.011	307.343	316.062	433.635	585.208
3.36645	611.022	339.734	339.733	451.8	567.717
3.37312	571.648	361.7	352.795	454.325	534.503
3.37978	523.644	372.626	356.4	444.777	493.467
3.38645	474.915	373.305	352.537	427.739	451.62
3.39312	431.026	365.471	343.159	407.369	413.715
3.39978	394.706	351.278	329.655	386.489	381.855
3.40645	366.158	332.873	312.787	366.38	355.877
3.41312	343.839	312.119	292.986	347.149	334.198
3.41978	325.404	290.429	270.73	328.304	314.736
3.42645	308.536	268.717	246.789	309.237	295.684
3.43312	291.483	247.461	222.28	289.502	275.92
3.43978	273.269	226.858	198.503	268.919	255.09
3.44645	253.622	207.001	176.658	247.583	233.433
3.45312	232.781	188.009	157.567	225.838	211.525
3.45978	211.277	170.083	141.562	204.19	190.038
3.46645	189.765	153.491	128.566	183.209	169.6
3.47312	168.92	138.518	118.275	163.435	150.71
3.47978	149.362	125.387	110.316	145.314	133.718
3.48645	131.598	114.187	104.315	129.17	118.827
3.49312	115.973	104.855	99.9298	115.17	106.107
3.49978	102.634	97.1861	96.8585	103.323	95.4881
3.50645	91.5432	90.8837	94.8348	93.4973	86.7682
3.51312	82.5009	85.6042	93.5659	85.4487	79.6547
3.51978	75.2025	81.0122	92.6356	78.8512	73.8287
3.52645	69.3026	76.8294	91.4617	73.3461	69.0041
3.53312	64.4794	72.8598	89.3626	68.6035	64.9605
3.53978	60.4739	68.9812	85.7315	64.3716	61.5354
3.54645	57.0941	65.1169	80.2212	60.4858	58.5804
3.55312	54.1959	61.2044	72.8784	56.848	55.9149
3.55978	51.6458	57.1733	64.1599	53.3862	53.3123
3.56645	49.2954	52.9413	54.8286	50.0317	50.5328
3.57312	46.9699	48.4405	45.7435	46.6976	47.3809
3.57978	44.4908	43.6578	37.6315	43.2882	43.7651
3.58645	41.7223	38.6729	30.9234	39.7291	39.7334
3.59312	38.6152	33.6547	25.7106	36.0074	35.4757
3.59978	35.2292	28.8248	21.8244	32.1884	31.2719
3.60645	31.7221	24.4131	18.9681	28.4085	27.4129
3.61312	28.3084	20.6032	16.849	24.8451	24.1251
3.61978	25.2075	17.4899	15.245	21.6713	21.5197
3.62645	22.584	15.0633	14.0061	19.0096	19.5875
3.63312	20.5116	13.2322	13.0343	16.9005	18.2242
3.63978	18.9743	11.8666	12.2633	15.3046	17.2868
3.64645	17.8967	10.8347	11.6491	14.1292	16.6326
3.65312	17.1757	10.026	11.1613	13.2604	16.1424
3.65978	16.7027	9.36174	10.7689	12.5904	15.7251
3.66645	16.3822	8.79812	10.4465	12.0344	15.3189
3.67312	16.1371	8.31556	10.1738	11.5371	14.8892
3.67978	15.9082	7.90548	9.93538	11.065	14.4248
3.68645	15.6546	7.56884	9.71794	10.6001	13.9298
3.69312	15.3546	7.30753	9.51099	10.1423	13.4211
3.69978	15.0108	7.12109	9.30977	9.70316	12.9237
3.70645	14.6394	6.99997	9.11045	9.30119	12.4669
3.71312	14.2655	6.92463	8.91209	8.95309	12.0716
3.71978	13.9155	6.87933	8.71658	8.67605	11.7507
3.72645	13.6113	6.85072	8.5268	8.48341	11.5118
3.73312	13.3677	6.82878	8.34322	8.37564	11.3535
3.73978	13.1893	6.80542	8.16393	8.33988	11.2658
3.74645	13.0749	6.78158	7.99131	8.35657	11.2333
3.75312	13.0186	6.76107	7.83157	8.40807	11.24
3.75978	13.0124	6.7482	7.689	8.47816	11.2743
3.76645	13.0424	6.74438	7.5655	8.55398	11.3254
3.77312	13.0959	6.7544	7.46727	8.62837	11.3864
3.77978	13.1602	6.7811	7.4029	8.70275	11.4532
3.78645	13.2289	6.82497	7.37619	8.78382	11.5247
3.79312	13.2976	6.88314	7.38573	8.87585	11.6029
3.79978	13.3672	6.95658	7.42626	8.9798	11.6892
3.80645	13.4468	7.04288	7.49493	9.09567	11.7879
3.81312	13.5474	7.13778	7.58457	9.22203	11.9028
3.81978	13.6828	7.23886	7.68614	9.35555	12.0397
3.82645	13.865	7.34615	7.79343	9.49526	12.2032
3.83312	14.1058	7.45869	7.90596	9.6426	12.3963
3.83978	14.3995	7.57551	8.02374	9.80139	12.6166
3.84645	14.7252	7.69663	8.14676	9.974	12.8527
3.85312	15.0495	7.82394	8.27742	10.159	13.0844
3.85978	15.3332	7.95984	8.41808	10.3559	13.2933
3.86645	15.542	8.10385	8.56972	10.5596	13.4625
3.87312	15.6512	8.255	8.72993	10.7608	13.5794
3.87978	15.6617	8.41141	8.89778	10.9501	13.6433
3.88645	15.5993	8.56686	9.06897	11.1175	13.669
3.89312	15.5087	8.71992	9.24253	11.2634	13.6871
3.89978	15.439	8.87203	9.4161	11.3945	13.7334
3.90645	15.4347	9.03368	9.59253	11.5252	13.8474
3.91312	15.5296	9.21583	9.77516	11.6758	14.0638
3.91978	15.7356	9.43232	9.96828	11.8728	14.4067
3.92645	16.0446	9.70173	10.1805	12.1393	14.8749
3.93312	16.4356	10.0355	10.426	12.4865	15.4428
3.93978	16.8786	10.4332	10.725	12.9089	16.0661
3.94645	17.344	10.8762	11.097	13.3824	16.6926
3.95312	17.8089	11.3387	11.5614	13.8655	17.2729
3.95978	18.2676	11.7927	12.1274	14.3151	17.7732
3.96645	18.7325	12.2151	12.7912	14.7004	18.1875
3.97312	19.228	12.5952	13.5274	15.0113	18.537
3.97978	19.783	12.9409	14.287	15.264	18.8627
3.98645	20.4253	13.2785	15.0027	15.4996	19.206
3.99312	21.1773	13.6375	15.6016	15.7709	19.6004
3.99978	22.0461	14.0367	16.0184	16.1233	20.0591
4.00645	23.0174	14.4711	16.2086	16.5763	20.5717
4.01312	24.0602	14.9121	16.1567	17.1213	21.1086
4.01978	25.1317	15.3108	15.8839	17.7202	21.6374
4.02645	26.1807	15.6126	15.4419	18.3125	22.1343
4.03312	27.1544	15.7762	14.8988	18.8346	22.5897
4.03978	28.0008	15.7871	14.328	19.237	23.0184
4.04645	28.6655	15.6612	13.7944	19.5012	23.4537
4.05312	29.0794	15.44	13.3491	19.64	23.9348
4.05978	29.1591	15.1834	13.0215	19.6919	24.477
4.06645	28.8253	14.9546	12.8198	19.7101	25.0602
4.07312	28.0309	14.8063	12.7411	19.7496	25.629
4.07978	26.7773	14.77	12.7769	19.8488	26.1021
4.08645	25.1198	14.8582	12.9118	20.01	26.3977
4.09312	23.1671	15.0647	13.1259	20.1955	26.4544
4.09978	21.0776	15.358	13.4015	20.3404	26.2537
4.10645	19.0339	15.6894	13.7186	20.3776	25.8121
4.11312	17.21	16.0079	14.0533	20.2618	25.1765
4.11978	15.7409	16.2811	14.3738	19.9909	24.4093
4.12645	14.7219	16.5005	14.6413	19.6176	23.5677
4.13312	14.2174	16.6869	14.8134	19.2447	22.6908
4.13978	14.2674	16.8867	14.8416	18.9991	21.7996
4.14645	14.8797	17.1571	14.6828	19.0015	20.9069
4.15312	16.026	17.5428	14.3185	19.3367	20.0286
4.15978	17.6449	18.0564	13.762	20.0295	19.1841
4.16645	19.6266	18.6782	13.0577	21.0295	18.3911
4.17312	21.8177	19.3596	12.2719	22.2235	17.6673
4.17978	24.0254	20.0386	11.4779	23.4618	17.0302
4.18645	26.0396	20.6537	10.7388	24.5829	16.49
4.19312	27.657	21.1639	10.0956	25.4412	16.046
4.19978	28.7151	21.553	9.56106	25.938	15.686
4.20645	29.1271	21.8277	9.13143	26.0396	15.3942
4.21312	28.8897	22.0037	8.7924	25.7797	15.1467
4.21978	28.0757	22.1028	8.53157	25.2414	14.9217
4.22645	26.8164	22.1481	8.34084	24.538	14.7038
4.23312	25.2752	22.1505	8.21877	23.7846	14.493
4.23978	23.6154	22.1076	8.16488	23.0722	14.2984
4.24645	21.9765	22.0032	8.17537	22.4533	14.1358
4.25312	20.4616	21.8158	8.23927	21.9426	14.03
4.25978	19.1393	21.5206	8.34465	21.5268	14.0023
4.26645	18.0416	21.0972	8.4753	21.1754	14.0657
4.27312	17.1723	20.5398	8.61454	20.8569	14.2159
4.27978	16.5119	19.8612	8.74424	20.5488	14.4391
4.28645	16.0322	19.0864	8.85057	20.2427	14.7138
4.29312	15.6951	18.2486	8.92353	19.9375	15.0089
4.29978	15.4595	17.3836	8.95643	19.6319	15.2898
4.30645	15.2807	16.5248	8.94785	19.3176	15.5277
4.31312	15.1219	15.6951	8.90493	18.9853	15.7022
4.31978	14.9541	14.9055	8.83627	18.6229	15.7976
4.32645	14.7519	14.1616	8.74853	18.2152	15.8005
4.33312	14.4987	13.4683	8.64697	17.7488	15.7099
4.33978	14.1888	12.8307	8.54063	17.2253	15.5349
4.34645	13.8292	12.2533	8.43573	16.6593	15.2893
4.35312	13.4358	11.7421	8.33654	16.0732	14.9884
4.35978	13.0277	11.3015	8.24738	15.4872	14.6494
4.36645	12.6309	10.9344	8.17776	14.9231	14.2941
4.37312	12.2719	10.6349	8.13961	14.4005	13.9408
4.37978	11.97	10.3955	8.14342	13.9289	13.6023
4.38645	11.7373	10.2115	8.19492	13.5121	13.2875
4.39312	11.58	10.077	8.29983	13.1512	13.0072
4.39978	11.4999	9.98878	8.45432	12.8469	12.7716
4.40645	11.498	9.94492	8.64506	12.5985	12.5861
4.41312	11.5738	9.94492	8.85105	12.4025	12.4555
4.41978	11.7292	9.98402	9.05371	12.2595	12.3839
4.42645	11.9624	10.0536	9.24397	12.167	12.3692
4.43312	12.2619	10.1466	9.41801	12.1179	12.3973
4.43978	12.6133	10.2587	9.58157	12.104	12.4464
4.44645	12.9976	10.4003	9.74894	12.1241	12.4979
4.45312	13.3958	10.601	9.93681	12.1918	12.5399
4.45978	13.792	10.9239	10.1566	12.3405	12.5647
4.46645	14.1811	11.4799	10.4132	12.6367	12.5761
4.47312	14.5721	12.4373	10.7093	13.1931	12.588
4.47978	14.9875	14.0166	11.0407	14.1811	12.6238
4.48645	15.46	16.4785	11.3935	15.8329	12.7058
4.49312	16.0332	20.0844	11.7464	18.4379	12.8613
4.49978	16.7708	25.0258	12.0807	22.3079	13.1173
4.50645	17.7708	31.3239	12.3835	27.6966	13.5059
4.51312	19.1774	38.7335	12.6562	34.6904	14.0514
4.51978	21.1854	46.6962	12.9299	43.0841	14.7657
4.52645	24.0321	54.3633	13.2828	52.3033	15.6355
4.53312	27.9579	60.7295	13.8412	61.4085	16.6192
4.53978	33.1435	64.8532	14.782	69.2286	17.6501
4.54645	39.6085	66.0982	16.3364	74.6102	18.6486
4.55312	47.1168	64.3029	18.785	76.7155	19.5389
4.55978	55.1095	59.8297	22.4199	75.2482	20.2584
4.56645	62.7246	53.4739	27.4763	70.5371	20.7734
4.57312	68.944	46.2661	34.0443	63.4508	21.0934
4.57978	72.8226	39.2313	41.9679	55.1786	21.276
4.58645	73.7376	33.1993	50.7746	46.9384	21.4109
4.59312	71.557	28.7299	59.6776	39.7258	21.605
4.59978	66.6847	26.1488	67.6866	34.1973	21.9707
4.60645	59.9637	25.6529	73.8292	30.7059	22.625
4.61312	52.4535	27.401	77.4231	29.4471	23.6959
4.61978	45.1775	31.5304	78.3057	30.6225	25.3553
4.62645	38.9242	38.0712	76.9277	34.5287	27.8702
4.63312	34.1754	46.804	74.2369	41.4686	31.6515
4.63978	31.1646	57.1337	71.4025	51.497	37.2276
4.64645	30.0317	68.0537	69.468	64.1308	45.1179
4.65312	31.0087	78.2466	69.0708	78.2061	55.6397
4.65978	34.5287	86.3461	70.3053	92.0033	68.7394
4.66645	41.1792	91.3391	72.7181	103.587	83.9043
4.67312	51.466	92.9346	75.4356	111.302	100.148
4.67978	65.4783	91.6929	77.4198	114.284	116.043
4.68645	82.5701	88.798	77.8112	112.79	129.876
4.69312	101.208	85.6342	76.1676	108.166	140.035
4.69978	119.112	83.3888	72.4978	102.396	145.553
4.70645	133.768	82.7594	67.1597	97.4531	146.483
4.71312	143.169	83.7402	60.7491	94.7237	143.823
4.71978	146.507	85.5775	53.9713	94.687	139.099
4.72645	144.449	87.0771	47.4663	96.8676	133.93
4.73312	138.886	87.1363	41.657	100.042	129.7
4.73978	132.271	85.1231	36.7146	102.67	127.206
4.74645	126.858	80.9255	32.639	103.405	126.329
4.75312	124.081	74.841	29.3479	101.479	126.057
4.75978	124.184	67.4834	26.7396	96.7956	125.024
4.76645	126.217	59.6495	24.7178	89.7985	122.16
4.77312	128.505	52.0945	23.1986	81.2812	116.985
4.77978	129.373	45.3305	22.1043	72.1717	109.532
4.78645	127.709	39.5837	21.3542	63.3159	100.233
4.79312	123.097	34.8754	20.8693	55.2964	89.8499
4.79978	115.727	31.1275	20.5712	48.3947	79.32
4.80645	106.269	28.2211	20.3805	42.6698	69.4709
4.81312	95.696	26.0234	20.2227	38.0645	60.823
4.81978	85.0105	24.3988	20.0377	34.462	53.5803
4.82645	74.9846	23.2172	19.7868	31.7101	47.7285
4.83312	66.071	22.3579	19.4511	29.6407	43.1395
4.83978	58.4621	21.7094	19.0325	28.0843	39.6175
4.84645	52.1822	21.1716	18.5504	26.885	36.9415
4.85312	47.1358	20.6609	18.0287	25.9018	34.8868
4.85978	43.1371	20.1201	17.4885	25.0206	33.2499
4.86645	39.9585	19.5279	16.9468	24.1632	31.8704
4.87312	37.3864	18.8913	16.4213	23.2992	30.6349
4.87978	35.2426	18.2309	15.9235	22.4309	29.4743
4.88645	33.3915	17.5753	15.4562	21.5788	28.3513
4.89312	31.7411	16.9539	15.0218	20.7696	27.2574
4.89978	30.2405	16.3913	14.6255	20.0276	26.2089
4.90645	28.8687	15.8963	14.2717	19.3701	25.2309
4.91312	27.6194	15.4676	13.9604	18.8003	24.3454
4.91978	26.4969	15.1005	13.6924	18.311	23.5634
4.92645	25.5051	14.7896	13.4692	17.8952	22.891
4.93312	24.6458	14.5283	13.2914	17.5443	22.326
4.93978	23.912	14.3085	13.1578	17.2505	21.8577
4.94645	23.293	14.1263	13.0639	17.0074	21.4767
4.95312	22.7823	13.9832	13.0057	16.8123	21.1749
4.95978	22.3727	13.8779	12.9762	16.665	20.9455
4.96645	22.0542	13.8073	12.9628	16.5644	20.7787
4.97312	21.8158	13.7687	12.9538	16.5067	20.6666
4.97978	21.6494	13.7544	12.9409	16.4838	20.6041
4.98645	21.5468	13.7544	12.9166	16.4871	20.5817
4.99312	21.4891	13.7544	12.8708	16.5014	20.5817
4.99978	21.451	13.742	12.7974	16.5086	20.5841
5.00645	21.4086	13.7062	12.6991	16.4905	20.5703
5.01312	21.3389	13.638	12.5823	16.4342	20.5212
5.01978	21.2193	13.5326	12.4521	16.3283	20.4144
5.02645	21.0309	13.3905	12.3138	16.1686	20.2346
5.03312	20.7667	13.216	12.1756	15.9578	19.98
5.03978	20.4349	13.0167	12.0468	15.7056	19.6605
5.04645	20.0481	12.8012	11.9295	15.4252	19.2876
5.05312	19.6261	12.5799	11.8189	15.13	18.8789
5.05978	19.1903	12.3606	11.7126	14.8354	18.4574
5.06645	18.764	12.1503	11.61	14.555	18.0483
5.07312	18.3649	11.9534	11.5089	14.2975	17.6663
5.07978	18.0044	11.7741	11.4064	14.0696	17.3221
5.08645	17.6892	11.6162	11.3058	13.8741	17.0236
5.09312	17.4236	11.4808	11.2157	13.7143	16.7732
5.09978	17.2048	11.3707	11.1403	13.586	16.5677
5.10645	17.0288	11.2867	11.0855	13.4878	16.3999
5.11312	16.8905	11.2314	11.0569	13.4192	16.2678
5.11978	16.7904	11.2062	11.0593	13.3796	16.1681
5.12645	16.7246	11.2085	11.0903	13.3653	16.0975
5.13312	16.6907	11.2391	11.1451	13.3753	16.0542
5.13978	16.6907	11.2958	11.219	13.412	16.0408
5.14645	16.7294	11.374	11.3077	13.4759	16.0608
5.15312	16.8095	11.467	11.4007	13.566	16.1142
5.15978	16.9296	11.5705	11.4856	13.679	16.201
5.16645	17.0884	11.6777	11.5561	13.814	16.3221
5.17312	17.2815	11.7807	11.6081	13.968	16.4757
5.17978	17.498	11.8694	11.6339	14.1311	16.6545
5.18645	17.7231	11.9414	11.6243	14.2927	16.8471
5.19312	17.9396	11.9925	11.5781	14.4434	17.0388
5.19978	18.1322	12.0168	11.4961	14.5707	17.2143
5.20645	18.2838	12.0087	11.3816	14.6613	17.355
5.21312	18.3821	11.9686	11.2376	14.7023	17.4456
5.21978	18.4193	11.8985	11.076	14.6875	17.4766
5.22645	18.3945	11.7993	10.9091	14.6165	17.4446
5.23312	18.3082	11.6749	10.7489	14.4901	17.3521
5.23978	18.1684	11.5347	10.6053	14.318	17.2081
5.24645	17.9906	11.3916	10.489	14.1134	17.0283
5.25312	17.7946	11.2576	10.4055	13.8988	16.8338
5.25978	17.5996	11.147	10.3574	13.6919	16.6445
5.26645	17.4222	11.0807	10.3459	13.514	16.4795
5.27312	17.2796	11.0884	10.3722	13.391	16.3565
5.27978	17.1809	11.2128	10.4351	13.3562	16.2902
5.28645	17.128	11.5261	10.5333	13.4568	16.2959
5.29312	17.117	12.156	10.6673	13.7615	16.3913
5.29978	17.1452	13.2985	10.8433	14.3886	16.6082
5.30645	17.2062	15.2478	11.0688	15.5201	16.9969
5.31312	17.2906	18.4097	11.353	17.4274	17.6353
5.31978	17.3888	23.3054	11.7083	20.4849	18.6439
5.32645	17.4961	30.5333	12.1498	25.1751	20.1883
5.33312	17.6067	40.7023	12.6886	32.064	22.4824
5.33978	17.7178	54.3246	13.3233	41.739	25.7702
5.34645	17.8294	71.691	14.0424	54.7071	30.304
5.35312	17.951	92.7405	14.8253	71.2652	36.2959
5.35978	18.0945	116.975	15.6417	91.3787	43.8619
5.36645	18.2743	143.454	16.4485	114.596	52.9647
5.37312	18.5022	170.885	17.1976	140.044	63.3788
5.37978	18.7898	197.78	17.8475	166.499	74.6903
5.38645	19.1388	222.652	18.3635	192.531	86.3338
5.39312	19.5398	244.195	18.7225	216.695	97.6601
5.39978	19.98	261.414	18.9142	237.713	108.024
5.40645	20.4396	273.663	18.9414	254.591	116.868
5.41312	20.8936	280.619	18.8203	266.67	123.779
5.41978	21.3108	282.218	18.569	273.61	128.505
5.42645	21.6594	278.596	18.2095	275.344	130.949
5.43312	21.9173	270.063	17.766	272.024	131.154
5.43978	22.0675	257.101	17.2648	263.985	129.261
5.44645	22.1076	240.383	16.7303	251.738	125.492
5.45312	22.0466	220.77	16.1881	235.963	120.124
5.45978	21.915	199.271	15.667	217.503	113.486
5.46645	21.7514	176.956	15.1949	197.309	105.944
5.47312	21.5969	154.853	14.791	176.373	97.8737
5.47978	21.4853	133.852	14.4668	155.635	89.6335
5.48645	21.4376	114.615	14.2245	135.894	81.542
5.49312	21.4634	97.5499	14.0548	117.744	73.8544
5.49978	21.5516	82.8195	13.9365	101.552	66.7524
5.50645	21.6837	70.3859	13.8421	87.4677	60.339
5.51312	21.8349	60.0696	13.7501	75.46	54.6532
5.51978	21.9812	51.6105	13.6442	65.3782	49.6855
5.52645	22.1081	44.7211	13.5169	57.0002	45.3906
5.53312	22.2111	39.1283	13.3705	50.0832	41.7099
5.53978	22.2921	34.5907	13.2213	44.3959	38.579
5.54645	22.3527	30.9105	13.0887	39.7334	35.934
5.55312	22.3913	27.9274	12.9914	35.9201	33.7095
5.55978	22.4042	25.5179	12.9418	32.8088	31.8398
5.56645	22.3799	23.5806	12.9461	30.273	30.2629
5.57312	22.3055	22.0299	13	28.203	28.924
5.57978	22.1739	20.7906	13.0892	26.5026	27.7753
5.58645	21.9908	19.7973	13.1965	25.0926	26.7825
5.59312	21.7781	18.9962	13.3076	23.9153	25.928
5.59978	21.5659	18.343	13.4153	22.9335	25.2113
5.60645	21.39	17.8137	13.5155	22.1262	24.6363
5.61312	21.2827	17.3945	13.6108	21.4853	24.2076
5.61978	21.2688	17.0798	13.71	21.0085	23.9239
5.62645	21.3599	16.8629	13.8211	20.6885	23.7765
5.63312	21.5497	16.736	13.947	20.504	23.7417
5.63978	21.8205	16.6841	14.0777	20.4225	23.788
5.64645	22.1419	16.6783	14.1964	20.4062	23.8786
5.65312	22.4776	16.6802	14.2827	20.4096	23.973
5.65978	22.7818	16.6507	14.3151	20.3848	24.0302
5.66645	23.0107	16.5577	14.2765	20.2928	24.014
5.67312	23.1295	16.3817	14.1611	20.1125	23.901
5.67978	23.1156	16.1214	13.9761	19.8393	23.6807
5.68645	22.9645	15.79	13.741	19.4855	23.3607
5.69312	22.6927	15.4204	13.4826	19.0802	22.965
5.69978	22.3355	15.0547	13.2313	18.6648	22.5339
5.70645	21.9393	14.7295	13.0162	18.2819	22.1133
5.71312	21.5492	14.4682	12.8541	17.9625	21.7438
5.71978	21.2016	14.2837	12.7487	17.7255	21.4562
5.72645	20.9208	14.1764	12.6944	17.5757	21.2674
5.73312	20.7167	14.132	12.6796	17.5018	21.1763
5.73978	20.5798	14.1258	12.6872	17.4809	21.1663
5.74645	20.4916	14.1358	12.7006	17.488	21.2111
5.75312	20.432	14.1468	12.7082	17.5018	21.2855
5.75978	20.3834	14.1463	12.7063	17.5085	21.3647
5.76645	20.33	14.1277	12.6953	17.4971	21.4243
5.77312	20.2661	14.0901	12.6753	17.4651	21.4496
5.77978	20.1969	14.039	12.65	17.4184	21.4381
5.78645	20.1325	13.9799	12.6271	17.3659	21.3966
5.79312	20.0815	13.9165	12.6119	17.3125	21.3308
5.79978	20.0496	13.8569	12.6047	17.261	21.2493
5.80645	20.0429	13.8054	12.6085	17.2148	21.1625
5.81312	20.0553	13.7606	12.6262	17.1752	21.0757
5.81978	20.0725	13.7196	12.6576	17.1342	20.9846
5.82645	20.081	13.6843	12.6991	17.0856	20.8821
5.83312	20.0777	13.6619	12.7525	17.0321	20.7682
5.83978	20.0682	13.66	12.825	16.9864	20.6513
5.84645	20.0658	13.6905	12.9232	16.9673	20.5464
5.85312	20.0953	13.773	13.052	16.9954	20.4749
5.85978	20.1902	13.9198	13.2146	17.0937	20.4663
5.86645	20.3786	14.1258	13.4068	17.2725	20.5426
5.87312	20.6652	14.3676	13.6061	17.519	20.7071
5.87978	21.0319	14.6093	13.7773	17.7965	20.9408
5.88645	21.4381	14.8063	13.8836	18.0516	21.2059
5.89312	21.8225	14.9112	13.8946	18.2252	21.4491
5.89978	22.1114	14.8897	13.7916	18.2662	21.6055
5.90645	22.2421	14.7347	13.577	18.146	21.6222
5.91312	22.1801	14.4639	13.2756	17.8714	21.4725
5.91978	21.9269	14.1158	12.9266	17.477	21.162
5.92645	21.5135	13.7372	12.5775	17.0174	20.7219
5.93312	20.9975	13.3791	12.2709	16.551	20.2041
5.93978	20.452	13.0854	12.0358	16.1371	19.6772
5.94645	19.948	12.8832	11.8852	15.8181	19.2022
5.95312	19.5379	12.7835	11.8198	15.6145	18.8217
5.95978	19.2533	12.7859	11.8299	15.5277	18.5595
5.96645	19.1102	12.887	11.8999	15.554	18.4269
5.97312	19.1078	13.0763	12.0144	15.6841	18.4207
5.97978	19.2347	13.3386	12.1579	15.9082	18.527
5.98645	19.4731	13.6619	12.3191	16.2125	18.7297
5.99312	19.8097	14.0324	12.4931	16.5868	19.0172
5.99978	20.2327	14.4324	12.6805	17.0236	19.3777
6.00645	20.7262	14.8354	12.8808	17.5099	19.7954
6.01312	21.2736	15.2154	13.0897	18.024	20.2556
6.01978	21.8582	15.5468	13.3018	18.537	20.7448
6.02645	22.4581	15.8038	13.5093	19.0158	21.2469
6.03312	23.0427	15.9645	13.6962	19.4244	21.7381
6.03978	23.5767	16.016	13.8431	19.7277	22.1901
6.04645	24.0273	15.9578	13.9341	19.8989	22.5759
6.05312	24.3597	15.8	13.9599	19.9237	22.8691
6.05978	24.5438	15.5573	13.9184	19.8007	23.0451
6.06645	24.5614	15.2535	13.8154	19.5451	23.0846
6.07312	24.4112	14.915	13.6685	19.1851	22.9845
6.07978	24.1089	14.5698	13.4997	18.7593	22.7551
6.08645	23.6845	14.2426	13.3328	18.3058	22.4185
6.09312	23.181	13.9594	13.1912	17.8642	22.007
6.09978	22.6488	13.7415	13.0963	17.4742	21.565
6.10645	22.1391	13.5994	13.0587	17.1647	21.1382
6.11312	21.6937	13.5355	13.0749	16.9535	20.7682
6.11978	21.3437	13.5431	13.133	16.8424	20.4835
6.12645	21.1058	13.6051	13.216	16.8257	20.2994
6.13312	20.9813	13.6943	13.3004	16.8834	20.2184
6.13978	20.957	13.7835	13.3624	16.9864	20.2241
6.14645	21.0123	13.8535	13.3858	17.1037	20.2909
6.15312	21.1186	13.8927	13.3662	17.2105	20.3886
6.15978	21.2464	13.896	13.3076	17.2892	20.4897
6.16645	21.368	13.8645	13.217	17.3273	20.5688
6.17312	21.462	13.8102	13.1068	17.3244	20.6079
6.17978	21.5158	13.7448	12.9905	17.2911	20.6017
6.18645	21.5273	13.6747	12.8765	17.2391	20.555
6.19312	21.4987	13.6061	12.7673	17.1781	20.4754
6.19978	21.441	13.5417	12.6667	17.1161	20.3753
6.20645	21.369	13.485	12.5771	17.0588	20.2703
6.21312	21.296	13.4354	12.4998	17.0112	20.1774
6.21978	21.2321	13.392	12.4345	16.9721	20.1039
6.22645	21.183	13.3591	12.382	16.9401	20.0515
6.23312	21.1511	13.3395	12.3453	16.9163	20.021
6.23978	21.1353	13.3333	12.3253	16.9015	20.0105
6.24645	21.1282	13.3386	12.3196	16.8948	20.0124
6.25312	21.1229	13.3533	12.3239	16.8915	20.0171
6.25978	21.1158	13.3762	12.3377	16.8891	20.0195
6.26645	21.1039	13.4053	12.3625	16.8862	20.0162
6.27312	21.0867	13.4363	12.4002	16.8834	20.0057
6.27978	21.0686	13.4745	12.454	16.8839	19.9909
6.28645	21.0619	13.5293	12.5322	16.8991	19.9809
6.29312	21.0805	13.6113	12.6467	16.9463	19.9904
6.29978	21.1411	13.7339	12.8083	17.0422	20.0357
6.30645	21.2631	13.9112	13.0262	17.2009	20.1321
6.31312	21.4663	14.1611	13.3076	17.4384	20.2961
6.31978	21.7648	14.492	13.6547	17.7636	20.5412
6.32645	22.1629	14.9031	14.0605	18.1756	20.8726
6.33312	22.6617	15.3875	14.5149	18.6639	21.286
6.33978	23.2534	15.9349	15.0032	19.2184	21.7733
6.34645	23.9272	16.5291	15.5096	19.8302	22.326
6.35312	24.6687	17.148	16.017	20.4878	22.933
6.35978	25.4688	17.7712	16.5138	21.1782	23.5868
6.36645	26.3224	18.3816	16.9921	21.8973	24.2853
6.37312	27.2231	18.9652	17.446	22.6407	25.0301
6.37978	28.1596	19.5041	17.8695	23.3965	25.8193
6.38645	29.1119	19.9804	18.2538	24.1418	26.6414
6.39312	30.0541	20.3791	18.5909	24.8513	27.4806
6.39978	30.9548	20.6909	18.8723	25.4989	28.3127
6.40645	31.7745	20.9136	19.0864	26.0549	29.1057
6.41312	32.4764	21.0547	19.218	26.4912	29.8214
6.41978	33.0343	21.1291	19.2575	26.7887	30.4284
6.42645	33.4349	21.1582	19.2027	26.9413	30.8986
6.43312	33.6738	21.1706	19.0606	26.9556	31.2123
6.43978	33.7567	21.1968	18.8465	26.8497	31.3582
6.44645	33.71	21.2593	18.5905	26.6633	31.3439
6.45312	33.5774	21.3723	18.3353	26.4502	31.1913
6.45978	33.4101	21.5445	18.1227	26.2752	30.9396
6.46645	33.2665	21.7795	17.9892	26.2051	30.6401
6.47312	33.2093	22.0728	17.9582	26.2947	30.3559
6.47978	33.2994	22.408	18.0411	26.5779	30.1452
6.48645	33.5722	22.7637	18.2304	27.0519	30.0546
6.49312	34.0362	23.1194	18.5037	27.6828	30.1094
6.49978	34.6742	23.4494	18.8317	28.4076	30.3159
6.50645	35.4428	23.7298	19.1808	29.1471	30.6544
6.51312	36.2802	23.9382	19.5217	29.8204	31.085
6.51978	37.1132	24.066	19.8321	30.3631	31.559
6.52645	37.878	24.1165	20.0996	30.7403	32.0296
6.53312	38.5308	24.0993	20.3238	30.9467	32.4593
6.53978	39.0482	24.0312	20.5083	31.0078	32.8197
6.54645	39.432	23.9334	20.6614	30.9696	33.1025
6.55312	39.7048	23.8299	20.7939	30.8867	33.3138
6.55978	39.9013	23.735	20.9131	30.8037	33.4697
6.56645	40.0567	23.6545	21.0218	30.7503	33.5841
6.57312	40.1945	23.5882	21.1158	30.735	33.668
6.57978	40.3295	23.531	21.1954	30.7503	33.7291
6.58645	40.4601	23.4718	21.2607	30.776	33.7682
6.59312	40.5707	23.3994	21.3103	30.7884	33.7801
6.59978	40.6389	23.3059	21.3461	30.7717	33.7596
6.60645	40.6456	23.1867	21.3742	30.7178	33.7076
6.61312	40.5784	23.0427	21.4014	30.6301	33.6313
6.61978	40.4296	22.8786	21.4295	30.5166	33.5374
6.62645	40.2036	22.7041	21.4581	30.3888	33.4349
6.63312	39.916	22.5306	21.4877	30.2548	33.3328
6.63978	39.5813	22.3699	21.5154	30.1189	33.2394
6.64645	39.2137	22.2349	21.5354	29.983	33.1554
6.65312	38.8265	22.1405	21.5421	29.8452	33.0806
6.65978	38.4345	22.1004	21.5364	29.706	33.0148
6.66645	38.0464	22.1214	21.522	29.5696	32.9599
6.67312	37.6701	22.2049	21.5006	29.4423	32.9185
6.67978	37.3139	22.346	21.4725	29.3312	32.8927
6.68645	36.9864	22.5296	21.4424	29.2459	32.8879
6.69312	36.6936	22.7304	21.4138	29.1877	32.908
6.69978	36.4327	22.912	21.3842	29.1476	32.9518
6.70645	36.1972	23.0389	21.348	29.1052	33.0124
6.71312	35.9735	23.0784	21.3027	29.0365	33.0744
6.71978	35.7418	23.0064	21.2502	28.9192	33.114
6.72645	35.4729	22.8148	21.1916	28.7323	33.1063
6.73312	35.1377	22.5129	21.1329	28.4734	33.0315
6.73978	34.7214	22.1291	21.0805	28.1625	32.8817
6.74645	34.224	21.7023	21.0366	27.8316	32.6595
6.75312	33.6633	21.2774	20.9913	27.5135	32.3815
6.75978	33.0725	20.8998	20.9231	27.2326	32.0787
6.76645	32.5003	20.6056	20.8063	26.9971	31.7831
6.77312	31.9929	20.4139	20.6132	26.7887	31.5142
6.77978	31.5762	20.3228	20.3176	26.5675	31.271
6.78645	31.2519	20.3152	19.9075	26.2856	31.0321
6.79312	30.9949	20.3562	19.3949	25.9089	30.7603
6.79978	30.7589	20.3977	18.8079	25.4207	30.4146
6.80645	30.4866	20.3905	18.1818	24.828	29.9592
6.81312	30.128	20.3009	17.5514	24.1623	29.3794
6.81978	29.6583	20.1154	16.953	23.469	28.688
6.82645	29.0804	19.835	16.4127	22.7942	27.9222
6.83312	28.419	19.4759	15.9402	22.172	27.1311
6.83978	27.7152	19.0701	15.5334	21.6208	26.3629
6.84645	27.0162	18.6529	15.1877	21.1425	25.6553
6.85312	26.3624	18.249	14.895	20.7262	25.0292
6.85978	25.774	17.8685	14.6418	20.3533	24.4861
6.86645	25.2523	17.5133	14.4176	20.0062	24.0121
6.87312	24.7855	17.1828	14.2217	19.6724	23.5906
6.87978	24.3578	16.8729	14.06	19.3491	23.2043
6.88645	23.9515	16.5772	13.9413	19.0425	22.8419
6.89312	23.5553	16.3007	13.8817	18.7716	22.4986
6.89978	23.1695	16.0532	13.9041	18.5642	22.1829
6.90645	22.8047	15.852	14.0271	18.4507	21.9154
6.91312	22.4814	15.7123	14.2536	18.4584	21.7185
6.91978	22.2254	15.6522	14.5674	18.6024	21.6222
6.92645	22.0699	15.6884	14.9326	18.8804	21.6541
6.93312	22.0461	15.8267	15.295	19.2647	21.8363
6.93978	22.1748	16.0637	15.5897	19.7001	22.1701
6.94645	22.4619	16.3808	15.7585	20.1144	22.634
6.95312	22.8939	16.7441	15.7671	20.4339	23.1905
6.95978	23.4323	17.1013	15.6112	20.5979	23.7832
6.96645	24.0111	17.3974	15.3112	20.5717	24.3611
6.97312	24.5471	17.5915	14.9112	20.3576	24.9009
6.97978	24.9605	17.664	14.4706	19.9947	25.4426
6.98645	25.1927	17.6172	14.0452	19.5489	26.1111
6.99312	25.2099	17.4837	13.6762	19.0964	27.1235
6.99978	25.0125	17.314	13.3877	18.7073	28.79
7.00645	24.6363	17.1642	13.1922	18.4393	31.4674
7.01312	24.1404	17.0655	13.0882	18.3258	35.4738
7.01978	23.5906	17.0226	13.062	18.3706	40.9703
7.02645	23.046	17.0188	13.0963	18.5509	47.8458
7.03312	22.5549	17.0202	13.1755	18.8279	55.6617
7.03978	22.1462	16.9868	13.2847	19.1531	63.6735
7.04645	21.8349	16.8881	13.4087	19.4736	70.9648
7.05312	21.6222	16.7179	13.5393	19.7434	76.6454
7.05978	21.5044	16.4909	13.6752	19.937	80.0519
7.06645	21.4729	16.2363	13.8192	20.0496	80.8887
7.07312	21.5182	15.9903	13.9747	20.0939	79.2727
7.07978	21.6331	15.7909	14.143	20.0953	75.6702
7.08645	21.8101	15.6651	14.3313	20.0896	70.7545
7.09312	22.0456	15.624	14.5454	20.1097	65.2275
7.09978	22.3351	15.6674	14.7853	20.1759	59.6824
7.10645	22.6736	15.7928	15.0495	20.2994	54.534
7.11312	23.057	15.9917	15.3375	20.4859	50.0188
7.11978	23.4809	16.2506	15.6512	20.7319	46.2279
7.12645	23.9406	16.5634	15.9879	21.0247	43.1476
7.13312	24.4293	16.9311	16.3412	21.3523	40.7019
7.13978	24.9414	17.3635	16.7065	21.7047	38.7936
7.14645	25.4726	17.8709	17.0789	22.0752	37.3268
7.15312	26.0196	18.4627	17.4503	22.4538	36.2134
7.15978	26.5799	19.1431	17.8099	22.8362	35.3785
7.16645	27.1578	19.896	18.1465	23.2248	34.7648
7.17312	27.7681	20.6847	18.4507	23.6292	34.3361
7.17978	28.4238	21.4581	18.7149	24.0536	34.07
7.18645	29.1333	22.1596	18.9314	24.4908	33.9532
7.19312	29.8986	22.7327	19.093	24.9248	33.9704
7.19978	30.7016	23.1295	19.1879	25.3267	34.0977
7.20645	31.4975	23.3192	19.2027	25.6567	34.2855
7.21312	32.2161	23.2978	19.1264	25.8708	34.4667
7.21978	32.7921	23.0794	18.9533	25.9361	34.5712
7.22645	33.1779	22.6884	18.6839	25.8355	34.5411
7.23312	33.3419	22.1581	18.3263	25.5718	34.3375
7.23978	33.2737	21.5273	17.9019	25.1622	33.9465
7.24645	32.99	20.8344	17.4403	24.6391	33.3858
7.25312	32.526	20.1082	16.9702	24.0397	32.6958
7.25978	31.918	19.3739	16.5133	23.3946	31.9209
7.26645	31.1947	18.6515	16.0809	22.7275	31.095
7.27312	30.3822	17.9558	15.6808	22.0566	30.2458
7.27978	29.5081	17.2944	15.316	21.3971	29.3956
7.28645	28.5988	16.6717	14.9803	20.7567	28.5587
7.29312	27.6814	16.0937	14.6704	20.1397	27.7433
7.29978	26.7782	15.5644	14.3857	19.5518	26.9547
7.30645	25.9075	15.0833	14.1301	19.0005	26.2003
7.31312	25.0807	14.648	13.8998	18.4913	25.485
7.31978	24.3025	14.2598	13.6929	18.0273	24.8132
7.32645	23.581	13.9217	13.5102	17.6125	24.1885
7.33312	22.9211	13.6313	13.3562	17.251	23.6197
7.33978	22.3265	13.3858	13.2284	16.9425	23.1113
7.34645	21.801	13.1855	13.1249	16.6874	22.6665
7.35312	21.3509	13.0339	13.0515	16.4866	22.2869
7.35978	20.9827	12.9304	13.0162	16.3445	21.9736
7.36645	20.6981	12.8765	13.0262	16.264	21.7271
7.37312	20.4954	12.8765	13.0877	16.2506	21.5487
7.37978	20.3786	12.9356	13.2122	16.3112	21.4429
7.38645	20.3533	13.0582	13.4082	16.4528	21.4176
7.39312	20.4244	13.2432	13.6747	16.6769	21.4801
7.39978	20.5922	13.4888	14.0023	16.9744	21.6336
7.40645	20.8573	13.783	14.3685	17.3283	21.8763
7.41312	21.2121	14.0986	14.739	17.7073	22.1977
7.41978	21.6317	14.4024	15.0723	18.0712	22.5697
7.42645	22.079	14.6627	15.3275	18.3806	22.9526
7.43312	22.5077	14.8525	15.4715	18.6033	23.3006
7.43978	22.8734	14.9503	15.4853	18.7178	23.572
7.44645	23.1333	14.946	15.3685	18.7163	23.7331
7.45312	23.2649	14.8501	15.1381	18.6071	23.7694
7.45978	23.2687	14.6809	14.8244	18.4131	23.685
7.46645	23.1628	14.4558	14.4653	18.1575	23.5004
7.47312	22.9754	14.1935	14.0953	17.8595	23.2449
7.47978	22.7346	13.9151	13.7429	17.5371	22.9468
7.48645	22.4676	13.6399	13.4277	17.2095	22.6321
7.49312	22.1896	13.3791	13.1626	16.8934	22.3165
7.49978	21.9069	13.1435	12.9519	16.5963	22.006
7.50645	21.6188	12.9395	12.7902	16.3264	21.7047
7.51312	21.328	12.7726	12.6729	16.0947	21.4181
7.51978	21.0409	12.6429	12.5947	15.9063	21.1535
7.52645	20.7667	12.5475	12.5484	15.7619	20.9141
7.53312	20.5154	12.4836	12.5232	15.656	20.7043
7.53978	20.2971	12.4459	12.5127	15.5859	20.5302
7.54645	20.1173	12.4297	12.5117	15.5468	20.3953
7.55312	19.9785	12.4292	12.5146	15.5311	20.2956
7.55978	19.8779	12.4397	12.5175	15.532	20.2246
7.56645	19.8112	12.4583	12.5194	15.5458	20.1778
7.57312	19.7759	12.4812	12.5246	15.5702	20.153
7.57978	19.7687	12.5103	12.537	15.6031	20.1468
7.58645	19.7887	12.5484	12.5599	15.6446	20.1559
7.59312	19.8345	12.5985	12.5976	15.6984	20.1826
7.59978	19.9065	12.6605	12.6514	15.7652	20.2308
7.60645	20.0047	12.7339	12.7206	15.8429	20.3004
7.61312	20.1263	12.8217	12.8031	15.9278	20.3881
7.61978	20.267	12.9218	12.8946	16.0198	20.4906
7.62645	20.422	13.0262	12.99	16.1171	20.6041
7.63312	20.5827	13.1288	13.0839	16.2158	20.7233
7.63978	20.7405	13.2294	13.1731	16.3136	20.8387
7.64645	20.8879	13.3281	13.2556	16.4104	20.9441
7.65312	21.0209	13.4258	13.3286	16.5086	21.0371
7.65978	21.1382	13.5241	13.3882	16.6078	21.1163
7.66645	21.2417	13.6299	13.433	16.7103	21.1806
7.67312	21.3366	13.7501	13.4659	16.8204	21.235
7.67978	21.4305	13.8884	13.4888	16.9449	21.286
7.68645	21.5297	14.0467	13.5012	17.0856	21.338
7.69312	21.6408	14.2269	13.5007	17.2434	21.3952
7.69978	21.7729	14.4315	13.4888	17.4217	21.4653
7.70645	21.9331	14.657	13.4668	17.6244	21.5526
7.71312	22.1243	14.9012	13.4339	17.8485	21.6565
7.71978	22.347	15.1587	13.3877	18.0893	21.7743
7.72645	22.6021	15.4243	13.3295	18.3439	21.9064
7.73312	22.8877	15.6875	13.2632	18.609	22.0509
7.73978	23.1948	15.9349	13.1888	18.8751	22.2011
7.74645	23.5119	16.1567	13.1073	19.1307	22.3503
7.75312	23.8328	16.3431	13.0234	19.3667	22.4948
7.75978	24.1475	16.4871	12.9418	19.5775	22.6288
7.76645	24.4441	16.5825	12.8641	19.7549	22.7475
7.77312	24.7102	16.6273	12.7921	19.8913	22.8457
7.77978	24.9381	16.6245	12.7292	19.9842	22.923
7.78645	25.1241	16.5758	12.6786	20.0334	22.9802
7.79312	25.26	16.4819	12.6367	20.0386	23.0155
7.79978	25.3415	16.3469	12.6014	19.9995	23.0293
7.80645	25.3696	16.18	12.5732	19.9223	23.0246
7.81312	25.3463	15.9836	12.5527	19.8112	23.0021
7.81978	25.2728	15.7619	12.5403	19.671	22.963
7.82645	25.1503	15.5215	12.5327	19.5041	22.9068
7.83312	24.9839	15.2736	12.5313	19.3152	22.8343
7.83978	24.7784	15.0237	12.5384	19.1107	22.7494
7.84645	24.5395	14.7738	12.5527	18.8951	22.6526
7.85312	24.2734	14.5302	12.5709	18.6734	22.5439
7.85978	23.9878	14.3013	12.5899	18.4531	22.4257
7.86645	23.6926	14.0901	12.6114	18.2405	22.3031
7.87312	23.3951	13.8965	12.6343	18.0397	22.1806
7.87978	23.1037	13.7224	12.6557	17.8533	22.0599
7.88645	22.8238	13.5703	12.6758	17.683	21.9469
7.89312	22.5635	13.4387	12.6948	17.5314	21.8449
7.89978	22.325	13.3233	12.7106	17.3984	21.7552
7.90645	22.1076	13.2227	12.7201	17.2844	21.6756
7.91312	21.9116	13.1345	12.7215	17.1885	21.6041
7.91978	21.739	13.0548	12.7168	17.1094	21.5406
7.92645	21.5893	12.9814	12.702	17.0412	21.4806
7.93312	21.4581	12.9123	12.6767	16.9806	21.4205
7.93978	21.3437	12.8498	12.6424	16.9249	21.3585
7.94645	21.244	12.7921	12.6038	16.8729	21.2941
7.95312	21.1544	12.7406	12.5613	16.8219	21.2245
7.95978	21.0719	12.6967	12.5151	16.7699	21.1506
7.96645	20.9947	12.6634	12.4688	16.7189	21.0762
7.97312	20.9231	12.6429	12.4269	16.6707	21.008
7.97978	20.8564	12.6352	12.3901	16.6268	20.9484
7.98645	20.7944	12.6438	12.3549	16.5858	20.9002
7.99312	20.7405	12.6681	12.3215	16.5529	20.8673
7.99978	20.6971	12.7091	12.2919	16.5324	20.8526
8.00645	20.6642	12.7645	12.2666	16.5248	20.854
8.01312	20.6432	12.8341	12.2437	16.5281	20.8673
8.01978	20.6361	12.917	12.2242	16.5434	20.8931
8.02645	20.6461	13.0091	12.2075	16.5734	20.9312
8.03312	20.6714	13.1068	12.1942	16.6149	20.9765
8.03978	20.7076	13.2098	12.1846	16.665	21.0238
8.04645	20.7548	13.3224	12.1789	16.7246	21.0714
8.05312	20.8173	13.4454	12.1784	16.7966	21.1177
8.05978	20.8998	13.5837	12.1856	16.8819	21.1587
8.06645	21.0042	13.7444	12.2037	16.983	21.1911
8.07312	21.1377	13.9375	12.2313	17.1061	21.2207
8.07978	21.3075	14.1673	12.2671	17.2567	21.2517
8.08645	21.5149	14.4339	12.3096	17.4375	21.2822
8.09312	21.7586	14.7367	12.3549	17.6468	21.3113
8.09978	22.0337	15.0719	12.4021	17.8828	21.3423
8.10645	22.337	15.4305	12.4536	18.1417	21.3757
8.11312	22.6622	15.801	12.5122	18.414	21.4062
8.11978	23.0021	16.171	12.5804	18.6896	21.43
8.12645	23.3517	16.5305	12.6576	18.9633	21.4515
8.13312	23.7031	16.8672	12.7473	19.2294	21.4753
8.13978	24.0479	17.1676	12.8489	19.4788	21.5001
8.14645	24.3773	17.4227	12.9604	19.7043	21.523
8.15312	24.684	17.6239	13.0796	19.9018	21.5468
8.15978	24.9624	17.7679	13.2041	20.0672	21.5745
8.16645	25.2032	17.8533	13.33	20.1941	21.6045
8.17312	25.4025	17.8838	13.4516	20.2775	21.6322
8.17978	25.558	17.8661	13.5665	20.319	21.6579
8.18645	25.6705	17.8099	13.6743	20.3218	21.6846
8.19312	25.744	17.7279	13.772	20.2899	21.7113
8.19978	25.7816	17.6349	13.8559	20.227	21.7338
8.20645	25.7897	17.5433	13.9256	20.1397	21.7524
8.21312	25.7726	17.4603	13.9837	20.0377	21.7667
8.21978	25.7344	17.395	14.0295	19.9275	21.7776
8.22645	25.6777	17.355	14.0605	19.814	21.7805
8.23312	25.6062	17.3416	14.0791	19.7048	21.7748
8.23978	25.5227	17.3526	14.0896	19.6071	21.76
8.24645	25.4283	17.3874	14.0939	19.5279	21.7338
8.25312	25.3277	17.447	14.0915	19.4707	21.6951
8.25978	25.2295	17.5319	14.0862	19.4416	21.6465
8.26645	25.1422	17.6387	14.0815	19.4464	21.5936
8.27312	25.0721	17.7641	14.0767	19.4898	21.5387
8.27978	25.0258	17.9081	14.0715	19.5718	21.4868
8.28645	25.013	18.0678	14.0676	19.6958	21.4424
8.29312	25.0401	18.2347	14.0691	19.8636	21.4095
8.29978	25.1102	18.3997	14.0729	20.072	21.3914
8.30645	25.2233	18.5575	14.0786	20.3137	21.3895
8.31312	25.3839	18.7039	14.0901	20.5841	21.409
8.31978	25.5961	18.8303	14.1115	20.8826	21.4543
8.32645	25.8613	18.9314	14.1439	21.2059	21.5302
8.33312	26.1812	19.0086	14.1854	21.5516	21.637
8.33978	26.5565	19.0659	14.2384	21.9197	21.7757
8.34645	26.988	19.1031	14.3061	22.3103	21.9512
8.35312	27.4687	19.1202	14.3843	22.7184	22.162
8.35978	27.9918	19.1207	14.4691	23.1342	22.4042
8.36645	28.5473	19.1083	14.5555	23.5496	22.6731
8.37312	29.1224	19.0816	14.6399	23.9525	22.9664
8.37978	29.6974	19.0358	14.7114	24.3282	23.2773
8.38645	30.251	18.9686	14.7591	24.6606	23.5901
8.39312	30.7646	18.8761	14.7772	24.9338	23.8876
8.39978	31.2176	18.7521	14.7619	25.136	24.1513
8.40645	31.5881	18.5905	14.7076	25.2538	24.3654
8.41312	31.8594	18.3897	14.6155	25.2752	24.5132
8.41978	32.022	18.1499	14.4911	25.1937	24.5852
8.42645	32.0745	17.8704	14.3447	25.0111	24.5824
8.43312	32.0196	17.5533	14.1845	24.735	24.5094
8.43978	31.8651	17.2038	14.02	24.3754	24.3773
8.44645	31.6257	16.8309	13.8636	23.9491	24.2009
8.45312	31.3206	16.4418	13.7205	23.4737	23.9973
8.45978	30.9649	16.0465	13.5946	22.9697	23.7799
8.46645	30.571	15.6565	13.483	22.4519	23.5581
8.47312	30.1495	15.2845	13.3862	21.934	23.3393
8.47978	29.7122	14.9388	13.3014	21.4286	23.1256
8.48645	29.2649	14.6246	13.2256	20.9441	22.9154
8.49312	28.8129	14.3471	13.1564	20.4849	22.7075
8.49978	28.3604	14.1082	13.0949	20.0553	22.5034
8.50645	27.9155	13.9079	13.0434	19.6605	22.3074
8.51312	27.482	13.7463	13.0053	19.3043	22.1224
8.51978	27.0648	13.6251	12.9824	18.9877	21.9536
8.52645	26.6705	13.546	12.979	18.7149	21.8081
8.53312	26.3081	13.5078	13.0014	18.4908	21.6937
8.53978	25.9843	13.5098	13.0529	18.3177	21.6131
8.54645	25.703	13.5536	13.134	18.1956	21.5693
8.55312	25.4679	13.639	13.2418	18.1227	21.5645
8.55978	25.2805	13.7606	13.3781	18.0988	21.6012
8.56645	25.1393	13.9103	13.5379	18.1193	21.677
8.57312	25.0397	14.0834	13.7162	18.177	21.7848
8.57978	24.9758	14.2736	13.9065	18.2648	21.9197
8.58645	24.9424	14.4744	14.1039	18.3768	22.0757
8.59312	24.9319	14.6775	14.3042	18.5065	22.2449
8.59978	24.941	14.8797	14.5006	18.6443	22.4204
8.60645	24.9643	15.0785	14.6899	18.785	22.5992
8.61312	25.002	15.2721	14.8711	18.9285	22.779
8.61978	25.053	15.4595	15.0456	19.0749	22.9602
8.62645	25.1203	15.6422	15.2164	19.2242	23.1442
8.63312	25.2109	15.8234	15.388	19.383	23.3383
8.63978	25.3329	16.0084	15.5706	19.5622	23.551
8.64645	25.4974	16.2044	15.7733	19.7706	23.7918
8.65312	25.7149	16.4208	16.0022	20.0171	24.0698
8.65978	25.9948	16.6664	16.2635	20.3118	24.3936
8.66645	26.3438	16.9449	16.561	20.6647	24.7707
8.67312	26.762	17.2586	16.8943	21.0772	25.1994
8.67978	27.2403	17.6086	17.2567	21.544	25.6748
8.68645	27.7648	17.992	17.6368	22.0551	26.1869
8.69312	28.3175	18.4002	18.0211	22.5973	26.7186
8.69978	28.8739	18.8208	18.3907	23.1452	27.245
8.70645	29.4061	19.2413	18.7268	23.6731	27.74
8.71312	29.8891	19.6481	19.0134	24.1556	28.182
8.71978	30.3054	20.0224	19.2375	24.5709	28.5544
8.72645	30.642	20.3466	19.3901	24.9009	28.8458
8.73312	30.8909	20.6103	19.4712	25.1346	29.0513
8.73978	31.055	20.8092	19.4907	25.2757	29.1786
8.74645	31.1465	20.9436	19.465	25.3315	29.2406
8.75312	31.1818	21.0195	19.4101	25.3124	29.253
8.75978	31.1804	21.0505	19.3439	25.238	29.2368
8.76645	31.1637	21.0543	19.2885	25.1374	29.2139
8.77312	31.1551	21.0476	19.2618	25.0416	29.2101
8.77978	31.1766	21.0481	19.2728	24.9748	29.2454
8.78645	31.2443	21.0724	19.3195	24.9596	29.3341
8.79312	31.3711	21.1377	19.3944	25.0163	29.4847
8.79978	31.5599	21.2502	19.4869	25.1555	29.6965
8.80645	31.8065	21.4086	19.578	25.3696	29.9602
8.81312	32.0978	21.6026	19.6481	25.641	30.2596
8.81978	32.4221	21.8163	19.6862	25.9504	30.5805
8.82645	32.7687	22.0251	19.6924	26.2775	30.9143
8.83312	33.1297	22.2025	19.6729	26.6037	31.2538
8.83978	33.5045	22.3293	19.6395	26.9156	31.6
8.84645	33.8988	22.3989	19.6114	27.2107	31.9552
8.85312	34.3165	22.4142	19.6066	27.4954	32.3205
8.85978	34.75	22.3846	19.6323	27.7719	32.6829
8.86645	35.1768	22.3317	19.6838	28.0414	33.0172
8.87312	35.5639	22.2788	19.7453	28.2946	33.2923
8.87978	35.8658	22.2416	19.7916	28.5101	33.4706
8.88645	36.0303	22.2235	19.7916	28.6584	33.5121
8.89312	36.0122	22.2144	19.7139	28.7018	33.3891
8.89978	35.7881	22.1939	19.536	28.6126	33.092
8.90645	35.3603	22.1281	19.2494	28.3723	32.6366
8.91312	34.7528	21.9808	18.8599	27.9789	32.0506
8.91978	34.009	21.7242	18.3873	27.4477	31.3778
8.92645	33.1864	21.3456	17.8633	26.8121	30.6687
8.93312	32.3448	20.8468	17.3225	26.1145	29.9711
8.93978	31.5318	20.2475	16.7961	25.3954	29.3193
8.94645	30.7803	19.5832	16.3069	24.6911	28.7337
8.95312	30.1099	18.8961	15.8715	24.0288	28.2235
8.95978	29.5238	18.2214	15.4986	23.4227	27.7863
8.96645	29.0155	17.5862	15.1854	22.8763	27.41
8.97312	28.5716	17.0116	14.9221	22.3856	27.0805
8.97978	28.1792	16.5086	14.7014	21.945	26.7882
8.98645	27.8258	16.0756	14.5187	21.5468	26.5241
8.99312	27.4997	15.7051	14.3671	21.1825	26.2794
8.99978	27.1931	15.3909	14.2365	20.8449	26.0448
9.00645	26.9008	15.1243	14.1215	20.5307	25.8174
9.01312	26.6185	14.895	14.0233	20.2355	25.5938
9.01978	26.341	14.6937	13.9399	19.9556	25.3701
9.02645	26.062	14.514	13.8664	19.6862	25.1455
9.03312	25.7835	14.3528	13.8011	19.4278	24.9233
9.03978	25.5094	14.2045	13.7439	19.1832	24.7083
9.04645	25.2447	14.0667	13.6952	18.9533	24.5028
9.05312	24.9929	13.9394	13.6561	18.7397	24.3106
9.05978	24.7593	13.8268	13.6271	18.5456	24.1342
9.06645	24.5481	13.7286	13.6104	18.3759	23.9758
9.07312	24.3583	13.6452	13.6061	18.2304	23.8333
9.07978	24.1895	13.5784	13.6132	18.1079	23.706
9.08645	24.0388	13.5307	13.6328	18.0073	23.5939
9.09312	23.9043	13.5002	13.6619	17.9267	23.4952
9.09978	23.7813	13.4826	13.6957	17.8628	23.4065
9.10645	23.6659	13.4749	13.732	17.8099	23.325
9.11312	23.5548	13.4759	13.7701	17.7646	23.2472
9.11978	23.4427	13.4807	13.8092	17.7255	23.1724
9.12645	23.3235	13.4854	13.844	17.6873	23.0947
9.13312	23.1957	13.4859	13.8721	17.6477	23.0122
9.13978	23.0608	13.4811	13.895	17.6044	22.9239
9.14645	22.9211	13.4697	13.9127	17.5557	22.831
9.15312	22.7766	13.4506	13.9232	17.5037	22.7332
9.15978	22.6293	13.4254	13.9236	17.4499	22.6321
9.16645	22.4857	13.3972	13.917	17.3945	22.5329
9.17312	22.3494	13.3686	13.9055	17.3392	22.438
9.17978	22.2206	13.339	13.8884	17.2849	22.3489
9.18645	22.1014	13.3114	13.865	17.2324	22.2664
9.19312	21.9941	13.289	13.8388	17.1824	22.1934
9.19978	21.8987	13.2737	13.8159	17.1356	22.13
9.20645	21.812	13.267	13.7978	17.0922	22.0723
9.21312	21.7323	13.2728	13.7839	17.0531	22.0184
9.21978	21.6618	13.2961	13.7763	17.0202	21.9707
9.22645	21.6017	13.341	13.7768	16.995	21.9302
9.23312	21.5545	13.4077	13.7868	16.9787	21.8968
9.23978	21.5235	13.504	13.8059	16.9754	21.8735
9.24645	21.5149	13.6385	13.8345	16.9921	21.8678
9.25312	21.5344	13.8154	13.875	17.0369	21.8863
9.25978	21.584	14.0333	13.926	17.117	21.9307
9.26645	21.6618	14.2946	13.9861	17.2391	21.9989
9.27312	21.7624	14.5984	14.0553	17.4084	22.0885
9.27978	21.8782	14.9322	14.133	17.6258	22.1944
9.28645	21.9975	15.2793	14.2159	17.8833	22.3041
9.29312	22.1086	15.6236	14.297	18.1713	22.4051
9.29978	22.2054	15.9473	14.3728	18.4789	22.4919
9.30645	22.2883	16.2296	14.4415	18.7969	22.5644
9.31312	22.3632	16.4495	14.4944	19.1126	22.6212
9.31978	22.4419	16.5939	14.5221	19.4159	22.6636
9.32645	22.5391	16.6559	14.5192	19.7029	22.7008
9.33312	22.6712	16.6345	14.4892	19.9704	22.7447
9.33978	22.8496	16.5343	14.4329	20.2136	22.8024
9.34645	23.0799	16.3689	14.3518	20.4234	22.8763
9.35312	23.3617	16.1533	14.256	20.5941	22.9697
9.35978	23.6878	15.9035	14.1559	20.7171	23.0832
9.36645	24.044	15.6355	14.0581	20.7844	23.211
9.37312	24.4136	15.367	13.9656	20.7891	23.3445
9.37978	24.7798	15.1095	13.8836	20.73	23.4761
9.38645	25.1241	14.8683	13.8178	20.6103	23.5996
9.39312	25.4278	14.6475	13.7677	20.4353	23.7103
9.39978	25.6777	14.4496	13.7305	20.2169	23.8037
9.40645	25.8665	14.2746	13.7072	19.969	23.8791
9.41312	25.9895	14.1206	13.6981	19.7086	23.9372
9.41978	26.0444	13.9842	13.7024	19.4502	23.9801
9.42645	26.0344	13.8674	13.7162	19.2032	24.0083
9.43312	25.969	13.7715	13.7362	18.9786	24.025
9.43978	25.8622	13.6971	13.7625	18.784	24.0331
9.44645	25.7297	13.6461	13.7916	18.6238	24.035
9.45312	25.5885	13.6194	13.8202	18.4965	24.0326
9.45978	25.4617	13.6228	13.8483	18.404	24.0302
9.46645	25.3668	13.6552	13.876	18.3487	24.0383
9.47312	25.3143	13.7134	13.905	18.333	24.0679
9.47978	25.3	13.7963	13.937	18.3573	24.1332
9.48645	25.3067	13.9022	13.9728	18.4169	24.251
9.49312	25.2991	14.0257	14.0133	18.5027	24.4312
9.49978	25.2337	14.1582	14.0553	18.5971	24.6649
9.50645	25.0759	14.2965	14.0963	18.682	24.9228
9.51312	24.8113	14.4396	14.133	18.7392	25.167
9.51978	24.4493	14.5831	14.1635	18.755	25.3587
9.52645	24.0173	14.7219	14.185	18.7201	25.454
9.53312	23.56	14.853	14.1959	18.6372	25.4235
9.53978	23.1271	14.9732	14.1969	18.5194	25.2638
9.54645	22.7599	15.0747	14.1892	18.3859	24.9963
9.55312	22.4791	15.1496	14.174	18.2543	24.6549
9.55978	22.2816	15.1939	14.1492	18.1417	24.2782
9.56645	22.1558	15.2049	14.1206	18.0664	23.911
9.57312	22.0795	15.1834	14.0915	18.0421	23.5963
9.57978	22.0342	15.1343	14.0643	18.0774	23.3669
9.58645	22.0041	15.07	14.0357	18.1751	23.2396
9.59312	21.9851	15.0027	14.0066	18.3349	23.2196
9.59978	21.9817	14.9412	13.9823	18.5528	23.3002
9.60645	22.0008	14.8888	13.9647	18.8155	23.4632
9.61312	22.0556	14.8478	13.9503	19.1021	23.6797
9.61978	22.1548	14.8201	13.9418	19.3882	23.9205
9.62645	22.3041	14.8015	13.9446	19.6466	24.1618
9.63312	22.4977	14.7858	13.9599	19.8531	24.3855
9.63978	22.7289	14.7676	13.9828	19.9909	24.5805
9.64645	22.9897	14.7462	14.0119	20.0534	24.745
9.65312	23.2692	14.72	14.0471	20.0448	24.8837
9.65978	23.5538	14.688	14.0848	19.9771	25.0006
9.66645	23.8285	14.6532	14.1182	19.8669	25.0974
9.67312	24.0808	14.6179	14.1492	19.7301	25.1775
9.67978	24.2987	14.5831	14.1792	19.5808	25.2423
9.68645	24.4722	14.5483	14.2083	19.4287	25.2919
9.69312	24.5934	14.5164	14.2341	19.279	25.321
9.69978	24.6601	14.4892	14.2622	19.1369	25.3282
9.70645	24.6768	14.4658	14.2975	19.0063	25.3139
9.71312	24.6506	14.4444	14.3385	18.8899	25.2757
9.71978	24.5895	14.4277	14.3805	18.7898	25.2113
9.72645	24.5018	14.4167	14.421	18.7068	25.1212
9.73312	24.3955	14.4062	14.4582	18.6415	25.0101
9.73978	24.2753	14.3914	14.4873	18.5905	24.8804
9.74645	24.147	14.3685	14.5016	18.5494	24.7355
9.75312	24.0154	14.3361	14.503	18.517	24.5819
9.75978	23.8867	14.2908	14.4935	18.4884	24.4274
9.76645	23.7617	14.2288	14.4749	18.4579	24.2753
9.77312	23.643	14.1511	14.4525	18.4193	24.1284
9.77978	23.5338	14.06	14.4305	18.3711	23.9882
9.78645	23.437	13.9575	14.4129	18.3115	23.8571
9.79312	23.3512	13.8435	14.4005	18.2352	23.737
9.79978	23.2773	13.7205	14.3943	18.1413	23.6306
9.80645	23.2177	13.5942	14.3962	18.0345	23.5443
9.81312	23.1743	13.4687	14.4067	17.9205	23.4838
9.81978	23.1457	13.3467	14.4229	17.8065	23.4537
9.82645	23.1309	13.2289	14.4453	17.7016	23.4594
9.83312	23.1285	13.1202	14.4768	17.6191	23.5052
9.83978	23.139	13.0239	14.5202	17.5719	23.5925
9.84645	23.1614	12.9418	14.5755	17.5681	23.7222
9.85312	23.1967	12.877	14.6456	17.6148	23.8962
9.85978	23.2472	12.8345	14.7405	17.7174	24.116
9.86645	23.3188	12.8183	14.8664	17.8761	24.3802
9.87312	23.4146	12.8312	15.0299	18.0821	24.6744
9.87978	23.5338	12.8784	15.2388	18.3244	24.9681
9.88645	23.6678	12.9662	15.502	18.5938	25.2209
9.89312	23.7989	13.0959	15.8234	18.8751	25.3911
9.89978	23.9024	13.2666	16.1953	19.145	25.4512
9.90645	23.9487	13.4764	16.6025	19.3748	25.3892
9.91312	23.9196	13.7196	17.0236	19.5413	25.2204
9.91978	23.8185	13.9832	17.4279	19.6314	24.9758
9.92645	23.6712	14.2522	17.7789	19.6419	24.6964
9.93312	23.5095	14.5125	18.0407	19.5785	24.4203
9.93978	23.355	14.7514	18.1923	19.4526	24.1771
9.94645	23.2129	14.9503	18.2314	19.2757	23.982
9.95312	23.0823	15.0928	18.1627	19.0573	23.8361
9.95978	22.9588	15.1701	17.9968	18.8146	23.7379
9.96645	22.8362	15.1854	17.7503	18.568	23.6864
9.97312	22.7089	15.142	17.4499	18.333	23.6778
9.97978	22.5892	15.0437	17.1194	18.1212	23.7017
9.98645	22.4977	14.8964	16.778	17.9482	23.746
9.99312	22.4524	14.7157	16.4452	17.8308	23.8004
9.99978	22.4543	14.5192	16.1481	17.7722	23.8562
10.0008	16.5524	14.3189	15.9092

## Sheet: Fig 2e,g,h
Fig 2 e
		Well	Content	Raw Data (600)	Raw Data (600)	Raw Data (600)	Raw Data (600)	Raw Data (600)	Raw Data (600)	Raw Data (600)	Raw Data (600)	Raw Data (600)	Raw Data (600)	Raw Data (600)	Raw Data (600)	Raw Data (600)	Raw Data (600)	Raw Data (600)	Raw Data (600)	Raw Data (600)	Raw Data (600)	Raw Data (600)	Raw Data (600)	Raw Data (600)	Raw Data (600)	Raw Data (600)	Raw Data (600)	Raw Data (600)	Raw Data (600)	Raw Data (600)	Raw Data (600)	Raw Data (600)	Raw Data (600)	Raw Data (600)	Raw Data (600)	Raw Data (600)	Raw Data (600)	Raw Data (600)	Raw Data (600)	Raw Data (600)	Raw Data (600)	Raw Data (600)	Raw Data (600)	Raw Data (600)	Raw Data (600)	Raw Data (600)	Raw Data (600)	Raw Data (600)	Raw Data (600)
			Time	0	215	430	645	860	1075	1290	1505	1720	1935	2150	2365	2580	2795	3010	3225	3440	3655	3870	4085	4300	4515	4730	4945	5160	5375	5590	5805	6020	6235	6450	6665	6880	7095	7310	7525	7740	7955	8170	8385	8600	8815	9030	9245	9460	9675
			Time(min)	0	3.58333	7.16667	10.75	14.3333	17.9167	21.5	25.0833	28.6667	32.25	35.8333	39.4167	43	46.5833	50.1667	53.75	57.3333	60.9167	64.5	68.0833	71.6667	75.25	78.8333	82.4167	86	89.5833	93.1667	96.75	100.333	103.917	107.5	111.083	114.667	118.25	121.833	125.417	129	132.583	136.167	139.75	143.333	146.917	150.5	154.083	157.667	161.25
without carbidopa/ldopa	Mito-ortho-HNK 0µM	A01	Sample X1	0.09	0.0899	0.0904	0.0909	0.0918	0.0932	0.0951	0.0971	0.0987	0.1013	0.103	0.1045	0.1062	0.1096	0.1113	0.114	0.1176	0.1218	0.126	0.1316	0.135	0.1404	0.1473	0.155	0.161	0.1689	0.179	0.1872	0.1961	0.2065	0.2149	0.2267	0.2378	0.2489	0.2593	0.2714	0.2837	0.2975	0.3087	0.3205	0.3322	0.3426	0.3479	0.3527	0.3542	0.3562
without carbidopa/ldopa	Mito-ortho-HNK 2µM	A03	Sample X3	0.0901	0.0902	0.0906	0.0914	0.0925	0.0937	0.0944	0.0948	0.0949	0.0951	0.0952	0.0951	0.0957	0.0955	0.0957	0.0964	0.0967	0.0968	0.098	0.0977	0.0981	0.0984	0.0994	0.0997	0.1005	0.101	0.1021	0.1028	0.1034	0.1046	0.1057	0.1068	0.108	0.1092	0.1104	0.1118	0.1138	0.1157	0.1168	0.1189	0.1214	0.1236	0.1258	0.1287	0.1314	0.1348
without carbidopa/ldopa	Mito-ortho-HNK 3µM	A04	Sample X4	0.089	0.089	0.0896	0.0905	0.0912	0.0919	0.0923	0.0928	0.0926	0.0929	0.0927	0.0929	0.0929	0.0923	0.093	0.0929	0.0929	0.0931	0.0934	0.0935	0.0934	0.0935	0.0945	0.0943	0.0948	0.0948	0.0953	0.0955	0.0958	0.0967	0.0972	0.0976	0.0981	0.099	0.0995	0.1	0.1008	0.1017	0.1027	0.103	0.1042	0.1055	0.1062	0.1073	0.1086	0.1103
without carbidopa/ldopa	Mito-ortho-HNK 4µM	A05	Sample X5	0.0892	0.0889	0.0896	0.0907	0.0909	0.0916	0.0917	0.0924	0.0924	0.0924	0.0921	0.0923	0.0921	0.092	0.0922	0.092	0.0921	0.0922	0.0923	0.0921	0.092	0.0922	0.0926	0.0924	0.0926	0.093	0.0931	0.0929	0.0932	0.0939	0.0941	0.094	0.0942	0.0947	0.0952	0.0952	0.0956	0.0958	0.0959	0.0964	0.0972	0.0974	0.0974	0.0981	0.0987	0.0991
without carbidopa/ldopa	Mito-ortho-HNK 0µM	B01	Sample X13	0.0886	0.0888	0.0892	0.0904	0.0908	0.0923	0.0946	0.0964	0.099	0.1005	0.1029	0.104	0.1071	0.1088	0.1113	0.1146	0.1172	0.1208	0.1262	0.1312	0.1331	0.1414	0.1467	0.1536	0.1616	0.1681	0.1759	0.1842	0.1955	0.2066	0.2168	0.2265	0.2373	0.2488	0.2608	0.2735	0.2829	0.2959	0.3102	0.3233	0.3354	0.3429	0.3466	0.3537	0.3561	0.3604
without carbidopa/ldopa	Mito-ortho-HNK 2µM	B03	Sample X15	0.0885	0.0887	0.0892	0.0912	0.0912	0.0927	0.093	0.0932	0.0933	0.0935	0.094	0.0939	0.094	0.0947	0.0948	0.0951	0.0957	0.096	0.0968	0.0971	0.0975	0.0984	0.0989	0.0995	0.1003	0.1012	0.1013	0.1022	0.1039	0.1047	0.1058	0.1063	0.1078	0.1099	0.111	0.1128	0.1142	0.1158	0.1177	0.1203	0.1232	0.1242	0.127	0.1304	0.1339	0.1368
without carbidopa/ldopa	Mito-ortho-HNK 3µM	B04	Sample X16	0.0881	0.089	0.089	0.0913	0.0906	0.0912	0.0917	0.0919	0.0914	0.0919	0.0919	0.092	0.0919	0.0922	0.0925	0.0925	0.0928	0.0928	0.0932	0.0932	0.0936	0.0941	0.0943	0.0946	0.0951	0.0953	0.0957	0.0961	0.0972	0.0977	0.0979	0.0984	0.0995	0.1	0.1008	0.1016	0.1023	0.1033	0.1044	0.1058	0.1068	0.1074	0.1086	0.1105	0.1119	0.1133
without carbidopa/ldopa	Mito-ortho-HNK 4µM	B05	Sample X17	0.088	0.089	0.0892	0.0911	0.091	0.0914	0.0916	0.0919	0.0914	0.0919	0.0918	0.0918	0.0916	0.0918	0.0918	0.0922	0.092	0.092	0.0921	0.0923	0.0925	0.0927	0.0927	0.0929	0.0933	0.0933	0.0935	0.094	0.0943	0.0947	0.0948	0.0951	0.0956	0.096	0.0965	0.0968	0.0972	0.0975	0.0979	0.0986	0.0995	0.0995	0.1002	0.1012	0.1017	0.1024
without carbidopa/ldopa	Mito-ortho-HNK 0µM	C01	Sample X25	0.0889	0.0889	0.0894	0.0899	0.0908	0.0923	0.0941	0.0963	0.0988	0.1001	0.1032	0.1033	0.1061	0.1082	0.1127	0.1157	0.1175	0.1207	0.1266	0.1308	0.1327	0.1391	0.1463	0.1531	0.16	0.1682	0.1767	0.1854	0.1941	0.2031	0.2146	0.2254	0.2352	0.2464	0.257	0.2692	0.2822	0.297	0.3082	0.3187	0.3253	0.3393	0.3484	0.3481	0.3534	0.3555
without carbidopa/ldopa	Mito-ortho-HNK 2µM	C03	Sample X27	0.0903	0.0907	0.0914	0.0923	0.0932	0.0943	0.0949	0.0947	0.0949	0.0953	0.0955	0.095	0.0952	0.0957	0.0965	0.0966	0.097	0.0977	0.0976	0.0981	0.0987	0.0994	0.1001	0.1007	0.1013	0.1019	0.1028	0.1034	0.1044	0.1054	0.1064	0.1077	0.109	0.1103	0.1109	0.1123	0.1147	0.1159	0.1177	0.1194	0.121	0.1238	0.1263	0.1287	0.1315	0.1344
without carbidopa/ldopa	Mito-ortho-HNK 3µM	C04	Sample X28	0.089	0.0895	0.0904	0.091	0.0918	0.0924	0.0926	0.0925	0.0925	0.0926	0.0933	0.0925	0.0927	0.0929	0.0933	0.0932	0.0932	0.0937	0.0934	0.0937	0.0941	0.0944	0.0951	0.095	0.0955	0.0957	0.0962	0.0967	0.097	0.0976	0.0981	0.0987	0.0992	0.0998	0.1003	0.1012	0.1019	0.1029	0.1037	0.1044	0.1055	0.1067	0.1077	0.1087	0.11	0.1113
without carbidopa/ldopa	Mito-ortho-HNK 4µM	C05	Sample X29	0.0887	0.0892	0.0902	0.0909	0.0915	0.0922	0.0919	0.0922	0.0926	0.0924	0.0925	0.0923	0.0922	0.0924	0.0928	0.0926	0.0929	0.0932	0.0926	0.0927	0.0932	0.0936	0.0939	0.0941	0.0944	0.0942	0.0946	0.095	0.0955	0.0957	0.0962	0.0963	0.0968	0.0971	0.0971	0.0982	0.0988	0.0993	0.0997	0.1002	0.1009	0.1013	0.1023	0.1028	0.1031	0.1043
without carbidopa/ldopa	Mito-ortho-HNK 0µM	D01	Sample X37	0.0904	0.0897	0.0905	0.0912	0.0922	0.0935	0.0952	0.0976	0.1	0.1016	0.1028	0.1035	0.1046	0.112	0.1133	0.117	0.1206	0.123	0.1241	0.1323	0.1353	0.1408	0.1475	0.1567	0.1595	0.1677	0.1775	0.1874	0.1963	0.2062	0.2174	0.228	0.2374	0.2478	0.2581	0.2722	0.287	0.2955	0.3086	0.3211	0.3329	0.341	0.3468	0.3491	0.3514	0.3601
without carbidopa/ldopa	Mito-ortho-HNK 2µM	D03	Sample X39	0.0898	0.09	0.0908	0.092	0.0929	0.0938	0.0936	0.094	0.0941	0.0945	0.0944	0.0945	0.0953	0.095	0.0956	0.096	0.0963	0.097	0.0971	0.098	0.0983	0.0989	0.0993	0.1002	0.1002	0.1011	0.102	0.103	0.1035	0.1048	0.106	0.1072	0.1082	0.1088	0.1104	0.113	0.1147	0.1157	0.1172	0.1191	0.1215	0.1242	0.1255	0.1287	0.1316	0.1359
without carbidopa/ldopa	Mito-ortho-HNK 3µM	D04	Sample X40	0.0886	0.0887	0.0895	0.0913	0.091	0.0921	0.0917	0.092	0.0921	0.092	0.0918	0.0921	0.0926	0.0925	0.0924	0.0929	0.0929	0.0931	0.0934	0.0939	0.0936	0.0942	0.0945	0.0947	0.0947	0.0952	0.0959	0.0962	0.0968	0.0972	0.0982	0.0985	0.0987	0.0992	0.1001	0.1016	0.1021	0.1027	0.1034	0.1043	0.1057	0.1067	0.1074	0.1087	0.1104	0.1128
without carbidopa/ldopa	Mito-ortho-HNK 4µM	D05	Sample X41	0.088	0.0883	0.0891	0.0905	0.0906	0.0914	0.0913	0.0916	0.0912	0.0913	0.0913	0.0912	0.0918	0.0916	0.0914	0.0919	0.0918	0.0922	0.0921	0.0924	0.0925	0.0925	0.0924	0.0928	0.0925	0.093	0.0935	0.0935	0.094	0.094	0.0946	0.0948	0.0948	0.0949	0.0953	0.096	0.0966	0.0966	0.0972	0.0975	0.0981	0.0983	0.099	0.0992	0.0999	0.1013
with carbidopa/ldopa	Mito-ortho-HNK 0µM	E01	Sample X49	0.0923	0.0924	0.0931	0.0938	0.095	0.0962	0.0983	0.1005	0.1022	0.1038	0.1056	0.1082	0.1089	0.1114	0.1143	0.1177	0.1201	0.1245	0.1273	0.1292	0.134	0.138	0.1447	0.1511	0.1573	0.1671	0.1752	0.1828	0.1909	0.2013	0.2116	0.222	0.2333	0.2429	0.2557	0.2642	0.2772	0.2909	0.3036	0.314	0.3272	0.3339	0.345	0.3501	0.3548	0.3564
with carbidopa/ldopa	Mito-ortho-HNK 2µM	E03	Sample X51	0.092	0.0925	0.0936	0.0947	0.0959	0.097	0.0975	0.098	0.0978	0.0982	0.098	0.0983	0.0995	0.0993	0.1005	0.1002	0.1009	0.1013	0.1027	0.1022	0.1022	0.1031	0.1045	0.1049	0.1052	0.1066	0.1071	0.1077	0.1081	0.1102	0.1113	0.1117	0.1129	0.1144	0.1151	0.1166	0.1183	0.1192	0.1204	0.123	0.1251	0.1272	0.129	0.1315	0.1338	0.1362
with carbidopa/ldopa	Mito-ortho-HNK 3µM	E04	Sample X52	0.0912	0.0921	0.0928	0.0939	0.0949	0.0951	0.0956	0.096	0.0958	0.0964	0.0959	0.0962	0.0972	0.0969	0.0974	0.0971	0.0976	0.0976	0.0989	0.0984	0.098	0.0986	0.0998	0.0994	0.0994	0.1006	0.1012	0.101	0.1012	0.1025	0.1032	0.1032	0.1038	0.1044	0.105	0.106	0.1066	0.1067	0.1072	0.1084	0.11	0.1109	0.1106	0.1122	0.1136	0.1146
with carbidopa/ldopa	Mito-ortho-HNK 4µM	E05	Sample X53	0.0924	0.0931	0.0944	0.0952	0.0959	0.0963	0.0965	0.0964	0.0966	0.097	0.0966	0.097	0.0977	0.0976	0.098	0.0978	0.098	0.0979	0.0987	0.0984	0.0984	0.0991	0.0996	0.0993	0.0996	0.1001	0.1005	0.1004	0.1008	0.1016	0.102	0.1018	0.1021	0.1027	0.103	0.1037	0.1039	0.104	0.1042	0.105	0.1061	0.1065	0.1064	0.1072	0.108	0.1088
with carbidopa/ldopa	Mito-ortho-HNK 0µM	F01	Sample X61	0.094	0.0934	0.0945	0.0952	0.0964	0.0982	0.0999	0.1021	0.1041	0.106	0.108	0.1096	0.1111	0.1142	0.1155	0.1205	0.124	0.1261	0.129	0.132	0.1371	0.1426	0.1481	0.1527	0.1602	0.169	0.1753	0.184	0.1959	0.2072	0.216	0.2232	0.2374	0.2503	0.2605	0.2745	0.2806	0.2929	0.3103	0.324	0.3362	0.3409	0.3547	0.3572	0.3614	0.3655
with carbidopa/ldopa	Mito-ortho-HNK 2µM	F03	Sample X63	0.0916	0.0918	0.0937	0.0943	0.096	0.0964	0.0971	0.0971	0.0981	0.0981	0.098	0.0984	0.0988	0.0991	0.0995	0.1001	0.1006	0.1009	0.1016	0.1021	0.1024	0.1035	0.104	0.1041	0.1053	0.1061	0.1063	0.1074	0.1094	0.1103	0.111	0.1114	0.1132	0.1147	0.1162	0.1173	0.1184	0.1193	0.1216	0.1245	0.1261	0.1266	0.13	0.1328	0.1353	0.1383
with carbidopa/ldopa	Mito-ortho-HNK 3µM	F04	Sample X64	0.0918	0.0918	0.0935	0.0943	0.0954	0.0958	0.0955	0.096	0.0965	0.0968	0.0967	0.0972	0.0969	0.0969	0.0975	0.0974	0.0976	0.0977	0.0986	0.0987	0.099	0.0992	0.0995	0.0998	0.1001	0.1009	0.1006	0.1012	0.1025	0.1027	0.103	0.1035	0.1043	0.1051	0.106	0.1066	0.107	0.1075	0.1087	0.1102	0.1108	0.1106	0.1122	0.1137	0.1149	0.1158
with carbidopa/ldopa	Mito-ortho-HNK 4µM	F05	Sample X65	0.0923	0.0925	0.0936	0.0947	0.0954	0.0957	0.0959	0.0961	0.0963	0.0967	0.0963	0.0967	0.0968	0.0963	0.097	0.0975	0.0974	0.0974	0.098	0.0979	0.0981	0.0985	0.0987	0.0984	0.0988	0.0995	0.0995	0.0996	0.1006	0.1006	0.101	0.1012	0.1014	0.1022	0.1029	0.103	0.1032	0.1033	0.1045	0.1051	0.1055	0.1052	0.1063	0.107	0.1076	0.108
with carbidopa/ldopa	Mito-ortho-HNK 0µM	G01	Sample X73	0.0923	0.0927	0.0932	0.0943	0.0956	0.0972	0.099	0.1011	0.1028	0.1052	0.1076	0.1078	0.1098	0.1125	0.1154	0.1182	0.1217	0.123	0.1286	0.1303	0.1354	0.1397	0.1463	0.1538	0.16	0.168	0.176	0.1857	0.1921	0.2033	0.2142	0.225	0.2371	0.246	0.2575	0.2707	0.2847	0.2979	0.3108	0.3203	0.3326	0.3435	0.3514	0.3541	0.3598	0.3619
with carbidopa/ldopa	Mito-ortho-HNK 2µM	G03	Sample X75	0.0915	0.0923	0.0933	0.0945	0.0959	0.097	0.0972	0.0973	0.0978	0.0982	0.0986	0.0993	0.0984	0.0997	0.1008	0.0998	0.1009	0.102	0.102	0.1016	0.1026	0.1035	0.1043	0.1055	0.1061	0.1066	0.1073	0.1083	0.1089	0.1104	0.1115	0.1123	0.1139	0.1148	0.1158	0.1174	0.12	0.1214	0.1226	0.1245	0.1258	0.1284	0.131	0.1329	0.1355	0.1388
with carbidopa/ldopa	Mito-ortho-HNK 3µM	G04	Sample X76	0.092	0.0928	0.094	0.0952	0.0958	0.0965	0.0963	0.0968	0.0968	0.0974	0.0975	0.0982	0.0965	0.0982	0.0986	0.0974	0.0984	0.0995	0.0986	0.0982	0.0992	0.0999	0.1	0.1008	0.1014	0.1013	0.1016	0.1022	0.1027	0.1033	0.1038	0.1042	0.1053	0.1056	0.1056	0.1064	0.1079	0.1087	0.1094	0.11	0.1107	0.1115	0.1133	0.1136	0.1148	0.1163
with carbidopa/ldopa	Mito-ortho-HNK 4µM	G05	Sample X77	0.0923	0.0932	0.0943	0.0955	0.096	0.0963	0.0965	0.0967	0.097	0.097	0.0973	0.0976	0.0961	0.0977	0.0978	0.0972	0.0979	0.0984	0.0975	0.0974	0.0984	0.0992	0.099	0.0993	0.0997	0.0997	0.0998	0.1003	0.1011	0.1013	0.1012	0.1014	0.1023	0.1022	0.1023	0.103	0.1039	0.104	0.1046	0.1055	0.1054	0.1055	0.1065	0.1069	0.1071	0.1083
with carbidopa/ldopa	Mito-ortho-HNK 0µM	H01	Sample X85	0.0929	0.0933	0.0942	0.0949	0.0963	0.0979	0.1	0.1017	0.1042	0.1045	0.1075	0.1098	0.1115	0.1142	0.1169	0.122	0.123	0.1233	0.1283	0.1326	0.1388	0.1427	0.1525	0.159	0.1657	0.1728	0.1833	0.1916	0.203	0.2109	0.2214	0.2368	0.2471	0.2544	0.2685	0.2842	0.2978	0.3097	0.3214	0.3357	0.341	0.3494	0.3519	0.3559	0.3574	0.3646
with carbidopa/ldopa	Mito-ortho-HNK 2µM	H03	Sample X87	0.091	0.0919	0.0926	0.0935	0.0953	0.096	0.0972	0.0975	0.0972	0.0976	0.098	0.0984	0.0986	0.0987	0.0998	0.1004	0.1003	0.1006	0.1004	0.1025	0.1032	0.1029	0.1039	0.1048	0.1052	0.1055	0.1075	0.1085	0.1094	0.1098	0.1109	0.1131	0.1138	0.1141	0.1165	0.1186	0.1207	0.1218	0.1236	0.1259	0.1274	0.13	0.1319	0.1342	0.1375	0.142
with carbidopa/ldopa	Mito-ortho-HNK 3µM	H04	Sample X88	0.0921	0.0923	0.0939	0.0942	0.0959	0.0956	0.0972	0.097	0.0968	0.0969	0.0971	0.0975	0.0973	0.0974	0.0981	0.0985	0.0979	0.0984	0.098	0.0995	0.1	0.0994	0.1	0.1007	0.1008	0.1009	0.1019	0.1027	0.1033	0.1031	0.1038	0.1051	0.1051	0.1054	0.1068	0.1078	0.1088	0.1093	0.1101	0.1113	0.1117	0.1126	0.1138	0.115	0.1164	0.1183
with carbidopa/ldopa	Mito-ortho-HNK 4µM	H05	Sample X89	0.0907	0.0919	0.093	0.0941	0.095	0.0952	0.0958	0.0958	0.0958	0.096	0.0961	0.0965	0.0968	0.0959	0.0971	0.0973	0.0965	0.097	0.0966	0.0979	0.0986	0.0977	0.0982	0.099	0.0988	0.0987	0.0996	0.1005	0.1008	0.1002	0.1008	0.1023	0.102	0.1018	0.1028	0.1036	0.1043	0.1049	0.1055	0.106	0.1059	0.1066	0.1077	0.1083	0.1089	0.1098
		Mean	Content	Raw Data (600)	Raw Data (600)	Raw Data (600)	Raw Data (600)	Raw Data (600)	Raw Data (600)	Raw Data (600)	Raw Data (600)	Raw Data (600)	Raw Data (600)	Raw Data (600)	Raw Data (600)	Raw Data (600)	Raw Data (600)	Raw Data (600)	Raw Data (600)	Raw Data (600)	Raw Data (600)	Raw Data (600)	Raw Data (600)	Raw Data (600)	Raw Data (600)	Raw Data (600)	Raw Data (600)	Raw Data (600)	Raw Data (600)	Raw Data (600)	Raw Data (600)	Raw Data (600)	Raw Data (600)	Raw Data (600)	Raw Data (600)	Raw Data (600)	Raw Data (600)	Raw Data (600)	Raw Data (600)	Raw Data (600)	Raw Data (600)	Raw Data (600)	Raw Data (600)	Raw Data (600)	Raw Data (600)	Raw Data (600)	Raw Data (600)	Raw Data (600)	Raw Data (600)
			time (min)	0	3.58333	7.16667	10.75	14.3333	17.9167	21.5	25.0833	28.6667	32.25	35.8333	39.4167	43	46.5833	50.1667	53.75	57.3333	60.9167	64.5	68.0833	71.6667	75.25	78.8333	82.4167	86	89.5833	93.1667	96.75	100.333	103.917	107.5	111.083	114.667	118.25	121.833	125.417	129	132.583	136.167	139.75	143.333	146.917	150.5	154.083	157.667	161.25
without carbidopa/ldopa	Mito-ortho-HNK 0µM			0.089475	0.089325	0.089875	0.0906	0.0914	0.092825	0.09475	0.09685	0.099125	0.100875	0.102975	0.103825	0.106	0.10965	0.11215	0.115325	0.118225	0.121575	0.125725	0.131475	0.134025	0.140425	0.14695	0.1546	0.160525	0.168225	0.177275	0.18605	0.1955	0.2056	0.215925	0.22665	0.236925	0.247975	0.2588	0.271575	0.28395	0.296475	0.308925	0.3209	0.33145	0.34145	0.347425	0.3509	0.353775	0.35805
without carbidopa/ldopa	Mito-ortho-HNK 2µM			0.089675	0.0899	0.0905	0.091725	0.09245	0.093625	0.093975	0.094175	0.0943	0.0946	0.094775	0.094625	0.09505	0.095225	0.09565	0.096025	0.096425	0.096875	0.097375	0.097725	0.09815	0.098775	0.099425	0.100025	0.100575	0.1013	0.10205	0.10285	0.1038	0.104875	0.105975	0.107	0.10825	0.10955	0.110675	0.112475	0.11435	0.115775	0.11735	0.119425	0.121775	0.12395	0.12615	0.129125	0.1321	0.135475
without carbidopa/ldopa	Mito-ortho-HNK 3µM			0.088675	0.08905	0.089625	0.091025	0.09115	0.0919	0.092075	0.0923	0.09215	0.09235	0.092425	0.092375	0.092525	0.092475	0.0928	0.092875	0.09295	0.093175	0.09335	0.093575	0.093675	0.09405	0.0946	0.09465	0.095025	0.09525	0.095775	0.096125	0.0967	0.0973	0.09785	0.0983	0.098875	0.0995	0.100175	0.1011	0.101775	0.10265	0.10355	0.104375	0.10555	0.106575	0.107475	0.1088	0.110225	0.111925
without carbidopa/ldopa	Mito-ortho-HNK 4µM			0.088475	0.08885	0.089525	0.0908	0.091	0.09165	0.091625	0.092025	0.0919	0.092	0.091925	0.0919	0.091925	0.09195	0.09205	0.092175	0.0922	0.0924	0.092275	0.092375	0.09255	0.09275	0.0929	0.09305	0.0932	0.093375	0.093675	0.09385	0.09425	0.094575	0.094925	0.09505	0.09535	0.095675	0.096025	0.09655	0.09705	0.0973	0.097675	0.098175	0.098925	0.099125	0.099725	0.100325	0.10085	0.101775
with carbidopa/ldopa	Mito-ortho-HNK 0µM			0.092875	0.09295	0.09375	0.09455	0.095825	0.097375	0.0993	0.10135	0.103325	0.104875	0.107175	0.10885	0.110325	0.113075	0.115525	0.1196	0.1222	0.124225	0.1283	0.131025	0.136325	0.14075	0.1479	0.15415	0.1608	0.169225	0.17745	0.186025	0.195475	0.205675	0.2158	0.22675	0.238725	0.2484	0.26055	0.2734	0.285075	0.29785	0.311525	0.3235	0.33425	0.341925	0.35075	0.354325	0.35835	0.3621
with carbidopa/ldopa	Mito-ortho-HNK 2µM			0.091525	0.092125	0.0933	0.09425	0.095775	0.0966	0.09725	0.097475	0.097725	0.098025	0.09815	0.0986	0.098825	0.0992	0.10015	0.100125	0.100675	0.1012	0.101675	0.1021	0.1026	0.10325	0.104175	0.104825	0.10545	0.1062	0.10705	0.107975	0.10895	0.110175	0.111175	0.112125	0.11345	0.1145	0.1159	0.117475	0.11935	0.120425	0.12205	0.124475	0.1261	0.12805	0.130475	0.13285	0.135525	0.138825
with carbidopa/ldopa	Mito-ortho-HNK 3µM			0.091775	0.09225	0.09355	0.0944	0.0955	0.09575	0.09615	0.09645	0.096475	0.096875	0.0968	0.097275	0.096975	0.09735	0.0979	0.0976	0.097875	0.0983	0.098525	0.0987	0.09905	0.099275	0.099825	0.100175	0.100425	0.100925	0.101325	0.101775	0.102425	0.1029	0.10345	0.104	0.104625	0.105125	0.10585	0.1067	0.107575	0.10805	0.10885	0.109975	0.1108	0.1114	0.112475	0.113625	0.114925	0.11625
with carbidopa/ldopa	Mito-ortho-HNK 4µM			0.091925	0.092675	0.093825	0.094875	0.095575	0.095875	0.096175	0.09625	0.096425	0.096675	0.096575	0.09695	0.09685	0.096875	0.097475	0.09745	0.09745	0.097675	0.0977	0.0979	0.098375	0.098625	0.098875	0.099	0.099225	0.0995	0.09985	0.1002	0.100825	0.100925	0.10125	0.101675	0.10195	0.102225	0.10275	0.103325	0.103825	0.10405	0.1047	0.1054	0.105725	0.10595	0.106725	0.10735	0.1079	0.108725
		SD
without carbidopa/ldopa	Mito-ortho-HNK 0µM			0.000746241	0.000481534	0.000580409	0.000494975	0.000616441	0.000535607	0.000438748	0.000531507	0.000516599	0.00060156	0.000147902	0.000465698	0.000897218	0.00144482	0.000876071	0.00114319	0.00137908	0.000928372	0.000962743	0.000553963	0.0011388	0.000843727	0.00047697	0.00139821	0.000822724	0.00043229	0.00114537	0.00132193	0.000860233	0.00145086	0.0011987	0.000923309	0.00101335	0.00100592	0.00141244	0.00156265	0.00183916	0.000807388	0.000759523	0.00164317	0.00374466	0.00143614	0.000749583	0.00235372	0.00168579	0.00221642
without carbidopa/ldopa	Mito-ortho-HNK 2µM			0.000701338	0.000738241	0.000806226	0.000443706	0.000763217	0.000580409	0.000729298	0.000641775	0.000663325	0.0007	0.00060156	0.000476314	0.000634429	0.000396074	0.00060208	0.000576086	0.000486698	0.000605702	0.000460299	0.000389711	0.000433013	0.000414578	0.00043229	0.000465698	0.00043229	0.000353553	0.000531507	0.000433013	0.0003937	0.000311247	0.000268095	0.000514782	0.000455522	0.000585235	0.000277263	0.000465698	0.000377492	8.29156e-05	0.000377492	0.000535607	0.000843727	0.000259808	0.000567891	0.000736122	0.00104163	0.00094174
without carbidopa/ldopa	Mito-ortho-HNK 3µM			0.000369966	0.000287228	0.000501871	0.000326917	0.000433013	0.000441588	0.000389711	0.000367423	0.000471699	0.000415331	0.000613901	0.000356195	0.000376663	0.000268095	0.000367423	0.000248747	0.00015	0.000326917	8.66025e-05	0.000258602	0.000258602	0.00033541	0.0003	0.00025	0.000311247	0.000320156	0.000326917	0.000426468	0.000538516	0.0003937	0.000390512	0.00041833	0.000530919	0.000412311	0.000465698	0.000655744	0.000580409	0.000589491	0.000610328	0.000990896	0.000923309	0.000683283	0.000858414	0.00113578	0.00117553	0.00119242
without carbidopa/ldopa	Mito-ortho-HNK 4µM			0.000506828	0.00033541	0.00043229	0.000223607	0.000324037	0.000327872	0.000216506	0.000303109	0.000608276	0.000452769	0.000438035	0.000452769	0.000238485	0.000295804	0.000517204	0.000268095	0.00041833	0.000469042	0.000204634	0.000216506	0.0004272	0.000522015	0.000587367	0.000634429	0.000758288	0.000491808	0.000558458	0.00076974	0.000826136	0.00071894	0.000779022	0.000826136	0.000973396	0.000960143	0.000804285	0.00110793	0.00116082	0.00130192	0.00137181	0.00140423	0.00140423	0.00146009	0.00178798	0.00181021	0.00168152	0.00188066
with carbidopa/ldopa	Mito-ortho-HNK 0µM			0.000694172	0.000415331	0.000610328	0.000540833	0.00056734	0.000769334	0.000696419	0.000606218	0.00085257	0.000816624	0.000928372	0.000864581	0.00103531	0.00119033	0.000922971	0.00174213	0.00146116	0.00121937	0.00062849	0.00134977	0.00180191	0.00199311	0.00291548	0.00296015	0.00305205	0.00217069	0.00339153	0.00337963	0.00472037	0.00368807	0.00359166	0.00589979	0.00509822	0.00434799	0.00489974	0.00724189	0.00781197	0.0073012	0.00637078	0.00789905	0.00504455	0.00556344	0.00355	0.00267617	0.0024955	0.00354753
with carbidopa/ldopa	Mito-ortho-HNK 2µM			0.000356195	0.000286138	0.000430116	0.000455522	0.000277263	0.000424264	0.00015	0.000334477	0.000326917	0.000248747	0.000259808	0.000406202	0.000414578	0.000360555	0.000522015	0.000216506	0.000248747	0.000524404	0.00083479	0.000324037	0.000374166	0.000259808	0.000238485	0.000496865	0.000377492	0.000452769	0.000455522	0.000443706	0.000531507	0.000227761	0.000238485	0.000649519	0.000415331	0.000273861	0.000524404	0.00071894	0.00103078	0.00118401	0.00118638	0.00102561	0.000833667	0.00129904	0.00108484	0.000955249	0.00131601	0.00207651
with carbidopa/ldopa	Mito-ortho-HNK 3µM			0.000349106	0.000364005	0.000471699	0.000484768	0.0003937	0.000502494	0.000680074	0.000455522	0.000408503	0.000356195	0.000591608	0.00071894	0.000311247	0.000531507	0.000484768	0.000533854	0.000326917	0.000758288	0.000326917	0.000494975	0.00071239	0.000465698	0.000204634	0.000593191	0.000749583	0.000248747	0.000486698	0.000701338	0.000766078	0.000316228	0.000357071	0.000731437	0.000605702	0.000454835	0.000653835	0.00067082	0.000849632	0.00101366	0.00107355	0.00103531	0.000604152	0.000764853	0.00122755	0.000990896	0.000993416	0.0013351
with carbidopa/ldopa	Mito-ortho-HNK 4µM			0.000708431	0.000521416	0.00056734	0.000530919	0.000402337	0.000460299	0.000326917	0.00033541	0.000438035	0.000408503	0.000454835	0.000415331	0.000567891	0.000788591	0.00043229	0.000229129	0.000593717	0.000526189	0.000764853	0.000353553	0.000178536	0.00059739	0.000506828	0.000367423	0.000426468	0.000509902	0.000390512	0.000353553	0.000178536	0.000553963	0.000455522	0.000420565	0.00033541	0.000319179	0.000269258	0.000326917	0.000396074	0.000567891	0.000484768	0.0003937	0.000286138	0.000610328	0.00056734	0.000559017	0.000659545	0.000683283
Fig 2 g
time							AVE	SD
			L-Dopa concentration
0h	control		0.814785	0.595646		0.618759	0.676397	0.120404
	Mito-ortho-HNK 2 µM		0.66996	0.617589		0.852235	0.713261	0.12317
	Mito-ortho-HNK 3 µM		0.632803	0.721454		0.542982	0.632413	0.0892364
	Mito-ortho-HNK 4 µM		0.624026	0.614078	0.471886	0.876812	0.6467	0.168414
2h	control		0.782017	0.710336		0.626366	0.70624	0.0779061
	Mito-ortho-HNK 2 µM		0.798986	0.588039		0.791964	0.72633	0.119815
	Mito-ortho-HNK 3 µM		0.732279	0.575165		0.754515	0.68732	0.0977627
	Mito-ortho-HNK 4 µM		0.704192	0.573995	0.265912	0.806886	0.587746	0.234768
3.5h	control		0.305118	0.511676	0.372703		0.396499	0.105315
	Mito-ortho-HNK 2 µM		0.264449	0.782017	0.684004	0.584235	0.578676	0.224507
	Mito-ortho-HNK 3 µM		0.619344	0.906069		1.00145	0.842288	0.198877
	Mito-ortho-HNK 4 µM		0.567851	0.844628	0.714724	1.00964	0.784211	0.188068
5h	control		0.0646198	0.0965106	0.100314	0.155611	0.104264	0.0377884
	Mito-ortho-HNK 2 µM		0.271471	0.337593	0.402545	0.74603	0.43941	0.211301
	Mito-ortho-HNK 3 µM		0.357781	0.447017	0.369192	1.1454	0.579847	0.379113
	Mito-ortho-HNK 4 µM		0.290489	0.401083	0.826196	0.937375	0.613785	0.316012
Fig 2 h							AVE	SD
			Dopamine concentration (mM)
0h	control		0.0100749	0.0100749		0.0100749	0.0100749	0
	Mito-ortho-HNK 2 µM		0.0100749	0.0100749		0.0100749	0.0100749	0
	Mito-ortho-HNK 3 µM		0.0100749	0.0100749		0.0100749	0.0100749	0
	Mito-ortho-HNK 4 µM		0.0100749	0.0100749	0.0100749	0.0100749	0.0100749	0
2h	control		0.17612	0.0838136		0.0766519	0.112195	0.055476
	Mito-ortho-HNK 2 µM		0.0395174	0.050923		0.0379259	0.0427887	0.00708926
	Mito-ortho-HNK 3 µM		0.029438	0.030499		0.0326209	0.0308526	0.00162069
	Mito-ortho-HNK 4 µM		0.0100749	0.0153799	0.0100749	0.0278465	0.0158441	0.0083833
3.5h	control		0.225721	0.366567	0.567094		0.38646	0.171554
	Mito-ortho-HNK 2 µM			0.103442	0.121479	0.137394	0.120771	0.0169869
	Mito-ortho-HNK 3 µM		0.0578194	0.0631243		0.109543	0.0768288	0.0284549
	Mito-ortho-HNK 4 µM		0.044557	0.0368649		0.0100749	0.030499	0.018101
5h	control		0.270017	0.308478	0.279035	0.394683	0.313053	0.0568439
	Mito-ortho-HNK 2 µM			0.0777129	0.131823	0.158613	0.122717	0.0412119
	Mito-ortho-HNK 3 µM			0.0376606		0.0755909	0.0566258	0.0268208
	Mito-ortho-HNK 4 µM			0.0411088	0.0617981	0.0620634	0.0549901	0.0120223
[truncated: 54 more columns]

## Sheet: Fig 2f
Fig 2 f
Retention time	Medium	Control -0 h	Control -6 h	Mito-ortho-HNK 3 µM -0 h	Mito-ortho-HNK 3 µM -5 h
0.0127	0.04768	0.09632	0.14067	0.09203	0.14019
0.01937	0.00381	0.08392	0.12636	0.08488	0.09537
0.02603	-0.12779	0	0.04196	0.03052	-0.02146
0.0327	-0.27275	-0.13685	-0.08821	-0.10157	-0.14114
0.03937	-0.37146	-0.2532	-0.19598	-0.22984	-0.21267
0.04603	-0.39434	-0.30327	-0.23508	-0.30518	-0.21601
0.0527	-0.3891	-0.30231	-0.22984	-0.31233	-0.20218
0.05937	-0.3562	-0.28801	-0.2141	-0.30375	-0.17166
0.06603	-0.28515	-0.23746	-0.1688	-0.26751	-0.11587
0.0727	-0.19979	-0.15879	-0.09871	-0.19741	-0.05341
0.07937	-0.13208	-0.08059	-0.03052	-0.12016	-0.00763
0.08603	-0.09251	-0.02766	0.01287	-0.06151	0.01431
0.0927	-0.07677	-0.00191	0.03004	-0.02956	0.01907
0.09937	-0.07629	0.00525	0.03052	-0.01907	0.01526
0.10603	-0.08535	0.000953674	0.0248	-0.02337	0.00811
0.1127	-0.0968	-0.01192	0.01526	-0.03529	-0.00191
0.11937	-0.10824	-0.02909	0.00381	-0.04721	-0.0124
0.12603	-0.11873	-0.04768	-0.00715	-0.05913	-0.02241
0.1327	-0.12922	-0.0658	-0.01764	-0.07391	-0.03195
0.13937	-0.14019	-0.08297	-0.02766	-0.08917	-0.04148
0.14603	-0.1502	-0.09727	-0.03958	-0.103	-0.05007
0.1527	-0.15974	-0.10967	-0.05436	-0.11492	-0.05531
0.15937	-0.16785	-0.11969	-0.06771	-0.12779	-0.0577
0.16603	-0.175	-0.12589	-0.07772	-0.13924	-0.05865
0.1727	-0.17929	-0.12827	-0.08392	-0.144	-0.05913
0.17937	-0.18167	-0.12827	-0.08631	-0.14305	-0.0577
0.18603	-0.18215	-0.12827	-0.08583	-0.13876	-0.05579
0.1927	-0.1812	-0.12541	-0.08202	-0.13494	-0.05484
0.19937	-0.18167	-0.12159	-0.07772	-0.13065	-0.05579
0.20603	-0.18263	-0.11921	-0.07391	-0.12827	-0.05722
0.2127	-0.18358	-0.11921	-0.06962	-0.13113	-0.0596
0.21937	-0.18167	-0.11873	-0.0658	-0.13733	-0.06294
0.22603	-0.17786	-0.11873	-0.0639	-0.14257	-0.06485
0.2327	-0.17405	-0.12016	-0.06342	-0.14591	-0.0639
0.23937	-0.17023	-0.12159	-0.06294	-0.14877	-0.06104
0.24603	-0.16594	-0.12016	-0.06247	-0.14925	-0.05817
0.2527	-0.16356	-0.1173	-0.06247	-0.14687	-0.05627
0.25937	-0.16642	-0.11635	-0.0639	-0.14257	-0.05198
0.26603	-0.17214	-0.11683	-0.06437	-0.14019	-0.04768
0.2727	-0.17691	-0.11492	-0.06533	-0.13876	-0.04482
0.27937	-0.18024	-0.1111	-0.0658	-0.13685	-0.04435
0.28603	-0.18311	-0.10729	-0.06676	-0.13542	-0.04435
0.2927	-0.18501	-0.1049	-0.0658	-0.13542	-0.04482
0.29937	-0.18406	-0.10347	-0.06437	-0.1359	-0.04721
0.30603	-0.18024	-0.103	-0.06151	-0.13351	-0.05102
0.3127	-0.17738	-0.10395	-0.0577	-0.13113	-0.05388
0.31937	-0.17691	-0.10443	-0.05341	-0.13065	-0.05341
0.32603	-0.17691	-0.10395	-0.04959	-0.13256	-0.0515
0.3327	-0.17738	-0.10347	-0.04911	-0.13447	-0.04959
0.33937	-0.17834	-0.10443	-0.05198	-0.13733	-0.04864
0.34603	-0.18072	-0.10395	-0.05341	-0.14019	-0.04768
0.3527	-0.18263	-0.10204	-0.05293	-0.1421	-0.04721
0.35937	-0.18215	-0.10109	-0.0515	-0.13971	-0.04768
0.36603	-0.1812	-0.10252	-0.04959	-0.13447	-0.04625
0.3727	-0.18024	-0.10443	-0.04625	-0.12922	-0.04101
0.37937	-0.18024	-0.1049	-0.04196	-0.12541	-0.03433
0.38603	-0.18167	-0.1049	-0.03958	-0.12302	-0.02909
0.3927	-0.18358	-0.10729	-0.03958	-0.12255	-0.02766
0.39937	-0.18406	-0.11015	-0.04101	-0.12636	-0.02956
0.40603	-0.18263	-0.11206	-0.04196	-0.13256	-0.03481
0.4127	-0.1812	-0.11253	-0.04196	-0.13733	-0.04101
0.41937	-0.18072	-0.11301	-0.03958	-0.13828	-0.04578
0.42603	-0.18024	-0.11253	-0.03767	-0.13828	-0.04911
0.4327	-0.17881	-0.11253	-0.03624	-0.13828	-0.05054
0.43937	-0.17929	-0.11206	-0.03672	-0.13638	-0.04864
0.44603	-0.18167	-0.11158	-0.03815	-0.13208	-0.04482
0.4527	-0.18167	-0.1092	-0.03862	-0.12875	-0.0391
0.45937	-0.17834	-0.10538	-0.04101	-0.12732	-0.03481
0.46603	-0.17595	-0.10204	-0.04387	-0.12493	-0.03004
0.4727	-0.17691	-0.09871	-0.04578	-0.12255	-0.02289
0.47937	-0.17786	-0.09727	-0.0453	-0.12159	-0.01192
0.48603	-0.17738	-0.0968	-0.04244	-0.12159	0.00143
0.4927	-0.17595	-0.09871	-0.0391	-0.12112	0.02146
0.49937	-0.17548	-0.10204	-0.03338	-0.12064	0.06866
0.50603	-0.16928	-0.10014	-0.02289	-0.12159	0.17262
0.5127	-0.15259	-0.08774	-0.00763	-0.11969	0.36573
0.51937	-0.12064	-0.05722	0.01431	-0.10872	0.65994
0.52603	-0.05817	0.0062	0.04911	-0.08154	1.04809
0.5327	0.07725	0.14305	0.11683	-0.02527	1.52779
0.53937	0.35191	0.41294	0.26464	0.10109	2.10762
0.54603	0.83733	0.87881	0.56076	0.35524	2.7976
0.5527	1.64223	1.65987	1.06621	0.79393	3.67689
0.55937	3.06892	3.06702	1.86348	1.52683	5.05114
0.56603	5.65577	5.55038	3.21198	2.85244	7.37
0.5727	9.76849	9.27067	5.59473	5.20086	10.7784
0.57937	15.0657	13.7501	9.32312	8.71515	14.8344
0.58603	20.5622	18.1427	14.0767	12.9314	18.8317
0.5927	25.2776	21.8601	19.0764	17.0531	22.3756
0.59937	28.6193	24.7569	23.7989	20.5431	25.4598
0.60603	30.2772	26.7973	28.3461	23.2687	28.069
0.6127	30.271	27.9636	32.9747	25.1884	30.0508
0.61937	29.2807	28.6889	37.5261	26.2761	31.4064
0.62603	28.6942	30.3741	41.5072	26.8993	32.5356
0.6327	30.0851	34.9669	44.6272	28.255	33.9389
0.63937	34.3809	43.1576	47.061	32.084	35.7366
0.64603	41.3628	53.4224	49.0546	39.1874	37.9376
0.6527	50.3187	64.414	50.6701	48.408	41.1072
0.65937	62.2592	77.8313	52.2737	58.4826	45.8999
0.66603	78.8851	94.8	54.5664	70.785	52.433
0.6727	98.1979	111.325	58.1274	86.4954	61.07
0.67937	114.246	120.8	63.9396	102.228	72.2914
0.68603	121.722	120.738	73.2079	111.796	84.5342
0.6927	120.188	113.451	84.9547	112.4	93.6503
0.69937	110.735	99.9813	95.0737	105.994	96.1962
0.70603	93.6675	80.5793	99.3929	93.792	92.1373
0.7127	71.6367	58.598	97.1823	76.0884	82.6635
0.71937	50.3349	39.937	89.3979	55.7857	68.4781
0.72603	35.0556	28.1796	76.1266	38.25	51.6629
0.7327	26.5298	22.2139	58.7368	27.029	36.1867
0.73937	22.2993	19.3248	41.2879	21.3037	25.3549
0.74603	19.9275	17.5419	28.1348	18.5609	19.3963
0.7527	18.0883	16.0432	20.4802	16.8958	16.5467
0.75937	16.4166	14.6861	16.6726	15.4901	15.173
0.76603	14.914	13.4721	14.8106	14.1983	14.3032
0.7727	13.5822	12.3739	13.6943	13.03	13.5503
0.77937	12.3906	11.3688	12.8388	11.9638	12.8241
0.78603	11.3106	10.4599	12.1532	10.9754	12.1069
0.7927	10.3283	9.67503	11.6224	10.0603	11.4293
0.79937	9.44567	9.04083	11.2147	9.23634	10.8681
0.80603	8.67033	8.57782	10.8852	8.53872	10.5104
0.8127	8.00896	8.30936	10.5996	8.00467	10.3841
0.81937	7.46298	8.24213	10.3211	7.66325	10.4184
0.82603	7.03764	8.32653	10.0126	7.5264	10.4885
0.8327	6.7625	8.45861	9.64928	7.56502	10.4961
0.83937	6.68383	8.56066	9.24492	7.69663	10.3855
0.84603	6.82402	8.61788	8.84581	7.83253	10.1237
0.8527	7.13587	8.636	8.48675	7.92933	9.72366
0.85937	7.51781	8.61979	8.17823	7.98178	9.26304
0.86603	7.88021	8.60643	7.91883	7.99227	8.85201
0.8727	8.16965	8.67414	7.70998	7.98893	8.56256
0.87937	8.35657	8.88062	7.55644	8.04043	8.40664
0.88603	8.43191	9.20391	7.45821	8.20732	8.36658
0.8927	8.44145	9.56917	7.41768	8.48246	8.43239
0.89937	8.46767	9.90772	7.44867	8.80003	8.60691
0.90603	8.5721	10.1781	7.56979	9.09424	8.89158
0.9127	8.74996	10.3593	7.79486	9.33075	9.28307
0.91937	8.95643	10.4446	8.12483	9.48954	9.77468
0.92603	9.1486	10.4547	8.55494	9.56631	10.355
0.9327	9.3112	10.4389	9.06658	9.57823	10.9944
0.93937	9.45807	10.4566	9.61971	9.5706	11.6377
0.94603	9.61685	10.5515	10.1576	9.59444	12.218
0.9527	9.81951	10.7412	10.623	9.68599	12.6696
0.95937	10.0894	11.0188	10.9749	9.8629	12.9447
0.96603	10.4318	11.354	11.1847	10.1223	13.0272
0.9727	10.8247	11.6992	11.2414	10.4437	12.9399
0.97937	11.2248	11.9968	11.1604	10.7861	12.7378
0.98603	11.5795	12.197	10.9816	11.0979	12.4965
0.9927	11.8432	12.27	10.7541	11.3277	12.3029
0.99937	11.9882	12.2118	10.5252	11.4407	12.2309
1.00603	12.012	12.0449	10.3326	11.425	12.3177
1.0127	11.9424	11.8151	10.1986	11.2958	12.557
1.01937	11.8256	11.5776	10.1295	11.0903	12.9113
1.02603	11.7197	11.3878	10.1199	10.8609	13.3328
1.0327	11.6873	11.3049	10.1695	10.6597	13.7644
1.03937	11.8141	11.4055	10.2758	10.5405	14.1468
1.04603	12.2194	11.7845	10.4322	10.5667	14.431
1.0527	13.0477	12.5341	10.6249	10.8218	14.5922
1.05937	14.4229	13.7043	10.8337	11.3964	14.6294
1.06603	16.3884	15.2678	11.0378	12.3549	14.5526
1.0727	18.8541	17.108	11.2071	13.701	14.3762
1.07937	21.595	19.0311	11.3187	15.3537	14.1191
1.08603	24.2987	20.8149	11.3659	17.1533	13.8273
1.0927	26.6514	22.2611	11.3697	18.8942	13.5808
1.09937	28.4185	23.2463	11.3678	20.3786	13.5021
1.10603	29.4943	23.7498	11.4036	21.461	13.7248
1.1127	29.9263	23.849	11.5142	22.0876	14.3394
1.11937	29.8867	23.6807	11.7211	22.2998	15.3494
1.12603	29.5949	23.3874	12.0192	22.2125	16.6664
1.1327	29.2377	23.087	12.3763	21.9655	18.1317
1.13937	28.9278	22.8553	12.7521	21.6785	19.5446
1.14603	28.7042	22.7242	13.1006	21.4357	20.709
1.1527	28.5463	22.6893	13.3824	21.2803	21.4829
1.15937	28.3966	22.7141	13.5722	21.2212	21.8091
1.16603	28.1758	22.737	13.6676	21.2336	21.6989
1.1727	27.7896	22.676	13.6728	21.2665	21.1973
1.17937	27.1416	22.4381	13.5865	21.2488	20.3547
1.18603	26.1478	21.9321	13.4015	21.0972	19.2232
1.1927	24.7684	21.0967	13.1135	20.7243	17.8695
1.19937	23.0174	19.9237	12.7187	20.0586	16.3727
1.20603	20.968	18.4655	12.2218	19.0711	14.8292
1.2127	18.7454	16.8257	11.6444	17.7884	13.3438
1.21937	16.5057	15.1324	11.0283	16.2916	12.013
1.22603	14.4105	13.5221	10.4256	14.6942	10.9048
1.2327	12.5918	12.1083	9.88007	13.124	10.0446
1.23937	11.1299	10.9615	9.42469	11.6973	9.42135
1.24603	10.0436	10.1028	9.07373	10.4985	8.99458
1.2527	9.29737	9.51576	8.82196	9.56535	8.70228
1.25937	8.82006	9.1629	8.64935	8.89683	8.48627
1.26603	8.52537	8.99601	8.5268	8.46577	8.3003
1.2727	8.33321	8.96406	8.43287	8.2283	8.12292
1.27937	8.18586	9.02224	8.35419	8.13675	7.94744
1.28603	8.04949	9.13334	8.28886	8.14676	7.77626
1.2927	7.91168	9.26685	8.25405	8.2202	7.62272
1.29937	7.77054	9.39417	8.28743	8.32796	7.50351
1.30603	7.63607	9.48715	8.44479	8.44336	7.44152
1.3127	7.52211	9.52196	8.78477	8.54445	7.46298
1.31937	7.43532	9.48429	9.35698	8.61025	7.61652
1.32603	7.37572	9.37414	10.1867	8.62455	7.97224
1.3327	7.33995	9.21011	11.2615	8.58355	8.61979
1.33937	7.3247	9.03082	12.5217	8.49962	9.65261
1.34603	7.32565	8.88348	13.8726	8.40425	11.1456
1.3527	7.33662	8.82483	15.2068	8.3375	13.1402
1.35937	7.3514	8.90207	16.4261	8.34703	15.6298
1.36603	7.36332	9.1486	17.4589	8.48055	18.5623
1.3727	7.36332	9.57727	18.2729	8.77285	21.8492
1.37937	7.34377	10.1895	18.8804	9.23681	25.3587
1.38603	7.30276	10.993	19.33	9.86958	28.9116
1.3927	7.2403	12.0182	19.6815	10.6812	32.2838
1.39937	7.15733	13.3438	19.9895	11.714	35.2325
1.40603	7.05624	15.0967	20.2932	13.0501	37.5199
1.4127	6.94752	17.4065	20.6151	14.8063	38.9528
1.41937	6.84023	20.3142	20.9594	17.086	39.423
1.42603	6.73723	23.694	21.317	19.9027	38.939
1.4327	6.64139	27.2365	21.6794	23.108	37.6282
1.43937	6.55651	30.5099	22.0437	26.3877	35.7003
1.44603	6.48737	33.0596	22.4094	29.325	33.4034
1.4527	6.43253	34.5182	22.7761	31.5003	30.9734
1.45937	6.38628	34.7109	23.1352	32.598	28.5993
1.46603	6.34909	33.7019	23.4637	32.4903	26.4082
1.4727	6.32095	31.7616	23.7274	31.2724	24.4732
1.47937	6.2995	29.263	23.8829	29.223	22.8291
1.48603	6.27995	26.566	23.8895	26.7034	21.4786
1.4927	6.26183	23.942	23.7169	24.0541	20.4024
1.49937	6.24895	21.553	23.3541	21.5244	19.5637
1.50603	6.24371	19.4712	22.8152	19.2637	18.919
1.5127	6.24466	17.7126	22.1405	17.3297	18.4226
1.51937	6.25372	16.2625	21.3909	15.7237	18.0259
1.52603	6.27422	15.0905	20.6327	14.4191	17.6821
1.5327	6.30331	14.1592	19.9327	13.3781	17.355
1.53937	6.33526	13.4315	19.351	12.5604	17.0193
1.54603	6.36387	12.8684	18.928	11.9271	16.6559
1.5527	6.38819	12.435	18.662	11.4403	16.2535
1.55937	6.40392	12.095	18.4998	11.0655	15.8105
1.56603	6.40869	11.8165	18.3449	10.7698	15.3332
1.5727	6.40392	11.5719	18.0931	10.5243	14.832
1.57937	6.39486	11.344	17.674	10.3073	14.3218
1.58603	6.38819	11.1194	17.0703	10.1023	13.8221
1.5927	6.39057	10.891	16.3126	9.89771	13.3543
1.59937	6.41489	10.6592	15.4653	9.68695	12.9366
1.60603	6.47593	10.4346	14.6141	9.47189	12.5794
1.6127	6.58655	10.2286	13.8402	9.26161	12.2862
1.61937	6.75392	10.056	13.1917	9.06324	12.0578
1.62603	6.97899	9.93443	12.6734	8.88872	11.8918
1.6327	7.2546	9.87864	12.2666	8.75282	11.7836
1.63937	7.56645	9.89389	11.9567	8.67367	11.7292
1.64603	7.89404	9.97496	11.7388	8.66079	11.7259
1.6527	8.21972	10.109	11.6124	8.71515	11.7726
1.65937	8.5268	10.273	11.5704	8.82959	11.8689
1.66603	8.7986	10.4408	11.5967	8.98743	12.0158
1.6727	9.02081	10.5891	11.6692	9.16529	12.2118
1.67937	9.18674	10.7021	11.7598	9.33695	12.4483
1.68603	9.2926	10.7708	11.8408	9.48477	12.7072
1.6927	9.33218	10.7913	11.8861	9.59682	12.9633
1.69937	9.30452	10.7655	11.8761	9.66644	13.185
1.70603	9.21535	10.7007	11.7965	9.69219	13.3438
1.7127	9.07612	10.6049	11.6391	9.67598	13.4158
1.71937	8.89683	10.4842	11.4064	9.62448	13.3901
1.72603	8.68845	10.3488	11.1084	9.54294	13.2713
1.7327	8.46767	10.2134	10.7641	9.43851	13.0763
1.73937	8.25167	10.0894	10.3941	9.32169	12.8264
1.74603	8.05664	9.97925	10.0179	9.20439	12.5422
1.7527	7.89261	9.88483	9.65357	9.09615	12.2371
1.75937	7.7672	9.80759	9.32217	9.00078	11.9162
1.76603	7.68423	9.74464	9.03845	8.92067	11.5776
1.7727	7.63845	9.68552	8.80527	8.85534	11.2171
1.77937	7.61747	9.61971	8.61645	8.80098	10.8328
1.78603	7.60794	9.5458	8.46481	8.74901	10.4279
1.7927	7.59506	9.45997	8.3456	8.69465	10.0183
1.79937	7.56502	9.35745	8.25739	8.63314	9.62734
1.80603	7.50685	9.23634	8.2078	8.5597	9.28783
1.8127	7.41673	9.09758	8.21638	8.46767	9.03654
1.81937	7.29799	8.94451	8.30936	8.35657	8.90446
1.82603	7.15542	8.7781	8.51011	8.23164	8.90779
1.8327	6.99425	8.60023	8.82912	8.09526	9.04226
1.83937	6.8264	8.41379	9.2597	7.94935	9.28497
1.84603	6.66046	8.22115	9.77325	7.79772	9.59921
1.8527	6.50311	8.0266	10.3278	7.64179	9.94253
1.85937	6.35767	7.83491	10.8771	7.4811	10.2739
1.86603	6.22845	7.6499	11.3797	7.31516	10.5596
1.8727	6.11925	7.47633	11.8027	7.14779	10.7827
1.87937	6.02961	7.31945	12.1288	6.98423	10.9372
1.88603	5.9557	7.18355	12.3572	6.82878	11.0278
1.8927	5.89609	7.06768	12.4965	6.68478	11.0579
1.89937	5.84888	6.9685	12.5575	6.55746	11.0321
1.90603	5.80931	6.87885	12.547	6.44779	10.9558
1.9127	5.77116	6.79064	12.4707	6.35147	10.8285
1.91937	5.73015	6.6967	12.332	6.26183	10.6487
1.92603	5.68628	6.59084	12.1298	6.17409	10.4127
1.9327	5.63574	6.47116	11.8604	6.08349	10.1233
1.93937	5.57375	6.33574	11.5237	5.98335	9.78899
1.94603	5.49936	6.18935	11.128	5.86939	9.41896
1.9527	5.41592	6.03676	10.6816	5.74303	9.02224
1.95937	5.32627	5.88465	10.1972	5.6076	8.61073
1.96603	5.2309	5.73778	9.68885	5.46694	8.20303
1.9727	5.13506	5.60141	9.17578	5.32627	7.80916
1.97937	5.04589	5.47934	8.6751	5.19371	7.43771
1.98603	4.96721	5.37395	8.19588	5.07259	7.09534
1.9927	4.8995	5.28479	7.7486	4.96578	6.78968
1.99937	4.8418	5.21231	7.34329	4.87185	6.52218
2.00603	4.79317	5.15366	6.98519	4.79269	6.28996
2.0127	4.75359	5.10502	6.67191	4.72784	6.09016
2.01937	4.72021	5.06306	6.40106	4.67443	5.92089
2.02603	4.69255	5.02729	6.1717	4.6277	5.77641
2.0327	4.66967	4.99916	5.97954	4.58717	5.65004
2.03937	4.65202	4.9758	5.81598	4.55475	5.53894
2.04603	4.63581	4.95386	5.67627	4.529	5.44024
2.0527	4.6196	4.93288	5.55801	4.50706	5.35059
2.05937	4.60434	4.91381	5.4574	4.48751	5.26381
2.06603	4.5886	4.89521	5.36776	4.47226	5.17941
2.0727	4.57191	4.87423	5.28574	4.4589	5.0993
2.07937	4.55475	4.85373	5.21183	4.44365	5.02396
2.08603	4.53997	4.83513	5.14412	4.42362	4.951
2.0927	4.52662	4.81892	5.0807	4.40264	4.88186
2.09937	4.51374	4.80556	5.02157	4.38166	4.81606
2.10603	4.50039	4.79555	4.96769	4.36211	4.75216
2.1127	4.48561	4.79031	4.91905	4.34637	4.68874
2.11937	4.46749	4.78697	4.87375	4.33731	4.62484
2.12603	4.44269	4.78315	4.83274	4.33445	4.56429
2.1327	4.41408	4.78029	4.79698	4.33302	4.50802
2.13937	4.38213	4.77839	4.76742	4.33207	4.45843
2.14603	4.34685	4.77743	4.74262	4.33111	4.41837
2.1527	4.30679	4.77695	4.72498	4.33111	4.39119
2.15937	4.26626	4.78125	4.71592	4.32968	4.37737
2.16603	4.22955	4.79984	4.71497	4.32968	4.37355
2.1727	4.20189	4.84085	4.71735	4.33588	4.37832
2.17937	4.18615	4.90665	4.72355	4.35257	4.38833
2.18603	4.18854	5.00154	4.73356	4.38309	4.3993
2.1927	4.21667	5.12743	4.74262	4.43172	4.40454
2.19937	4.27723	5.28145	4.74691	4.50563	4.40359
2.20603	4.37355	5.45216	4.74453	4.6072	4.39644
2.2127	4.50611	5.62811	4.73642	4.73452	4.38547
2.21937	4.67014	5.80263	4.72116	4.879	4.37355
2.22603	4.85659	5.96523	4.69589	5.03588	4.36592
2.2327	5.05257	6.10876	4.66585	5.19562	4.37021
2.23937	5.24616	6.22845	4.63486	5.34964	4.39167
2.24603	5.42402	6.3262	4.6072	5.48887	4.43745
2.2527	5.57184	6.40249	4.58288	5.60999	4.51469
2.25937	5.68056	6.45447	4.56524	5.7106	4.62723
2.26603	5.75018	6.48308	4.55761	5.79071	4.77505
2.2727	5.78642	6.48832	4.55999	5.84984	4.95291
2.27937	5.79166	6.46591	4.57001	5.88799	5.15175
2.28603	5.76735	6.4106	4.58527	5.90229	5.3587
2.2927	5.72205	6.32524	4.60386	5.8918	5.55801
2.29937	5.66578	6.21748	4.62246	5.85413	5.73635
2.30603	5.60236	6.0935	4.6382	5.78928	5.88512
2.3127	5.53226	5.96046	4.64964	5.69916	6.00147
2.31937	5.46122	5.82981	4.65727	5.58901	6.08826
2.32603	5.39732	5.71346	4.66156	5.46789	6.14786
2.3327	5.34344	5.61714	4.66013	5.34773	6.18601
2.33937	5.30052	5.54037	4.65488	5.23758	6.2089
2.34603	5.27	5.4841	4.64821	5.14317	6.22034
2.3527	5.25284	5.44882	4.6401	5.06878	6.22225
2.35937	5.24664	5.42927	4.63247	5.0168	6.21605
2.36603	5.24473	5.41782	4.6258	4.9839	6.20317
2.3727	5.24282	5.41019	4.62246	4.96244	6.18267
2.37937	5.23663	5.40495	4.62198	4.94957	6.1512
2.38603	5.21946	5.39589	4.62341	4.94194	6.10685
2.3927	5.18465	5.38063	4.62484	4.93574	6.0482
2.39937	5.12981	5.36013	4.62341	4.92764	5.97286
2.40603	5.05877	5.3401	4.61674	4.91762	5.87606
2.4127	4.9715	5.32532	4.60339	4.90808	5.75781
2.41937	4.86994	5.31816	4.58479	4.90046	5.62382
2.42603	4.75597	5.32293	4.56142	4.89664	5.47981
2.4327	4.63581	5.34487	4.53186	4.90046	5.33009
2.43937	4.51326	5.38301	4.49848	4.91381	5.17845
2.44603	4.38833	5.43451	4.46415	4.94051	5.03063
2.4527	4.26435	5.49459	4.42982	4.97818	4.88997
2.45937	4.1461	5.56183	4.39644	5.02491	4.7574
2.46603	4.03976	5.63145	4.36449	5.07689	4.63295
2.4727	3.9463	5.6982	4.34017	5.12934	4.51946
2.47937	3.86715	5.76258	4.32825	5.18179	4.41647
2.48603	3.80564	5.82647	4.33874	5.23281	4.32301
2.4927	3.76034	5.89275	4.38881	5.28574	4.24242
2.49937	3.72839	5.96094	4.50993	5.34201	4.18091
2.50603	3.70979	6.03294	4.75025	5.40352	4.14658
2.5127	3.7055	6.11162	5.17368	5.47409	4.15325
2.51937	3.71218	6.19316	5.86367	5.55182	4.22525
2.52603	3.72648	6.26421	6.91891	5.63192	4.40121
2.5327	3.7508	6.31046	8.44717	5.70679	4.72784
2.53937	3.7899	6.32143	10.5443	5.76782	5.25951
2.54603	3.84378	6.28662	13.2823	5.80072	6.05392
2.5527	3.91817	6.19841	16.7036	5.79262	7.16543
2.55937	4.02308	6.05583	20.8068	5.73492	8.63647
2.56603	4.16851	5.87082	25.5432	5.62429	10.4804
2.5727	4.35686	5.66006	30.8123	5.46598	12.6743
2.57937	4.5886	5.44262	36.4804	5.27048	15.152
2.58603	4.86565	5.23663	42.3899	5.05781	17.7922
2.5927	5.17845	5.05924	48.3618	4.84562	20.4124
2.59937	5.50985	4.92525	54.1987	4.65202	22.7752
2.60603	5.83887	4.84562	59.6647	4.49133	24.6167
2.6127	6.14882	4.8275	64.4541	4.37355	25.6872
2.61937	6.42347	4.87709	68.1529	4.30727	25.8088
2.62603	6.64949	4.99582	70.2505	4.2944	24.9324
2.6327	6.81973	5.18417	70.2362	4.33731	23.1614
2.63937	6.93893	5.43928	67.7633	4.43745	20.7362
2.64603	7.01952	5.75781	62.808	4.59671	17.9753
2.6527	7.07483	6.13117	55.7437	4.81462	15.213
2.65937	7.12204	6.5465	47.2894	5.08642	12.7277
2.66603	7.17974	6.98853	38.3606	5.40686	10.6969
2.6727	7.26938	7.44295	29.871	5.76782	9.1815
2.67937	7.40957	7.89404	22.5301	6.15978	8.14915
2.68603	7.60984	8.32129	16.7108	6.567	7.51829
2.6927	7.87926	8.70752	12.4388	6.97279	7.18927
2.69937	8.22592	9.04369	9.49097	7.36189	7.07531
2.70603	8.64601	9.3255	7.54642	7.72238	7.11203
2.7127	9.12857	9.54866	6.30283	8.04329	7.25079
2.71937	9.65643	9.71889	5.52893	8.31747	7.45726
2.72603	10.2119	9.84812	5.06353	8.54301	7.7095
2.7327	10.7689	9.95111	4.79984	8.72374	7.99465
2.73937	11.2948	10.0436	4.6711	8.86726	8.29792
2.74603	11.7612	10.1395	4.63867	8.98457	8.60023
2.7527	12.1417	10.2553	4.67348	9.08613	8.88205
2.75937	12.4087	10.4008	4.75168	9.18531	9.12857
2.76603	12.5365	10.5772	4.85611	9.29308	9.32693
2.7727	12.5108	10.7832	4.97437	9.42087	9.46331
2.77937	12.332	11.0116	5.09453	9.57489	9.52768
2.78603	12.0091	11.2443	5.2042	9.75752	9.52005
2.7927	11.5642	11.457	5.29766	9.96447	9.44424
2.79937	11.0273	11.6239	5.37539	10.1829	9.30691
2.80603	10.4365	11.7211	5.43737	10.3955	9.11427
2.8127	9.83095	11.7245	5.48124	10.5824	8.88157
2.81937	9.24063	11.6167	5.50699	10.7183	8.62503
2.82603	8.69083	11.3969	5.51653	10.7794	8.36134
2.8327	8.19874	11.0731	5.51176	10.7489	8.10528
2.83937	7.77292	10.6611	5.49507	10.6192	7.86781
2.84603	7.41291	10.1848	5.47266	10.3908	7.65944
2.8527	7.11632	9.67312	5.45168	10.0703	7.48062
2.85937	6.87695	9.15527	5.43261	9.67789	7.33089
2.86603	6.6843	8.65269	5.41925	9.23824	7.20549
2.8727	6.52838	8.18205	5.4121	8.77333	7.10058
2.87937	6.40345	7.75385	5.41258	8.30364	7.0076
2.88603	6.30569	7.37429	5.41306	7.84874	6.91891
2.8927	6.22988	7.04288	5.4059	7.42531	6.82878
2.89937	6.17123	6.75631	5.39112	7.03955	6.73294
2.90603	6.12736	6.51312	5.3668	6.69289	6.62756
2.9127	6.09732	6.31189	5.3277	6.38723	6.50644
2.91937	6.07538	6.14977	5.27143	6.12164	6.36911
2.92603	6.05679	6.02436	5.19991	5.89132	6.21986
2.9327	6.04057	5.93805	5.11932	5.69296	6.05774
2.93937	6.02865	5.88894	5.02968	5.5275	5.88417
2.94603	6.02055	5.87082	4.93431	5.39446	5.70393
2.9527	6.01768	5.8732	4.83894	5.29242	5.52845
2.95937	6.02388	5.88942	4.75025	5.22184	5.36156
2.96603	6.04153	5.91326	4.67205	5.1837	5.20611
2.9727	6.06871	5.93519	4.61149	5.17607	5.06735
2.97937	6.10209	5.94807	4.58384	5.1899	4.95481
2.98603	6.13976	5.95045	4.60958	5.21564	4.87518
2.9927	6.17599	5.94473	4.71306	5.24855	4.82941
2.99937	6.2027	5.93376	4.92668	5.2824	4.81892
3.00603	6.21557	5.9185	5.28097	5.31101	4.84705
3.0127	6.21271	5.90277	5.7826	5.33152	4.91142
3.01937	6.19364	5.88989	6.39391	5.34725	4.99964
3.02603	6.15549	5.88083	7.03621	5.36299	5.09787
3.0327	6.09827	5.87463	7.61127	5.3792	5.1918
3.03937	6.02722	5.87034	8.02279	5.39207	5.26905
3.04603	5.94807	5.86557	8.20208	5.40447	5.31816
3.0527	5.86605	5.85222	8.12721	5.41687	5.33676
3.05937	5.78642	5.82409	7.83348	5.42402	5.32675
3.06603	5.71632	5.7807	7.39908	5.42068	5.29194
3.0727	5.66292	5.72538	6.91605	5.4059	5.23901
3.07937	5.62429	5.66053	6.46067	5.37968	5.17607
3.08603	5.59616	5.58901	6.08063	5.33915	5.11074
3.0927	5.57232	5.51701	5.79596	5.28526	5.04875
3.09937	5.55038	5.45216	5.59998	5.22184	4.99344
3.10603	5.52511	5.39875	5.47647	5.15747	4.95148
3.1127	5.49316	5.35965	5.40876	5.09644	4.9262
3.11937	5.45788	5.3339	5.38397	5.04303	4.91476
3.12603	5.42355	5.32341	5.38397	5.00154	4.91047
3.1327	5.39398	5.32341	5.39398	4.97532	4.91095
3.13937	5.36489	5.32818	5.40447	4.96244	4.91571
3.14603	5.33438	5.33104	5.40924	4.95958	4.92001
3.1527	5.30195	5.32627	5.40638	4.96435	4.91858
3.15937	5.26476	5.31197	5.39303	4.97293	4.91285
3.16603	5.2228	5.28908	5.37252	4.98104	4.90713
3.1727	5.17845	5.26571	5.34964	4.98343	4.90284
3.17937	5.1403	5.24902	5.32532	4.97913	4.89378
3.18603	5.11456	5.23949	5.29861	4.97198	4.87709
3.1927	5.1055	5.23329	5.26762	4.96483	4.8542
3.19937	5.11456	5.22423	5.23186	4.95958	4.82416
3.20603	5.13744	5.20706	5.19276	4.95481	4.78506
3.2127	5.16415	5.1713	5.15079	4.94814	4.74024
3.21937	5.17893	5.11265	5.10788	4.93431	4.69446
3.22603	5.17273	5.0354	5.06878	4.90475	4.65393
3.2327	5.1403	4.94909	5.03969	4.85659	4.62151
3.23937	5.08165	4.86422	5.03349	4.79269	4.60243
3.24603	5.00202	4.78935	5.07164	4.7183	4.60005
3.2527	4.91238	4.73595	5.21469	4.64344	4.60815
3.25937	4.82893	4.7102	5.6839	4.57859	4.61626
3.26603	4.76217	4.71354	7.14302	4.53138	4.61912
3.2727	4.71687	4.74072	11.0669	4.50468	4.61245
3.27937	4.69398	4.78506	19.752	4.50087	4.5929
3.28603	4.69208	4.83894	35.5377	4.52089	4.56238
3.2927	4.70686	4.89235	59.4706	4.55952	4.54092
3.29937	4.73261	4.93383	90.3749	4.60815	4.57478
3.30603	4.7636	4.96006	124.958	4.65727	4.74787
3.3127	4.79746	4.97484	158.626	4.70018	5.19228
3.31937	4.83179	4.98486	186.485	4.73166	6.06203
3.32603	4.86565	4.99582	204.491	4.74834	7.45392
3.3327	4.90236	5.01394	210.647	4.75168	9.31072
3.33937	4.94623	5.04541	205.57	4.74834	11.3916
3.34603	5.00298	5.09119	191.897	4.74596	13.3386
3.3527	5.07259	5.14793	172.949	4.75025	14.7853
3.35937	5.15747	5.20992	151.609	4.76265	15.4643
3.36603	5.25856	5.27525	129.899	4.77886	15.2793
3.3727	5.37348	5.34058	109.056	4.7965	14.3466
3.37937	5.4965	5.40733	89.7965	4.81176	12.9538
3.38603	5.62477	5.47695	72.5241	4.82416	11.4508
3.3927	5.76115	5.55515	57.4608	4.83227	10.1142
3.39937	5.90992	5.65052	44.7168	4.83847	9.07803
3.40603	6.07729	5.77307	34.3137	4.84705	8.34227
3.4127	6.27327	5.92804	26.1731	4.86422	7.83253
3.41937	6.50454	6.10971	20.1125	4.90189	7.46298
3.42603	6.76346	6.30474	15.8524	4.97389	7.17306
3.4327	7.02286	6.49595	13.0577	5.08928	6.93941
3.43937	7.2484	6.68144	11.384	5.2495	6.76441
3.44603	7.40814	6.89173	10.5157	5.45645	6.66046
3.4527	7.48158	7.20358	10.1867	5.72681	6.63424
3.45937	7.46298	7.71761	10.1833	6.10399	6.68383
3.46603	7.37953	8.47197	10.3478	6.64377	6.80161
3.4727	7.31325	9.37128	10.582	7.3638	6.99329
3.47937	7.39241	10.2062	10.8561	8.18586	7.2999
3.48603	7.7486	10.7536	11.1966	8.94499	7.77674
3.4927	8.42619	10.8581	11.6253	9.46188	8.43382
3.49937	9.31883	10.4513	12.0931	9.60779	9.17864
3.50603	10.2019	9.57441	12.4588	9.32598	9.83953
3.5127	10.8333	8.40092	12.5537	8.64172	10.2363
3.51937	11.0407	7.18641	12.2514	7.68471	10.2415
3.52603	10.7451	6.15072	11.5023	6.65712	9.80711
3.5327	9.97972	5.39255	10.3512	5.74732	8.98266
3.53937	8.90493	4.90141	8.94547	5.05304	7.9236
3.54603	7.76196	4.62103	7.51114	4.57764	6.84214
3.5527	6.75821	4.49181	6.26373	4.28152	5.91755
3.55937	5.98383	4.4632	5.32293	4.12035	5.23138
3.56603	5.41878	4.49419	4.69589	4.05836	4.76789
3.5727	5.00393	4.55284	4.32158	4.06408	4.46272
3.57937	4.68779	4.6134	4.12416	4.11177	4.25386
3.58603	4.43983	4.65488	4.04263	4.179	4.10271
3.5927	4.24051	4.6649	4.03547	4.24623	3.9897
3.59937	4.07839	4.64439	4.0741	4.29535	3.90053
3.60603	3.9506	4.59909	4.13227	4.31681	3.82853
3.6127	3.85427	4.53615	4.19426	4.30822	3.77274
3.61937	3.78847	4.4651	4.25482	4.27246	3.73793
3.62603	3.75175	4.3993	4.31204	4.2181	3.7241
3.6327	3.74317	4.35162	4.3602	4.15611	3.72934
3.63937	3.75748	4.32205	4.39167	4.09508	3.74794
3.64603	3.78752	4.3087	4.40598	4.03976	3.77703
3.6527	3.82853	4.31252	4.40121	3.99685	3.81279
3.65937	3.87478	4.3335	4.37498	3.97062	3.84903
3.66603	3.91579	4.36687	4.32777	3.96156	3.8805
3.6727	3.94392	4.39978	4.26579	3.96824	3.90387
3.67937	3.95775	4.42505	4.1995	3.99017	3.91769
3.68603	3.96061	4.43745	4.13609	4.02403	3.92342
3.6927	3.95584	4.43316	4.08268	4.06551	3.92342
3.69937	3.94487	4.40979	4.0431	4.10414	3.92246
3.70603	3.93343	4.37164	4.02212	4.13227	3.92389
3.7127	3.92437	4.32682	4.02069	4.14467	3.93343
3.71937	3.92056	4.28391	4.0369	4.14038	3.95584
3.72603	3.91722	4.24767	4.06694	4.12178	3.99446
3.7327	3.91197	4.22287	4.10986	4.09222	4.04835
3.73937	3.90291	4.21047	4.16327	4.05931	4.11129
3.74603	3.88956	4.20618	4.2243	4.02927	4.18139
3.7527	3.87192	4.20523	4.2882	4.00591	4.25434
3.75937	3.84998	4.20666	4.35257	3.98874	4.32634
3.76603	3.82519	4.21238	4.4117	3.97873	4.39024
3.7727	3.79944	4.22096	4.46272	3.97587	4.44412
3.77937	3.77417	4.23288	4.50373	3.9773	4.48704
3.78603	3.75128	4.25863	4.53663	3.98159	4.51565
3.7927	3.73507	4.31442	4.55904	3.99256	4.52709
3.79937	3.72648	4.4322	4.56858	4.01783	4.52185
3.80603	3.73173	4.66537	4.56619	4.06599	4.5023
3.8127	3.76511	5.12266	4.55379	4.15945	4.46892
3.81937	3.85761	5.98049	4.53234	4.34875	4.42123
3.82603	4.0679	7.50971	4.49944	4.72164	4.36115
3.8327	4.50182	10.087	4.4589	5.42164	4.29392
3.83937	5.34391	14.1921	4.4136	6.67381	4.22239
3.84603	6.88505	20.3557	4.36687	8.811	4.14658
3.8527	9.54056	29.0475	4.32158	12.2628	4.0679
3.85937	13.8421	40.5369	4.28391	17.5152	3.99399
3.86603	20.3838	54.7643	4.26912	25.0187	3.93343
3.8727	29.7065	71.269	4.30298	35.0761	3.89767
3.87937	42.1414	89.2024	4.44221	47.7104	3.91483
3.88603	57.6639	107.448	4.79889	62.5782	4.04978
3.8927	75.8061	124.818	5.57995	78.969	4.42457
3.89937	95.6602	140.282	7.13301	95.8962	5.25951
3.90603	115.999	153.142	9.99403	112.272	6.92797
3.9127	135.498	163.131	14.9012	127.099	10.0055
3.91937	152.983	170.398	22.738	139.654	15.2783
3.92603	167.639	175.409	34.3804	149.602	23.6745
3.9327	179.121	178.786	50.4665	157.001	36.1066
3.93937	187.554	181.161	71.1527	162.222	53.2279
3.94603	193.425	183.074	95.9511	165.809	75.1743
3.9527	197.421	184.894	123.71	168.359	101.387
3.95937	200.249	186.79	152.77	170.392	130.6
3.96603	202.502	188.743	181.248	172.278	161.001
3.9727	204.582	190.587	207.383	174.21	190.516
3.97937	206.67	192.035	229.805	176.2	217.162
3.98603	208.728	192.717	247.679	178.11	239.342
3.9927	210.538	192.227	260.682	179.671	256.019
3.99937	211.748	190.186	268.865	180.531	266.715
4.00603	211.936	186.3	272.466	180.299	271.419
4.0127	210.664	180.395	271.773	178.599	270.442
4.01937	207.541	172.467	267.064	175.12	264.307
4.02603	202.288	162.703	258.625	169.674	253.667
4.0327	194.782	151.466	246.802	162.241	239.276
4.03937	185.096	139.249	232.046	152.987	221.981
4.04603	173.493	126.607	214.945	142.253	202.696
4.0527	160.413	114.101	196.211	130.511	182.351
4.05937	146.42	102.231	176.635	118.317	161.834
4.06603	132.137	91.3782	157.013	106.229	141.947
4.0727	118.174	81.7809	138.085	94.7447	123.357
4.07937	105.066	73.5374	120.481	84.25	106.568
4.08603	93.2226	66.6199	104.674	74.9955	91.9137
4.0927	82.8981	60.8978	90.9734	67.0924	79.5693
4.09937	74.1925	56.1681	79.515	60.523	69.5596
4.10603	67.0743	52.196	70.2786	55.171	61.7681
4.1127	61.4018	48.7533	63.1056	50.8552	55.9588
4.11937	56.9582	45.6376	57.7278	47.359	51.805
4.12603	53.4864	42.6993	53.8092	44.4584	48.9268
4.1327	50.7236	39.8498	50.9796	41.9464	46.9217
4.13937	48.4214	37.0579	48.8663	39.6519	45.403
4.14603	46.3591	34.3347	47.1306	37.4532	44.0431
4.1527	44.363	31.7173	45.5065	35.2755	42.6049
4.15937	42.3203	29.2544	43.8123	33.0911	40.9508
4.16603	40.175	26.9871	41.9493	30.911	39.0358
4.1727	37.9176	24.9352	39.8927	28.7719	36.8938
4.17937	35.5759	23.1004	37.6801	26.7172	34.6088
4.18603	33.2074	21.4744	35.3847	24.7841	32.2805
4.1927	30.8776	20.0429	33.0877	23.0012	30.0026
4.19937	28.645	18.7831	30.8604	21.3852	27.8487
4.20603	26.5517	17.664	28.7595	19.9385	25.8632
4.2127	24.6258	16.6616	26.8183	18.6477	24.0593
4.21937	22.8791	15.7571	25.0449	17.4961	22.4309
4.22603	21.3056	14.9331	23.4308	16.4647	20.9646
4.2327	19.8898	14.1725	21.9631	15.5344	19.6414
4.23937	18.6148	13.464	20.6218	14.6847	18.4379
4.24603	17.4632	12.8002	19.3858	13.9003	17.3292
4.2527	16.4146	12.1789	18.2362	13.1741	16.3007
4.25937	15.4548	11.6005	17.1628	12.4993	15.3427
4.26603	14.576	11.0674	16.1576	11.8709	14.4458
4.2727	13.7734	10.581	15.2135	11.2848	13.6032
4.27937	13.0405	10.1433	14.3285	10.7431	12.8131
4.28603	12.3725	9.75561	13.5031	10.2463	12.0769
4.2927	11.7688	9.41944	12.7387	9.79424	11.3931
4.29937	11.2333	9.13477	12.032	9.38654	10.7603
4.30603	10.7655	8.89635	11.3807	9.02605	10.1781
4.3127	10.3598	8.70275	10.7842	8.7142	9.64737
4.31937	10.0093	8.55446	10.2396	8.44812	9.16576
4.32603	9.70793	8.45957	9.74417	8.22449	8.72946
4.3327	9.44901	8.42571	9.29689	8.03947	8.34084
4.33937	9.22441	8.46529	8.90398	7.89261	8.00514
4.34603	9.027	8.59737	8.56829	7.78627	7.72381
4.3527	8.85677	8.84485	8.29172	7.7281	7.49826
4.35937	8.71801	9.22537	8.07524	7.73096	7.33185
4.36603	8.61549	9.74846	7.92265	7.80773	7.23124
4.3727	8.55589	10.4113	7.83396	7.9751	7.19404
4.37937	8.55255	11.1961	7.80344	8.24785	7.21598
4.38603	8.61979	12.0621	7.82681	8.64029	7.29275
4.3927	8.77285	12.9485	7.90215	9.1548	7.42483
4.39937	9.02462	13.7844	8.03137	9.77755	7.61318
4.40603	9.38749	14.4944	8.2159	10.4866	7.85542
4.4127	9.86338	15.0113	8.461	11.2467	8.1563
4.41937	10.4456	15.2865	8.77333	12.0091	8.52203
4.42603	11.1141	15.3027	9.15813	12.7134	8.95596
4.4327	11.8351	15.0747	9.60922	13.3028	9.44901
4.43937	12.5618	14.6446	10.1113	13.7305	9.98592
4.44603	13.2399	14.0739	10.6411	13.9661	10.5405
4.4527	13.8197	13.433	11.1656	13.9937	11.0769
4.45937	14.2555	12.7926	11.6448	13.8197	11.5514
4.46603	14.5168	12.2042	12.0397	13.4773	11.9267
4.4727	14.5884	11.6992	12.3224	13.0105	12.1775
4.47937	14.4792	11.2872	12.4779	12.4726	12.2862
4.48603	14.2164	10.9577	12.5041	11.9157	12.2538
4.4927	13.8383	10.6835	12.4135	11.3873	12.0997
4.49937	13.3882	10.4342	12.2314	10.9181	11.857
4.50603	12.9099	10.1852	11.9929	10.5176	11.559
4.5127	12.4469	9.92441	11.7264	10.18	11.2324
4.51937	12.0277	9.64832	11.4508	9.88913	10.9038
4.52603	11.6711	9.36365	11.1818	9.62734	10.592
4.5327	11.3854	9.08518	10.9315	9.3751	10.3035
4.53937	11.168	8.82578	10.7007	9.12571	10.036
4.54603	11.0092	8.59213	10.4866	8.87966	9.78851
4.5527	10.8895	8.38375	10.2854	8.64506	9.56488
4.55937	10.7908	8.19874	10.0966	8.42714	9.36365
4.56603	10.695	8.03375	9.92012	8.23355	9.18102
4.5727	10.5863	7.88736	9.75275	8.06952	9.01461
4.57937	10.4542	7.76196	9.59301	7.93314	8.86583
4.58603	10.2949	7.6623	9.43708	7.81631	8.72898
4.5927	10.1104	7.59649	9.2802	7.71523	8.59308
4.59937	9.90248	7.57217	9.11474	7.62987	8.45003
4.60603	9.67598	7.60508	8.93593	7.56025	8.29697
4.6127	9.43565	7.72429	8.73804	7.50923	8.12912
4.61937	9.18388	7.98607	8.51536	7.48777	7.94172
4.62603	8.92115	8.47578	8.26836	7.51877	7.73573
4.6327	8.64983	9.31931	8.0018	7.63798	7.51495
4.63937	8.37517	10.674	7.72381	7.90548	7.28369
4.64603	8.10623	12.7015	7.442	8.41665	7.04575
4.6527	7.85494	15.5148	7.16591	9.30548	6.81114
4.65937	7.63988	19.1274	6.90937	10.7293	6.59418
4.66603	7.49397	23.4246	6.68669	12.8388	6.40535
4.6727	7.4687	28.151	6.50978	15.7342	6.2542
4.67937	7.63607	32.9413	6.38342	19.4144	6.15454
4.68603	8.09288	37.3845	6.31142	23.7403	6.12831
4.6927	8.95929	41.1053	6.29568	28.4309	6.20794
4.69937	10.3698	43.8309	6.33287	33.1097	6.44493
4.70603	12.4464	45.4373	6.41394	37.3702	6.92701
4.7127	15.2674	45.9642	6.52885	40.8511	7.7796
4.71937	18.8365	45.5952	6.67334	43.3044	9.14955
4.72603	23.0641	44.6019	6.84214	44.6401	11.1742
4.7327	27.7619	43.2749	7.03049	44.93	13.9432
4.73937	32.6614	41.8673	7.23696	44.3754	17.4475
4.74603	37.4532	40.5545	7.46059	43.2482	21.5378
4.7527	41.8263	39.4077	7.69711	41.8325	25.9261
4.75937	45.5108	38.394	7.93886	40.3638	30.231
4.76603	48.3069	37.4036	8.17633	38.9924	34.0643
4.7727	50.1099	36.3011	8.39949	37.7645	37.1084
4.77937	50.9162	34.9684	8.59499	36.6359	39.1889
4.78603	50.8184	33.3385	8.75425	35.5034	40.3008
4.7927	49.993	31.4126	8.8768	34.2431	40.5793
4.79937	48.6708	29.2535	8.9674	32.7568	40.2274
4.80603	47.0962	26.9647	9.03082	31.0011	39.4435
4.8127	45.4726	24.6611	9.06849	28.9979	38.3682
4.81937	43.9253	22.4423	9.08041	26.8188	37.0674
4.82603	42.4876	20.3834	9.06372	24.5604	35.5487
4.8327	41.1005	18.5237	9.00936	22.3236	33.8001
4.83937	39.6509	16.8676	8.90446	20.1936	31.8317
4.84603	38.0163	15.3995	8.74329	18.2276	29.6884
4.8527	36.1166	14.0948	8.52966	16.4547	27.4425
4.85937	33.9351	12.9299	8.27026	14.8788	25.1813
4.86603	31.517	11.8847	7.97033	13.4893	22.9845
4.8727	28.9493	10.9429	7.63893	12.2676	20.9141
4.87937	26.3386	10.0994	7.28941	11.1923	19.0053
4.88603	23.788	9.35364	6.93512	10.2482	17.271
4.8927	21.378	8.70275	6.58369	9.42421	15.7113
4.89937	19.1584	8.14104	6.24275	8.71229	14.3204
4.90603	17.1552	7.66087	5.92375	8.10289	13.0887
4.9127	15.3766	7.25508	5.63765	7.5841	12.0082
4.91937	13.8178	6.91366	5.39064	7.14731	11.0707
4.92603	12.4631	6.62279	5.1837	6.7811	10.2682
4.9327	11.292	6.37197	5.01823	6.47163	9.59015
4.93937	10.2849	6.15263	4.89283	6.20461	9.02128
4.94603	9.4223	5.95808	4.79794	5.97239	8.54349
4.9527	8.6832	5.78165	4.72498	5.7683	8.13961
4.95937	8.0514	5.62048	4.66681	5.58662	7.79247
4.96603	7.51734	5.47314	4.61912	5.42402	7.48491
4.9727	7.07197	5.33724	4.5743	5.27716	7.20406
4.97937	6.70004	5.21231	4.52852	5.14698	6.94704
4.98603	6.38962	5.09977	4.48513	5.03016	6.71101
4.9927	6.1326	5.0025	4.44651	4.92764	6.49452
4.99937	5.92232	4.91905	4.41313	4.83894	6.29854
5.00603	5.7478	4.84705	4.38309	4.75979	6.12926
5.0127	5.60093	4.78554	4.35734	4.68731	5.98621
5.01937	5.47647	4.73642	4.33636	4.62246	5.86319
5.02603	5.36966	4.69685	4.31919	4.56715	5.75781
5.0327	5.27525	4.66442	4.30489	4.52042	5.66721
5.03937	5.18894	4.63867	4.29201	4.47845	5.58567
5.04603	5.11265	4.62437	4.28057	4.4446	5.50699
5.0527	5.04637	4.62389	4.27103	4.42123	5.42688
5.05937	4.98867	4.63438	4.26483	4.40598	5.34821
5.06603	4.94194	4.65345	4.26292	4.39548	5.27143
5.0727	4.90665	4.67968	4.26579	4.39167	5.19705
5.07937	4.88234	4.70829	4.27485	4.39835	5.12838
5.08603	4.86422	4.73118	4.29249	4.41456	5.06926
5.0927	4.84943	4.74548	4.31728	4.43363	5.02014
5.09937	4.83942	4.75121	4.34637	4.45127	4.97961
5.10603	4.83227	4.75073	4.37784	4.46463	4.95005
5.1127	4.82368	4.74691	4.41074	4.47178	4.93193
5.11937	4.81415	4.74501	4.44508	4.47178	4.92287
5.12603	4.80604	4.75073	4.48036	4.46415	4.91905
5.1327	4.79984	4.76313	4.51517	4.45604	4.91953
5.13937	4.79221	4.77505	4.55093	4.45509	4.92716
5.14603	4.78554	4.77791	4.5867	4.46653	4.93908
5.1527	4.78745	4.76599	4.62151	4.48942	4.95243
5.15937	4.7965	4.73738	4.65393	4.51851	4.96531
5.16603	4.80986	4.69685	4.68206	4.54712	4.97818
5.1727	4.82512	4.65488	4.70829	4.56572	4.99105
5.17937	4.84467	4.62484	4.73356	4.56619	5.0025
5.18603	4.86755	4.61721	4.75645	4.54617	5.01204
5.1927	4.88901	4.63724	4.77648	4.51183	5.02062
5.19937	4.91238	4.6854	4.7946	4.47321	5.02682
5.20603	4.94051	4.76217	4.81081	4.44508	5.0292
5.2127	4.97246	4.86755	4.82368	4.44031	5.03016
5.21937	5.00774	5.00631	4.83561	4.46892	5.03111
5.22603	5.04684	5.18847	4.85039	4.53615	5.03206
5.2327	5.09214	5.4245	4.86946	4.64296	5.03254
5.23937	5.1446	5.71394	4.89235	4.79364	5.03683
5.24603	5.20515	6.04582	4.92144	4.99058	5.05018
5.2527	5.27334	6.40106	4.95911	5.23233	5.07069
5.25937	5.34773	6.75821	5.00393	5.51367	5.09644
5.26603	5.42307	7.09248	5.05066	5.82457	5.12695
5.2727	5.49364	7.38382	5.09596	6.14786	5.16224
5.27937	5.55611	7.62749	5.1384	6.46257	5.19943
5.28603	5.6057	7.82967	5.17416	6.74915	5.23329
5.2927	5.63955	8.00323	5.19848	6.99568	5.26047
5.29937	5.65815	8.16822	5.2104	7.19976	5.28002
5.30603	5.66483	8.3518	5.21708	7.36856	5.29099
5.3127	5.6653	8.58164	5.23281	7.52115	5.29671
5.31937	5.66435	8.87537	5.27239	7.67994	5.30767
5.32603	5.6715	9.23395	5.35202	7.86448	5.33676
5.3327	5.70202	9.64308	5.48315	8.08954	5.3978
5.33937	5.77021	10.0741	5.66816	8.36325	5.49889
5.34603	5.88274	10.4871	5.89991	8.68082	5.64909
5.3527	6.04105	10.8466	6.16741	9.02224	5.84936
5.35937	6.24609	11.1322	6.46019	9.36174	6.09255
5.36603	6.49166	11.3425	6.77109	9.68266	6.36864
5.3727	6.76537	11.4832	7.10011	9.97162	6.66952
5.37937	7.05528	11.5681	7.45058	10.2196	6.98948
5.38603	7.35521	11.6148	7.82871	10.4203	7.31945
5.3927	7.66182	11.6372	8.23116	10.581	7.64704
5.39937	7.97033	11.6372	8.64649	10.7083	7.96652
5.40603	8.27837	11.6091	9.05657	10.8042	8.27217
5.4127	8.5845	11.5538	9.44233	10.8643	8.56018
5.41937	8.88348	11.4789	9.78518	10.89	8.82292
5.42603	9.16862	11.394	10.0732	10.8848	9.058
5.4327	9.43089	11.3025	10.3021	10.8519	9.26733
5.43937	9.6674	11.2124	10.4713	10.7989	9.44996
5.44603	9.8772	11.1351	10.5839	10.736	9.60302
5.4527	10.0598	11.0779	10.6463	10.6745	9.72462
5.45937	10.2196	11.0407	10.6664	10.6182	9.81665
5.46603	10.3641	11.0259	10.6521	10.5734	9.88245
5.4727	10.5009	11.0378	10.6063	10.5467	9.9225
5.47937	10.6349	11.076	10.5376	10.541	9.94015
5.48603	10.7694	11.136	10.4556	10.5529	9.94253
5.4927	10.9077	11.2147	10.3722	10.5801	9.93347
5.49937	11.0502	11.3101	10.2935	10.6254	9.91678
5.50603	11.1942	11.415	10.2243	10.6907	9.89628
5.5127	11.3339	11.5223	10.169	10.7713	9.87482
5.51937	11.4675	11.631	10.128	10.8609	9.85336
5.52603	11.5929	11.7445	10.097	10.9577	9.82904
5.5327	11.7068	11.8647	10.0699	11.0602	9.80091
5.53937	11.8051	11.9924	10.0427	11.1613	9.76896
5.54603	11.8875	12.1322	10.0174	11.2553	9.73415
5.5527	11.9538	12.2848	9.99451	11.3454	9.69791
5.55937	12.0034	12.4426	9.97972	11.4403	9.66501
5.56603	12.0335	12.5861	9.9802	11.5452	9.64403
5.5727	12.0463	12.6977	10.005	11.6568	9.64308
5.57937	12.0478	12.7711	10.0574	11.7722	9.66597
5.58603	12.043	12.8126	10.1409	11.8875	9.71746
5.5927	12.0349	12.8541	10.2553	12.0001	9.79662
5.59937	12.0273	12.9628	10.3965	12.1141	9.89866
5.60603	12.0282	13.2599	10.5538	12.2557	10.0141
5.6127	12.0425	13.916	10.7112	12.4865	10.1318
5.61937	12.0721	15.1524	10.8547	12.9132	10.2415
5.62603	12.1179	17.241	10.9682	13.699	10.3297
5.6327	12.1827	20.4825	11.0383	15.0633	10.3893
5.63937	12.2666	25.1617	11.0579	17.271	10.4208
5.64603	12.362	31.487	11.0302	20.6051	10.4322
5.6527	12.4597	39.5417	10.9663	25.3253	10.4332
5.65937	12.5547	49.2387	10.879	31.611	10.4389
5.66603	12.6371	60.2984	10.7803	39.5045	10.4709
5.6727	12.6991	72.278	10.6854	48.8739	10.5553
5.67937	12.7349	84.6477	10.6091	59.4153	10.7288
5.68603	12.7449	96.8842	10.5662	70.6959	11.0469
5.6927	12.7277	108.554	10.5739	82.2172	11.5991
5.69937	12.6815	119.366	10.6597	93.5044	12.5184
5.70603	12.6114	129.183	10.8652	104.179	13.9995
5.7127	12.5251	137.981	11.2391	114.005	16.2988
5.71937	12.4302	145.77	11.8341	122.879	19.722
5.72603	12.3305	152.512	12.7063	130.775	24.5905
5.7327	12.2333	158.075	13.9065	137.683	31.1961
5.73937	12.1455	162.221	15.4624	143.54	39.741
5.74603	12.0707	164.64	17.3736	148.196	50.2772
5.7527	12.0096	165.029	19.6114	151.413	62.6555
5.75937	11.9615	163.179	22.1124	152.907	76.499
5.76603	11.9262	159.04	24.7788	152.431	91.2185
5.7727	11.9047	152.747	27.4816	149.834	106.054
5.77937	11.8952	144.598	30.0803	145.121	120.148
5.78603	11.898	135.019	32.4302	138.468	132.64
5.7927	11.9123	124.489	34.3909	130.214	142.766
5.79937	11.9376	113.481	35.8362	120.808	149.938
5.80603	11.9715	102.413	36.6778	110.73	153.804
5.8127	12.0115	91.6381	36.8733	100.446	154.279
5.81937	12.0573	81.4371	36.4304	90.3516	151.535
5.82603	12.1078	72.0167	35.4023	80.7471	145.963
5.8327	12.1613	63.5142	33.8864	71.8336	138.112
5.83937	12.2166	56.0093	32.0134	63.7212	128.612
5.84603	12.2738	49.5195	29.9254	56.4628	118.114
5.8527	12.3344	44.0063	27.7581	50.065	107.224
5.85937	12.4021	39.3896	25.6271	44.5008	96.4522
5.86603	12.4822	35.5682	23.622	39.7186	86.1864
5.8727	12.579	32.4335	21.8058	35.656	76.6907
5.87937	12.6934	29.8805	20.2117	32.2461	68.121
5.88603	12.8269	27.8149	18.8518	29.4166	60.5397
5.8927	12.979	26.1569	17.7202	27.0948	53.935
5.89937	13.1488	24.8342	16.8004	25.2142	48.2488
5.90603	13.3285	23.777	16.0694	23.7141	43.4031
5.9127	13.514	22.9192	15.5024	22.532	39.3105
5.91937	13.7067	22.2001	15.0762	21.6041	35.8748
5.92603	13.9136	21.5683	14.7653	20.8712	32.9995
5.9327	14.1377	20.9851	14.5483	20.2784	30.5929
5.93937	14.3771	20.4272	14.4048	19.7744	28.5735
5.94603	14.6322	19.8879	14.3194	19.3162	26.8636
5.9527	14.8973	19.3682	14.2732	18.8761	25.3954
5.95937	15.1606	18.8727	14.2474	18.446	24.1141
5.96603	15.4042	18.4078	14.226	18.024	22.9793
5.9727	15.6102	17.9806	14.1974	17.6134	21.9574
5.97937	15.7671	17.5967	14.1497	17.2253	21.0237
5.98603	15.8639	17.2553	14.0767	16.8724	20.1669
5.9927	15.9006	16.9539	13.9766	16.5625	19.381
5.99937	15.8858	16.6922	13.8516	16.295	18.6596
6.00603	15.8353	16.4723	13.7096	16.067	17.9977
6.0127	15.7642	16.2926	13.5584	15.8739	17.3984
6.01937	15.6851	16.1462	13.412	15.7099	16.8676
6.02603	15.6097	16.0313	13.2813	15.5697	16.4061
6.0327	15.5473	15.9507	13.1726	15.4538	16.0127
6.03937	15.502	15.903	13.092	15.3623	15.6841
6.04603	15.4743	15.8858	13.0401	15.2945	15.419
6.0527	15.4653	15.8968	13.021	15.2516	15.2135
6.05937	15.4781	15.9368	13.0324	15.2354	15.058
6.06603	15.5144	16.006	13.0744	15.2464	14.9465
6.0727	15.5735	16.0999	13.1473	15.2821	14.8745
6.07937	15.6531	16.2177	13.2542	15.3408	14.8401
6.08603	15.7533	16.3612	13.3982	15.4247	14.8406
6.0927	15.8758	16.5291	13.577	15.5353	14.873
6.09937	16.0217	16.7241	13.7882	15.6717	14.9374
6.10603	16.192	16.9482	14.0276	15.8324	15.0313
6.1127	16.3908	17.2076	14.2908	16.0174	15.1534
6.11937	16.6216	17.5052	14.5693	16.2296	15.3036
6.12603	16.8848	17.8404	14.8582	16.4685	15.4805
6.1327	17.1785	18.2123	15.1534	16.7346	15.6803
6.13937	17.5033	18.6133	15.4452	17.0307	15.8944
6.14603	17.8595	19.0301	15.7223	17.3574	16.1157
6.1527	18.2462	19.4397	15.9745	17.7107	16.3364
6.15937	18.6591	19.8193	16.1943	18.0802	16.5458
6.16603	19.0973	20.1507	16.3703	18.4522	16.7351
6.1727	19.558	20.4139	16.4924	18.8112	16.901
6.17937	20.0305	20.5994	16.562	19.1379	17.0431
6.18603	20.5021	20.7014	16.5887	19.4144	17.1614
6.1927	20.9589	20.7233	16.5811	19.6295	17.2543
6.19937	21.3866	20.6695	16.5463	19.7744	17.323
6.20603	21.7709	20.5445	16.4914	19.8436	17.3636
6.2127	22.0981	20.3581	16.4256	19.8369	17.3683
6.21937	22.3579	20.1206	16.3493	19.7606	17.3302
6.22603	22.5406	19.846	16.2587	19.6228	17.2453
6.2327	22.6383	19.5513	16.1543	19.433	17.1151
6.23937	22.6459	19.2571	16.0413	19.2018	16.9458
6.24603	22.5601	18.9834	15.9264	18.9438	16.7475
6.2527	22.3837	18.7445	15.811	18.6748	16.5367
6.25937	22.1286	18.548	15.7013	18.4112	16.3293
6.26603	21.8124	18.3945	15.604	18.1661	16.1328
6.2727	21.4581	18.28	15.5187	17.9515	15.9473
6.27937	21.0881	18.1947	15.4376	17.7751	15.7733
6.28603	20.7229	18.1241	15.3546	17.6373	15.6088
6.2927	20.3772	18.0559	15.2688	17.5362	15.449
6.29937	20.0577	17.9834	15.1806	17.4651	15.2922
6.30603	19.7659	17.9014	15.0919	17.4155	15.1448
6.3127	19.4988	17.8046	15.0061	17.3769	15.0156
6.31937	19.2575	17.693	14.9307	17.3388	14.9102
6.32603	19.0439	17.5734	14.8673	17.2973	14.8301
6.3327	18.8584	17.4503	14.8158	17.2472	14.7777
6.33937	18.7039	17.3297	14.7715	17.1876	14.7505
6.34603	18.5857	17.2191	14.7295	17.1184	14.7419
6.3527	18.5099	17.127	14.6837	17.046	14.7414
6.35937	18.4722	17.0574	14.6298	16.9764	14.7443
6.36603	18.4674	17.0107	14.5678	16.9139	14.7467
6.3727	18.4894	16.9859	14.4992	16.8619	14.7438
6.37937	18.5323	16.9835	14.4253	16.8228	14.7324
6.38603	18.5876	16.9969	14.3476	16.7985	14.7128
6.3927	18.6467	17.0164	14.2698	16.7856	14.6885
6.39937	18.7054	17.0307	14.1964	16.7813	14.657
6.40603	18.7593	17.0322	14.1287	16.7804	14.616
6.4127	18.8055	17.0155	14.0681	16.778	14.5655
6.41937	18.8413	16.9807	14.0171	16.7665	14.5097
6.42603	18.8637	16.9401	13.9775	16.7403	14.4486
6.4327	18.8689	16.921	13.948	16.6984	14.3814
6.43937	18.8522	16.9616	13.9275	16.645	14.3118
6.44603	18.8122	17.1018	13.9165	16.5935	14.245
6.4527	18.7516	17.3693	13.9175	16.5625	14.184
6.45937	18.6753	17.7703	13.9346	16.5825	14.1325
6.46603	18.59	18.2738	13.9751	16.6831	14.0948
6.4727	18.5027	18.8155	14.0524	16.8867	14.0796
6.47937	18.4212	19.3086	14.1768	17.1938	14.091
6.48603	18.3515	19.6686	14.3514	17.5819	14.1339
6.4927	18.2948	19.8379	14.5664	18.003	14.2097
6.49937	18.2509	19.7997	14.8063	18.3897	14.3137
6.50603	18.22	19.5847	15.0504	18.6739	14.4343
6.5127	18.2033	19.258	15.2707	18.8098	14.5555
6.51937	18.2014	18.8961	15.4433	18.785	14.6637
6.52603	18.2138	18.5661	15.5568	18.6219	14.75
6.5327	18.2404	18.3072	15.6145	18.3692	14.8072
6.53937	18.2777	18.1246	15.6274	18.086	14.833
6.54603	18.3177	17.9973	15.6107	17.8261	14.8368
6.5527	18.3539	17.8943	15.5764	17.6201	14.8311
6.55937	18.3825	17.7903	15.5368	17.4766	14.8258
6.56603	18.4012	17.6745	15.4977	17.3836	14.8234
6.5727	18.4112	17.551	15.461	17.324	14.8292
6.57937	18.4202	17.4384	15.4295	17.2839	14.8487
6.58603	18.4431	17.3669	15.409	17.2558	14.8821
6.5927	18.4951	17.3664	15.4076	17.2448	14.9293
6.59937	18.5885	17.4608	15.4352	17.2672	14.9937
6.60603	18.7321	17.6635	15.5024	17.345	15.0833
6.6127	18.9309	17.981	15.6188	17.4966	15.2054
6.61937	19.1827	18.415	15.7905	17.7388	15.367
6.62603	19.4788	18.9591	16.0212	18.085	15.5745
6.6327	19.8069	19.6056	16.3159	18.5418	15.8353
6.63937	20.1588	20.3471	16.6779	19.1007	16.1548
6.64603	20.534	21.1701	17.1089	19.7492	16.5353
6.6527	20.9374	22.0513	17.6091	20.4711	16.9792
6.65937	21.3785	22.9564	18.178	21.2455	17.4875
6.66603	21.8697	23.8452	18.8122	22.0432	18.0578
6.6727	22.4261	24.6735	19.4955	22.8333	18.6777
6.67937	23.0537	25.3954	20.205	23.5853	19.3329
6.68603	23.7446	25.9752	20.9141	24.2696	20.0024
6.6927	24.4823	26.3987	21.5955	24.8556	20.6552
6.69937	25.2476	26.6685	22.2192	25.3248	21.2588
6.70603	26.0143	26.803	22.7552	25.6705	21.7876
6.7127	26.7534	26.8264	23.1829	25.8961	22.2278
6.71937	27.4406	26.7682	23.4919	26.0124	22.5673
6.72603	28.059	26.6552	23.6721	26.0372	22.799
6.7327	28.5954	26.5017	23.7169	25.9924	22.9259
6.73937	29.0375	26.3104	23.6273	25.8918	22.9573
6.74603	29.3798	26.0725	23.4113	25.7416	22.8991
6.7527	29.6226	25.7783	23.0799	25.5427	22.7547
6.75937	29.7623	25.4192	22.6474	25.2924	22.5301
6.76603	29.7966	24.991	22.1395	24.9867	22.2373
6.7727	29.7332	24.5004	21.5855	24.6191	21.8887
6.77937	29.5849	23.9663	21.0114	24.1928	21.4944
6.78603	29.3617	23.4132	20.4377	23.7179	21.0652
6.7927	29.0732	22.8667	19.8855	23.211	20.6189
6.79937	28.7385	22.3522	19.3715	22.6951	20.1697
6.80603	28.3747	21.8887	18.9066	22.1925	19.7277
6.8127	27.9927	21.4839	18.4956	21.7237	19.3067
6.81937	27.5955	21.1353	18.1413	21.3008	18.918
6.82603	27.1907	20.8402	17.8437	20.9312	18.5676
6.8327	26.7858	20.5955	17.6005	20.617	18.259
6.83937	26.3853	20.3953	17.4065	20.3581	17.9944
6.84603	25.9957	20.2289	17.2572	20.1487	17.7765
6.8527	25.6252	20.0934	17.1442	19.9852	17.5986
6.85937	25.2872	19.9919	17.0593	19.8674	17.4532
6.86603	24.9863	19.9246	16.9959	19.7945	17.3373
6.8727	24.725	19.8937	16.9501	19.7654	17.2458
6.87937	24.5042	19.9022	16.9172	19.7735	17.1728
6.88603	24.322	19.9556	16.8948	19.8159	17.1104
6.8927	24.1761	20.0539	16.8824	19.8908	17.0627
6.89937	24.0607	20.1879	16.8848	19.9938	17.0355
6.90603	23.9763	20.35	16.9077	20.1182	17.0322
6.9127	23.9248	20.5321	16.9578	20.2584	17.0555
6.91937	23.911	20.7243	17.0393	20.4081	17.1123
6.92603	23.9382	20.9174	17.1599	20.5603	17.2133
6.9327	24.0097	21.1053	17.3283	20.7076	17.3664
6.93937	24.1265	21.287	17.5452	20.8445	17.5753
6.94603	24.2887	21.4548	17.8089	20.9675	17.8399
6.9527	24.4932	21.6002	18.1146	21.0767	18.1584
6.95937	24.7355	21.7199	18.4493	21.1682	18.5218
6.96603	25.0077	21.811	18.7945	21.2431	18.9109
6.9727	25.301	21.8778	19.1269	21.3032	19.3014
6.97937	25.6023	21.9402	19.4287	21.3528	19.6643
6.98603	25.898	22.0408	19.6896	21.4019	19.9742
6.9927	26.1722	22.2473	19.9146	21.472	20.2165
6.99937	26.4101	22.6397	20.1278	21.6041	20.3867
7.00603		23.2983	20.3686	21.8573
7.0127
7.01937
7.02603
7.0327
7.03937
7.04603
7.0527
7.05937
7.06603
7.0727
7.07937
7.08603
7.0927
7.09937
7.10603
7.1127
7.11937
7.12603
7.1327
7.13937
7.14603
7.1527
7.15937
7.16603
7.1727
7.17937
7.18603
7.1927
7.19937
7.20603
7.2127
7.21937
7.22603
7.2327
7.23937
7.24603
7.2527
7.25937
7.26603
7.2727
7.27937
7.28603
7.2927
7.29937
7.30603
7.3127
7.31937
7.32603
7.3327
7.33937
7.34603
7.3527
7.35937
7.36603
7.3727
7.37937
7.38603
7.3927
7.39937
7.40603
7.4127
7.41937
7.42603
7.4327
7.43937
7.44603
7.4527
7.45937
7.46603
7.4727
7.47937
7.48603
7.4927
7.49937
7.50603
7.5127
7.51937
7.52603
7.5327
7.53937
7.54603
7.5527
7.55937
7.56603
7.5727
7.57937
7.58603
7.5927
7.59937
7.60603
7.6127
7.61937
7.62603
7.6327
7.63937
7.64603
7.6527
7.65937
7.66603
7.6727
7.67937
7.68603
7.6927
7.69937
7.70603
7.7127
7.71937
7.72603
7.7327
7.73937
7.74603
7.7527
7.75937
7.76603
7.7727
7.77937
7.78603
7.7927
7.79937
7.80603
7.8127
7.81937
7.82603
7.8327
7.83937
7.84603
7.8527
7.85937
7.86603
7.8727
7.87937
7.88603
7.8927
7.89937
7.90603
7.9127
7.91937
7.92603
7.9327
7.93937
7.94603
7.9527
7.95937
7.96603
7.9727
7.97937
7.98603
7.9927
7.99937

## Sheet: Fig 3a,c,d
Fig 3a
	Well	Content	Raw Data (600)	Raw Data (600)	Raw Data (600)	Raw Data (600)	Raw Data (600)	Raw Data (600)	Raw Data (600)	Raw Data (600)	Raw Data (600)	Raw Data (600)	Raw Data (600)	Raw Data (600)	Raw Data (600)	Raw Data (600)	Raw Data (600)	Raw Data (600)	Raw Data (600)	Raw Data (600)	Raw Data (600)	Raw Data (600)	Raw Data (600)	Raw Data (600)	Raw Data (600)	Raw Data (600)	Raw Data (600)	Raw Data (600)	Raw Data (600)	Raw Data (600)	Raw Data (600)	Raw Data (600)	Raw Data (600)	Raw Data (600)	Raw Data (600)	Raw Data (600)	Raw Data (600)	Raw Data (600)	Raw Data (600)	Raw Data (600)	Raw Data (600)	Raw Data (600)	Raw Data (600)	Raw Data (600)	Raw Data (600)	Raw Data (600)	Raw Data (600)	Raw Data (600)	Raw Data (600)
		Time	0	215	430	645	860	1075	1290	1505	1720	1935	2150	2365	2580	2795	3010	3225	3440	3655	3870	4085	4300	4515	4730	4945	5160	5375	5590	5805	6020	6235	6450	6665	6880	7095	7310	7525	7740	7955	8170	8385	8600	8815	9030	9245	9460	9675	9890
		Time(min)	0	3.58333	7.16667	10.75	14.3333	17.9167	21.5	25.0833	28.6667	32.25	35.8333	39.4167	43	46.5833	50.1667	53.75	57.3333	60.9167	64.5	68.0833	71.6667	75.25	78.8333	82.4167	86	89.5833	93.1667	96.75	100.333	103.917	107.5	111.083	114.667	118.25	121.833	125.417	129	132.583	136.167	139.75	143.333	146.917	150.5	154.083	157.667	161.25	164.833
Control with Ldopa	A01	Sample X1	0.1258	0.1268	0.1279	0.13	0.1344	0.1394	0.1412	0.1456	0.1519	0.1574	0.1655	0.1724	0.1807	0.1895	0.1983	0.2093	0.2186	0.2307	0.2436	0.2532	0.2668	0.2775	0.2913	0.3051	0.3174	0.3314	0.3438	0.3557	0.3715	0.3818	0.3822	0.3893	0.3932	0.3952	0.4009	0.4042	0.4049	0.4072	0.4117	0.4135	0.4206	0.4172	0.4205	0.4235	0.4239	0.4278	0.4289
Mito-PEG5-ATO 2.5µM	A02	Sample X2	0.1285	0.1293	0.1317	0.133	0.1355	0.1389	0.1414	0.1482	0.1506	0.1567	0.1616	0.1693	0.178	0.1847	0.1918	0.2025	0.2082	0.2201	0.2297	0.2399	0.252	0.2611	0.272	0.2852	0.2983	0.3111	0.3242	0.3353	0.3504	0.3649	0.3717	0.3739	0.3811	0.3846	0.3868	0.396	0.4009	0.4045	0.4071	0.4083	0.4154	0.4135	0.4206	0.4214	0.4285	0.4316	0.4293
Mito-PEG5-ATO 2µM	A03	Sample X3	0.129	0.1298	0.1318	0.1335	0.1341	0.1354	0.1368	0.1368	0.137	0.1375	0.1394	0.1377	0.1399	0.1424	0.1417	0.1444	0.1458	0.1483	0.1487	0.151	0.152	0.1523	0.1536	0.155	0.1559	0.1574	0.1584	0.1604	0.1628	0.1639	0.1666	0.1702	0.1726	0.1759	0.1789	0.1837	0.1874	0.1936	0.1988	0.2037	0.2101	0.2156	0.2242	0.2302	0.2384	0.2477	0.2547
Mito-PEG5-ATO 1.5µM	A04	Sample X4	0.1271	0.1283	0.1302	0.1319	0.1335	0.1343	0.1356	0.136	0.138	0.1383	0.1409	0.1416	0.1444	0.1454	0.1476	0.1502	0.1493	0.151	0.1507	0.1554	0.1578	0.1582	0.1604	0.1647	0.1712	0.1723	0.1765	0.1822	0.19	0.1949	0.2015	0.2084	0.2173	0.225	0.2343	0.2438	0.2535	0.265	0.2758	0.2885	0.2972	0.3047	0.3181	0.3254	0.3386	0.3448	0.3483
Control without Ldopa	A06	Sample X6	0.127	0.1293	0.1325	0.1349	0.138	0.1412	0.1437	0.1431	0.1477	0.1486	0.1524	0.1564	0.1615	0.166	0.1732	0.1811	0.1859	0.1947	0.2034	0.2113	0.2238	0.2329	0.2452	0.2579	0.2683	0.2822	0.2942	0.3094	0.3195	0.3312	0.3449	0.3582	0.3644	0.3676	0.3695	0.3761	0.3783	0.3859	0.3857	0.3912	0.3989	0.4018	0.4055	0.4086	0.4113	0.4124	0.4161
Control with Ldopa	B01	Sample X13	0.1257	0.1273	0.1283	0.1308	0.1339	0.137	0.1385	0.1436	0.1513	0.1582	0.163	0.1706	0.1796	0.1883	0.1971	0.2055	0.2159	0.2272	0.2361	0.2536	0.2622	0.2734	0.2909	0.3049	0.3174	0.3234	0.3369	0.3503	0.3606	0.3781	0.3821	0.3825	0.3899	0.393	0.4035	0.4094	0.4106	0.4172	0.426	0.4291	0.4305	0.4336	0.435	0.436	0.4355	0.4434	0.4405
Mito-PEG5-ATO 2.5µM	B02	Sample X14	0.1279	0.1299	0.1324	0.1335	0.1378	0.1393	0.1437	0.1474	0.1501	0.1528	0.1603	0.1675	0.173	0.1828	0.1896	0.1976	0.2074	0.2178	0.2285	0.2404	0.2513	0.2647	0.2771	0.2913	0.306	0.3169	0.3311	0.3434	0.3551	0.3694	0.3784	0.3888	0.3931	0.395	0.4024	0.4103	0.4105	0.4166	0.4214	0.43	0.4331	0.4344	0.4392	0.4416	0.443	0.4466	0.4455
Mito-PEG5-ATO 2µM	B03	Sample X15	0.1257	0.1274	0.1284	0.1299	0.1309	0.1323	0.1331	0.1339	0.1344	0.1351	0.1359	0.1379	0.1384	0.1402	0.1414	0.1436	0.1457	0.1474	0.1482	0.151	0.1524	0.1524	0.1543	0.1538	0.1565	0.1582	0.1603	0.1648	0.1631	0.1672	0.1706	0.1729	0.179	0.1792	0.1867	0.1924	0.1953	0.2003	0.2079	0.2119	0.2198	0.2261	0.2329	0.2434	0.2491	0.2612	0.2634
Mito-PEG5-ATO 1.5µM	B04	Sample X16	0.1282	0.1299	0.1315	0.1326	0.1341	0.1349	0.1362	0.1379	0.1391	0.14	0.1417	0.1433	0.1452	0.1476	0.15	0.1512	0.1526	0.1526	0.1537	0.1549	0.1569	0.1584	0.1629	0.1664	0.1698	0.174	0.1783	0.1842	0.1892	0.197	0.2012	0.208	0.2167	0.2232	0.2354	0.2453	0.2547	0.2649	0.2767	0.2873	0.3021	0.3103	0.3222	0.3338	0.338	0.3541	0.3562
Control without Ldopa	B06	Sample X18	0.1265	0.1289	0.1322	0.1337	0.1373	0.1399	0.1432	0.1446	0.1442	0.1442	0.1472	0.151	0.1578	0.1644	0.1676	0.1763	0.1812	0.1901	0.1978	0.2087	0.218	0.2298	0.239	0.2512	0.2649	0.2751	0.2894	0.2991	0.3131	0.3271	0.3383	0.3508	0.3596	0.3646	0.3727	0.3773	0.3828	0.3842	0.3883	0.3958	0.3968	0.4038	0.4087	0.4107	0.4105	0.4238	0.425
Control with Ldopa	C01	Sample X25	0.1262	0.1274	0.1296	0.1307	0.1341	0.1395	0.142	0.1459	0.1504	0.1557	0.1642	0.172	0.1803	0.1874	0.1981	0.2069	0.2173	0.2314	0.2408	0.2514	0.264	0.278	0.2899	0.3038	0.3182	0.332	0.3443	0.3593	0.3709	0.3808	0.3913	0.3946	0.4006	0.4056	0.4098	0.4133	0.422	0.4244	0.4296	0.4301	0.4341	0.4378	0.4397	0.4443	0.4498	0.4517	0.4522
Mito-PEG5-ATO 2.5µM	C02	Sample X26	0.1284	0.1305	0.1329	0.1341	0.1358	0.1409	0.1441	0.1458	0.1506	0.1549	0.1597	0.1666	0.1728	0.1804	0.1896	0.1987	0.2076	0.2192	0.2308	0.2375	0.2527	0.2649	0.2768	0.2899	0.3064	0.3186	0.3306	0.3459	0.358	0.3701	0.3846	0.3941	0.3991	0.3991	0.4011	0.4079	0.4138	0.4167	0.4254	0.4286	0.4283	0.435	0.4403	0.4406	0.4467	0.4483	0.4537
Mito-PEG5-ATO 2µM	C03	Sample X27	0.1288	0.1299	0.1318	0.1323	0.1338	0.1349	0.1363	0.1368	0.1375	0.1375	0.1387	0.1403	0.14	0.1417	0.1434	0.1443	0.1461	0.1494	0.1502	0.1512	0.1538	0.1541	0.1554	0.1549	0.1562	0.1602	0.1608	0.162	0.166	0.1662	0.1706	0.1723	0.1771	0.1807	0.1823	0.1871	0.1916	0.1979	0.2027	0.2102	0.215	0.2221	0.2291	0.2355	0.2459	0.2517	0.2619
Mito-PEG5-ATO 1.5µM	C04	Sample X28	0.1284	0.1302	0.1319	0.133	0.134	0.1356	0.1374	0.1376	0.139	0.1395	0.1421	0.1436	0.145	0.1482	0.1503	0.1504	0.1504	0.1527	0.1538	0.1581	0.1578	0.1622	0.1627	0.1668	0.1705	0.176	0.1775	0.1865	0.1898	0.1956	0.204	0.2102	0.2192	0.2273	0.2345	0.2464	0.2575	0.2678	0.2784	0.2905	0.3022	0.3148	0.3254	0.3366	0.3474	0.3518	0.3585
Control without Ldopa	C06	Sample X30	0.1254	0.1281	0.1309	0.1327	0.1354	0.1382	0.1407	0.1421	0.1389	0.1412	0.1459	0.1512	0.1554	0.1596	0.1651	0.1708	0.1789	0.1868	0.1953	0.2003	0.2134	0.2237	0.2332	0.2429	0.2568	0.2679	0.2793	0.2922	0.3025	0.3159	0.3273	0.3383	0.352	0.354	0.3575	0.3637	0.3725	0.3795	0.3815	0.3879	0.3915	0.3955	0.4018	0.4046	0.4116	0.4048	0.4112
Control with Ldopa	D01	Sample X37	0.1264	0.127	0.1289	0.131	0.1334	0.1369	0.1422	0.1487	0.1532	0.1595	0.168	0.1756	0.1841	0.1937	0.2007	0.2111	0.2239	0.236	0.2461	0.2616	0.2717	0.2872	0.3009	0.3134	0.3286	0.3416	0.3543	0.3716	0.3794	0.3873	0.3924	0.3933	0.4004	0.4051	0.4095	0.4184	0.4221	0.4232	0.4299	0.4301	0.4361	0.4398	0.4373	0.4435	0.4449	0.4454	0.4482
Mito-PEG5-ATO 2.5µM	D02	Sample X38	0.1276	0.1281	0.1307	0.1321	0.1366	0.1412	0.1426	0.1456	0.1488	0.1546	0.162	0.1688	0.1752	0.1841	0.1946	0.2024	0.2142	0.2228	0.2366	0.2486	0.2592	0.2706	0.2849	0.2989	0.3154	0.3262	0.3388	0.3535	0.3648	0.3782	0.3842	0.3836	0.3934	0.3971	0.4029	0.4092	0.4126	0.4149	0.4237	0.4266	0.4297	0.4349	0.4316	0.4393	0.441	0.44	0.441
Mito-PEG5-ATO 2µM	D03	Sample X39	0.1271	0.1279	0.1294	0.1308	0.1324	0.1333	0.1346	0.1349	0.1369	0.1377	0.1378	0.1377	0.1411	0.1419	0.1434	0.1441	0.1463	0.1481	0.1498	0.1496	0.1506	0.1546	0.1537	0.1538	0.1564	0.1575	0.1578	0.1644	0.165	0.1678	0.1727	0.1737	0.1773	0.18	0.1862	0.1901	0.1971	0.2001	0.2076	0.2127	0.2212	0.2294	0.2334	0.2448	0.2514	0.2591	0.2699
Mito-PEG5-ATO 1.5µM	D04	Sample X40	0.1269	0.1278	0.1289	0.1312	0.1329	0.134	0.136	0.1358	0.1366	0.1396	0.1412	0.1418	0.1461	0.148	0.1486	0.1493	0.1543	0.1502	0.156	0.1571	0.1591	0.1635	0.165	0.1683	0.1746	0.1785	0.1829	0.1873	0.1934	0.2011	0.2083	0.2138	0.2218	0.2322	0.2411	0.2533	0.2631	0.2691	0.2851	0.2932	0.3054	0.3148	0.3205	0.3327	0.3359	0.3389	0.3463
Control without Ldopa	D06	Sample X42	0.1272	0.1298	0.133	0.1341	0.1362	0.1383	0.1398	0.1413	0.1448	0.1487	0.1534	0.1542	0.158	0.1631	0.1713	0.1774	0.1852	0.1925	0.2037	0.2132	0.2256	0.2322	0.2477	0.2556	0.2674	0.2775	0.2928	0.304	0.3146	0.3308	0.3395	0.348	0.351	0.3531	0.3602	0.3674	0.3706	0.3716	0.3832	0.3832	0.3868	0.3868	0.3919	0.3921	0.3897	0.3969	0.3995
	Mean	Content	Raw Data (600)	Raw Data (600)	Raw Data (600)	Raw Data (600)	Raw Data (600)	Raw Data (600)	Raw Data (600)	Raw Data (600)	Raw Data (600)	Raw Data (600)	Raw Data (600)	Raw Data (600)	Raw Data (600)	Raw Data (600)	Raw Data (600)	Raw Data (600)	Raw Data (600)	Raw Data (600)	Raw Data (600)	Raw Data (600)	Raw Data (600)	Raw Data (600)	Raw Data (600)	Raw Data (600)	Raw Data (600)	Raw Data (600)	Raw Data (600)	Raw Data (600)	Raw Data (600)	Raw Data (600)	Raw Data (600)	Raw Data (600)	Raw Data (600)	Raw Data (600)	Raw Data (600)	Raw Data (600)	Raw Data (600)	Raw Data (600)	Raw Data (600)	Raw Data (600)	Raw Data (600)	Raw Data (600)	Raw Data (600)	Raw Data (600)	Raw Data (600)	Raw Data (600)	Raw Data (600)
		time (min)	0	3.58333	7.16667	10.75	14.3333	17.9167	21.5	25.0833	28.6667	32.25	35.8333	39.4167	43	46.5833	50.1667	53.75	57.3333	60.9167	64.5	68.0833	71.6667	75.25	78.8333	82.4167	86	89.5833	93.1667	96.75	100.333	103.917	107.5	111.083	114.667	118.25	121.833	125.417	129	132.583	136.167	139.75	143.333	146.917	150.5	154.083	157.667	161.25	164.833
Control with Ldopa			0.126025	0.127125	0.128675	0.130625	0.13395	0.1382	0.140975	0.14595	0.1517	0.1577	0.165175	0.17265	0.181175	0.189725	0.19855	0.2082	0.218925	0.231325	0.24165	0.25495	0.266175	0.279025	0.29325	0.3068	0.3204	0.3321	0.344825	0.359225	0.3706	0.382	0.387	0.389925	0.396025	0.399725	0.405925	0.411325	0.4149	0.418	0.4243	0.4257	0.430325	0.4321	0.433125	0.436825	0.438525	0.442075	0.44245
Mito-PEG5-ATO 2.5µM			0.1281	0.12945	0.131925	0.133175	0.136425	0.140075	0.14295	0.14675	0.150025	0.15475	0.1609	0.16805	0.17475	0.183	0.1914	0.2003	0.20935	0.219975	0.2314	0.2416	0.2538	0.265325	0.2777	0.291325	0.306525	0.3182	0.331175	0.344525	0.357075	0.37065	0.379725	0.3851	0.391675	0.39395	0.3983	0.40585	0.40945	0.413175	0.4194	0.423375	0.426625	0.42945	0.432925	0.435725	0.4398	0.441625	0.442375
Mito-PEG5-ATO 2µM			0.12765	0.12875	0.13035	0.131625	0.1328	0.133975	0.1352	0.1356	0.13645	0.13695	0.13795	0.1384	0.13985	0.14155	0.142475	0.1441	0.145975	0.1483	0.149225	0.1507	0.1522	0.15335	0.15425	0.154375	0.15625	0.158325	0.159325	0.1629	0.164225	0.166275	0.170125	0.172275	0.1765	0.17895	0.183525	0.188325	0.19285	0.197975	0.20425	0.209625	0.216525	0.2233	0.2299	0.238475	0.2462	0.254925	0.262475
Mito-PEG5-ATO 1.5µM			0.12765	0.12905	0.130625	0.132175	0.133625	0.1347	0.1363	0.136825	0.138175	0.13935	0.141475	0.142575	0.145175	0.1473	0.149125	0.150275	0.15165	0.151625	0.15355	0.156375	0.1579	0.160575	0.16275	0.16655	0.171525	0.1752	0.1788	0.18505	0.1906	0.19715	0.20375	0.2101	0.21875	0.226925	0.236325	0.2472	0.2572	0.2667	0.279	0.289875	0.301725	0.31115	0.32155	0.332125	0.339975	0.3474	0.352325
Control without Ldopa			0.126525	0.129025	0.13215	0.13385	0.136725	0.1394	0.14185	0.142775	0.1439	0.145675	0.149725	0.1532	0.158175	0.163275	0.1693	0.1764	0.1828	0.191025	0.20005	0.208375	0.2202	0.22965	0.241275	0.2519	0.26435	0.275675	0.288925	0.301175	0.312425	0.32625	0.3375	0.348825	0.35675	0.359825	0.364975	0.371125	0.37605	0.3803	0.384675	0.389525	0.3935	0.396975	0.401975	0.404	0.405775	0.409475	0.41295
	SD
Control with Ldopa			0.000286138	0.000238485	0.000641775	0.000376663	0.000364005	0.001251	0.00147712	0.00181728	0.00101735	0.00137659	0.00185523	0.00182962	0.00173403	0.00241286	0.00132193	0.00215639	0.00302686	0.00313319	0.00371248	0.00392779	0.00358635	0.00504598	0.00444607	0.00384253	0.00474552	0.00645058	0.00620297	0.00782987	0.0066772	0.00334589	0.0048657	0.00471083	0.00462514	0.00568127	0.00383821	0.00520643	0.00742866	0.00680588	0.00743472	0.00705549	0.00596254	0.00888876	0.00747609	0.00834667	0.00988443	0.00879243	0.00888158
Mito-PEG5-ATO 2.5µM			0.000367423	0.000887412	0.000825757	0.000732718	0.000889874	0.000990896	0.00105	0.00108972	0.000736122	0.00138293	0.000935414	0.00106419	0.0020994	0.00165076	0.00205426	0.00218518	0.00281558	0.00182534	0.00311047	0.00418748	0.00315674	0.00340028	0.00462331	0.00492259	0.00605614	0.0053912	0.00517512	0.0064963	0.00521985	0.00479401	0.00524279	0.00745621	0.00655682	0.0055895	0.00667196	0.00575	0.00507568	0.00505934	0.00724189	0.00878703	0.0067117	0.00921154	0.00786491	0.00831065	0.00683703	0.00656596	0.00881572
Mito-PEG5-ATO 2µM			0.00134629	0.00111467	0.00149248	0.0013809	0.00127083	0.00123971	0.00146116	0.001251	0.0012052	0.00107121	0.00131244	0.0011	0.000960469	0.000820061	0.000931061	0.000308221	0.000238485	0.000717635	0.000807388	0.000640312	0.00114018	0.00101612	0.000715891	0.000576086	0.000229129	0.00112556	0.00125574	0.00179722	0.00132736	0.00148556	0.00220836	0.00129687	0.0023696	0.00183916	0.00316731	0.00326525	0.00371921	0.00269571	0.00376331	0.00353792	0.00436427	0.00514247	0.00368714	0.00594953	0.00490867	0.00546369	0.00540295
Mito-PEG5-ATO 1.5µM			0.000657647	0.00102103	0.00117766	0.000686932	0.000476314	0.000612372	0.00067082	0.000933742	0.00100592	0.000634429	0.000460299	0.000884237	0.000609816	0.00111803	0.00108944	0.000675925	0.00193714	0.0010639	0.00188481	0.0012872	0.000784219	0.00232204	0.00162865	0.0012816	0.00184306	0.00231193	0.00245153	0.00200062	0.00164317	0.0024026	0.00284297	0.00229129	0.00198809	0.00337444	0.00278781	0.00364074	0.0037027	0.0018097	0.00364349	0.00223425	0.00293034	0.00415241	0.00265754	0.00413484	0.00440249	0.00598456	0.00513925
Control without Ldopa			0.000697764	0.000621993	0.000776209	0.000792149	0.000998436	0.00123895	0.00164088	0.00123161	0.00317569	0.00315862	0.00322752	0.00224054	0.00217529	0.0023573	0.00315198	0.00368985	0.00287837	0.00293204	0.00361144	0.00492817	0.00482701	0.0036225	0.00563621	0.00572669	0.00453349	0.00516448	0.00582468	0.00633418	0.00619975	0.00618567	0.00639218	0.00712824	0.00552879	0.00637196	0.00630134	0.00574211	0.00482001	0.00554301	0.00257136	0.00460509	0.0047154	0.00662509	0.00630848	0.00721145	0.00928961	0.00992154	0.0092072
Fig 3c							Fig 3d
		L-Dopa concentration							Dopamine concentration (mM)
time 0	control	0.560418	0.313916	0.357267			time 0	control	0.000326879	0.000326879	0.000326879
	Mito-PEG5-ATO 1.5µM	0.474568	0.607169	0.524718				Mito-PEG5-ATO 1.5µM	0.000326879	0.000326879	0.000326879
	Mito-PEG5-ATO 2µM	0.598102	0.681686	0.3652				Mito-PEG5-ATO 2µM	0.000326879	0.000326879	0.000326879
	Mito-PEG5-ATO 2.5µM	0.559002	0.380784	0.393817				Mito-PEG5-ATO 2.5µM	0.000326879	0.000326879	0.000326879
time 1.5h	control	0.297483	0.467768				time 1.5h	control	0.112128	0.126916
	Mito-PEG5-ATO 1.5µM	0.366617	0.330917	0.528118				Mito-PEG5-ATO 1.5µM	0.0349319	0.0236927	0.0446923
	Mito-PEG5-ATO 2µM	0.606035	0.464084	0.304				Mito-PEG5-ATO 2µM	0.0538611	0.0340446	0.0387769
	Mito-PEG5-ATO 2.5µM	0.362084	0.514235	0.557585				Mito-PEG5-ATO 2.5µM	0.0204392	0.0364107	0.0441007
time 2.5h	control	0.198599	0.155249	0.283033			time 2.5h	control	0.253801	0.194056	0.401982
	Mito-PEG5-ATO 1.5µM	0.503185	0.468334	0.464934				Mito-PEG5-ATO 1.5µM	0.110353	0.106212	0.0920154
	Mito-PEG5-ATO 2µM	0.488451	0.423567	0.362934				Mito-PEG5-ATO 2µM	0.0828465	0.0686496	0.0559315
	Mito-PEG5-ATO 2.5µM	0.502618	0.503185	0.440851				Mito-PEG5-ATO 2.5µM	0.0721988	0.0713115	0.0739734
time 3.5h	control	0.0495644	0.114732	0.104248			time 3.5h	control	0.226886	0.498402	0.43984
	Mito-PEG5-ATO 1.5µM	0.259233	0.162615	0.232599				Mito-PEG5-ATO 1.5µM	0.223337	0.144367	0.18814
	Mito-PEG5-ATO 2µM	0.329783	0.253849	0.406851				Mito-PEG5-ATO 2µM	0.0991138	0.254984	0.128099
	Mito-PEG5-ATO 2.5µM	0.388434	0.300883	0.339417				Mito-PEG5-ATO 2.5µM	0.0964519	0.0653961	0.07841
time 5h	control	0.101698	0.0175475	0.0336976			time 5h	control	0.605471	0.335138	0.60133
	Mito-PEG5-ATO 1.5µM	0.110482	0.137398	0.100848				Mito-PEG5-ATO 1.5µM	0.338391	0.443981	0.356433
	Mito-PEG5-ATO 2µM	0.209366	0.282183	0.305983				Mito-PEG5-ATO 2µM	0.171282	0.249365	0.296688
	Mito-PEG5-ATO 2.5µM	0.373417	0.408267	0.428951				Mito-PEG5-ATO 2.5µM	0.152944	0.174535	0.184591
[truncated: 53 more columns]

## Sheet: Fig  3b
Retention time	Medium	Blank	Medium + Dopamine	Mito-PEG-ATO 2 uM	Control
0.00708	0.2327	0.2532	0.24271	0.2284	0.22984
0.01375	0.2284	0.25225	0.24509	0.2284	0.22888
0.02042	0.22125	0.24128	0.19026	0.18263	0.22125
0.02708	0.1545	0.1688	0.10061	0.09441	0.15211
0.03375	0.06723	0.08535	0.0267	0.02289	0.07296
0.04042	0.00334	0.02623	0.000953674	-0.00668	0.01955
0.04708	-0.01335	0.01907	-0.00143	-0.00286	0.01431
0.05375	-0.01287	0.0186	-0.01431	-0.00954	0.01383
0.06042	-0.01907	0.01287	-0.0186	-0.01049	0.00572
0.06708	-0.01621	0.01431	-0.01431	-0.00525	0.00525
0.07375	-0.01097	0.02003	-0.00906	-0.00191	0.00763
0.08042	-0.00811	0.02432	-0.00668	0	0.00858
0.08708	-0.00811	0.0248	-0.00477	0.00143	0.01001
0.09375	-0.00811	0.02241	-0.00286	0.00286	0.0124
0.10042	-0.01049	0.01955	-0.00286	0.00238	0.01383
0.10708	-0.01335	0.01717	-0.00572	0.000476837	0.01383
0.11375	-0.01574	0.01478	-0.00811	-0.00191	0.01383
0.12042	-0.01621	0.0124	-0.00858	-0.00477	0.01335
0.12708	-0.01478	0.01287	-0.00858	-0.00763	0.01097
0.13375	-0.01383	0.01383	-0.00954	-0.00954	0.00668
0.14042	-0.01287	0.01383	-0.01001	-0.01097	0.00286
0.14708	-0.01144	0.01097	-0.00906	-0.01192	0.00238
0.15375	-0.00954	0.00906	-0.00811	-0.01478	0.00286
0.16042	-0.00715	0.00858	-0.00858	-0.01621	0.00334
0.16708	-0.00525	0.00811	-0.00811	-0.01574	0.00381
0.17375	-0.00381	0.00811	-0.00572	-0.01335	0.00477
0.18042	-0.00286	0.00858	-0.00286	-0.01001	0.00477
0.18708	-0.00191	0.01001	-0.00143	-0.00525	0.00286
0.19375	-0.00191	0.01144	0.000953674	0	0.000476837
0.20042	-0.00334	0.01144	0.00477	0.00381	0.000476837
0.20708	-0.0062	0.01001	0.00811	0.00525	0.00238
0.21375	-0.00858	0.00906	0.00811	0.00525	0.00429
0.22042	-0.00906	0.00858	0.00858	0.00477	0.00572
0.22708	-0.01001	0.01097	0.01097	0.00334	0.00763
0.23375	-0.01049	0.01526	0.01287	0.00143	0.01049
0.24042	-0.00906	0.01955	0.01192	0	0.01144
0.24708	-0.00477	0.02098	0.01097	0	0.01192
0.25375	0.000953674	0.02098	0.01335	0.00143	0.01383
0.26042	0.00525	0.0205	0.01669	0.00286	0.01812
0.26708	0.00763	0.01812	0.01764	0.00429	0.0205
0.27375	0.01001	0.01287	0.01812	0.00525	0.02193
0.28042	0.01049	0.00906	0.01955	0.00525	0.02384
0.28708	0.00763	0.00906	0.02003	0.00191	0.02623
0.29375	0.00286	0.00954	0.01717	-0.00286	0.0248
0.30042	-0.000953674	0.00858	0.01431	-0.00572	0.02146
0.30708	-0.00286	0.00811	0.01335	-0.00715	0.01812
0.31375	-0.00429	0.01001	0.01383	-0.0062	0.01574
0.32042	-0.00381	0.01431	0.01335	-0.00429	0.01192
0.32708	-0.000953674	0.01717	0.01478	-0.000953674	0.00763
0.33375	0.00334	0.02098	0.01669	0.000953674	0.00668
0.34042	0.00668	0.02527	0.01812	0.000476837	0.00906
0.34708	0.01001	0.02956	0.01669	0	0.01287
0.35375	0.01478	0.03195	0.01335	0.000953674	0.01764
0.36042	0.0186	0.03195	0.01144	0.00334	0.02241
0.36708	0.0186	0.03242	0.00906	0.00572	0.02575
0.37375	0.01574	0.03195	0.00763	0.00858	0.02623
0.38042	0.01335	0.03195	0.00715	0.01335	0.02337
0.38708	0.01144	0.03099	0.01001	0.01621	0.02003
0.39375	0.00954	0.03099	0.01383	0.01478	0.01669
0.40042	0.00668	0.03099	0.01526	0.01144	0.01383
0.40708	0.0062	0.03052	0.01526	0.00811	0.0124
0.41375	0.00763	0.03099	0.01431	0.00525	0.01335
0.42042	0.01049	0.03052	0.01287	0.00238	0.01669
0.42708	0.01335	0.02861	0.00954	-0.000476837	0.01812
0.43375	0.01669	0.02575	0.00763	0.000476837	0.01812
0.44042	0.01907	0.02289	0.00906	0.00477	0.01812
0.44708	0.02241	0.02193	0.01526	0.01287	0.02146
0.45375	0.02909	0.0248	0.02527	0.02575	0.02956
0.46042	0.04339	0.03338	0.04387	0.04816	0.04578
0.46708	0.07439	0.04816	0.08059	0.09012	0.0782
0.47375	0.14257	0.06914	0.16165	0.18454	0.14019
0.48042	0.30851	0.09346	0.34618	0.42105	0.26226
0.48708	0.69857	0.12255	0.7205	0.94891	0.51498
0.49375	1.48058	0.15783	1.36471	1.9412	0.99516
0.50042	2.80571	0.19455	2.38037	3.6397	1.81341
0.50708	4.91714	0.2203	4.03786	6.59561	3.17764
0.51375	8.42333	0.22459	6.77824	11.693	5.47457
0.52042	14.1959	0.20933	10.8738	19.505	9.08136
0.52708	22.6131	0.18215	16.0446	29.5896	13.9589
0.53375	32.9308	0.14687	21.5526	40.6413	19.5661
0.54042	43.613	0.10872	26.6242	51.2156	25.2271
0.54708	53.1602	0.0782	30.7097	60.0944	30.406
0.55375	60.534	0.06628	33.5741	66.4859	34.7643
0.56042	65.3129	0.06914	35.4433	70.5438	38.3959
0.56708	67.9536	0.06723	37.0836	73.525	41.9612
0.57375	70.0273	0.04292	39.8254	77.435	46.2632
0.58042	74.4481	-0.00238	45.2466	84.6243	52.0096
0.58708	84.6405	-0.04673	53.9246	96.3883	59.804
0.59375	101.693	-0.06533	64.393	111.087	69.5157
0.60042	122.346	-0.08965	74.0504	124.407	79.4821
0.60708	140.865	-0.39673	82.6478	133.586	87.5926
0.61375	154.37	-1.59454	93.5249	142.632	94.9993
0.62042	167.231	-3.97491	107.982	158.408	105.525
0.62708	186.401	-7.00617	122.001	180.53	119.333
0.63375	211.37	-9.80711	129.956	200.684	131.299
0.64042	233.458	-11.7436	130.344	211.133	136.008
0.64708	244.349	-12.4955	124.5	210.956	133.023
0.65375	242.741	-11.5261	111.334	199.464	123.346
0.66042	227.988	-8.74281	90.5366	173.126	105.909
0.66708	196.798	-4.99916	66.6156	134.333	82.0231
0.67375	152.312	-1.41287	46.6852	94.0061	57.5261
0.68042	106.847	1.34563	34.4124	63.7298	39.1045
0.68708	73.2717	3.22723	28.1792	46.4368	28.6303
0.69375	54.6589	4.29916	25.0335	38.1522	23.6306
0.70042	46.0572	4.73928	23.0293	34.502	21.2893
0.70708	42.0494	4.82702	21.3647	32.7387	19.9804
0.71375	39.4978	4.75025	19.8116	31.5523	19.1278
0.72042	37.3688	4.55809	18.2929	30.4494	18.5542
0.72708	35.6178	4.25005	16.8014	29.2215	18.0926
0.73375	34.2278	3.83711	15.4018	27.7243	17.5958
0.74042	32.9218	3.34358	14.1659	25.9323	16.9678
0.74708	31.3749	2.80142	13.1226	24.0126	16.1362
0.75375	29.4948	2.25258	12.2652	22.2297	15.0943
0.76042	27.4839	1.73903	11.5762	20.7577	13.957
0.76708	25.6457	1.29318	11.0364	19.618	12.9104
0.77375	24.1384	0.93031	10.623	18.7616	12.0874
0.78042	22.9449	0.65231	10.3083	18.1284	11.5137
0.78708	21.9922	0.4549	10.0646	17.6578	11.1389
0.79375	21.2293	0.32234	9.86624	17.2911	10.8828
0.80042	20.6289	0.23556	9.69601	16.9811	10.675
0.80708	20.1678	0.17834	9.55486	16.7012	10.4775
0.81375	19.8216	0.14019	9.45807	16.4456	10.2858
0.82042	19.5746	0.11587	9.43518	16.233	10.1123
0.82708	19.4216	0.09871	9.51672	16.1057	9.98497
0.83375	19.3653	0.08345	9.73225	16.1185	9.94015
0.84042	19.4235	0.07105	10.0913	16.3212	10.016
0.84708	19.6285	0.06294	10.5758	16.7375	10.2267
0.85375	20.0252	0.05722	11.1456	17.3659	10.5586
0.86042	20.6523	0.0515	11.7474	18.1723	10.9716
0.86708	21.5187	0.04625	12.3301	19.0916	11.4126
0.87375	22.5902	0.04339	12.8508	20.0424	11.8279
0.88042	23.7823	0.04053	13.2966	20.9522	12.1746
0.88708	24.9839	0.03624	13.689	21.7781	12.4311
0.89375	26.0935	0.03147	14.0696	22.51	12.5966
0.90042	27.0591	0.02956	14.4749	23.17	12.691
0.90708	27.894	0.02909	14.9217	23.8028	12.7478
0.91375	28.666	0.02909	15.3999	24.4479	12.8026
0.92042	29.4599	0.03052	15.8758	25.1174	12.8732
0.92708	30.3354	0.03386	16.2973	25.7831	12.9576
0.93375	31.2948	0.03767	16.613	26.3867	13.0339
0.94042	32.2614	0.0391	16.7933	26.854	13.0782
0.94708	33.103	0.03815	16.8424	27.122	13.0739
0.95375	33.6847	0.03815	16.7856	27.1702	13.0153
0.96042	33.9231	0.0391	16.6526	27.0248	12.9104
0.96708	33.8163	0.03958	16.4681	26.742	12.7697
0.97375	33.433	0.04005	16.2516	26.3777	12.6042
0.98042	32.8846	0.04196	16.0275	25.9762	12.4211
0.98708	32.2871	0.04387	15.8353	25.5752	12.2385
0.99375	31.7283	0.0453	15.749	25.2228	12.0888
1.00042	31.2576	0.04673	15.8973	24.991	12.0144
1.00708	30.911	0.04911	16.4485	24.9829	12.0573
1.01375	30.7765	0.05007	17.5638	25.3177	12.2399
1.02042	31.0659	0.05007	19.3205	26.0906	12.5527
1.02708	32.1283	0.05054	21.6446	27.3256	12.9514
1.03375	34.3604	0.05245	24.3092	28.9435	13.3634
1.04042	38.023	0.05245	26.9852	30.7665	13.7114
1.04708	43.0651	0.04816	29.336	32.5513	13.936
1.05375	49.0694	0.04148	31.0993	34.0562	14.0138
1.06042	55.3484	0.03433	32.1531	35.1067	13.9566
1.06708	61.1191	0.0248	32.5403	35.6402	13.8006
1.07375	65.6977	0.01287	32.4354	35.6979	13.5908
1.08042	68.6784	0.00191	32.0597	35.3899	13.3648
1.08708	70.0407	-0.0062	31.599	34.8506	13.1412
1.09375	70.1037	-0.0124	31.1608	34.1964	12.9194
1.10042	69.3316	-0.01764	30.7846	33.4959	12.6944
1.10708	68.1329	-0.02098	30.4623	32.763	12.4574
1.11375	66.752	-0.02337	30.1633	31.9791	12.1951
1.12042	65.278	-0.02527	29.8409	31.1117	11.8928
1.12708	63.6907	-0.02861	29.4328	30.1242	11.5437
1.13375	61.9097	-0.03099	28.8596	28.9855	11.1499
1.14042	59.8383	-0.03195	28.0318	27.6809	10.7188
1.14708	57.3935	-0.03099	26.8736	26.2241	10.2649
1.15375	54.523	-0.02766	25.3506	24.6487	9.81188
1.16042	51.208	-0.02146	23.4919	23.0055	9.3894
1.16708	47.4801	-0.01144	21.3966	21.3609	9.02128
1.17375	43.4403	-0.000476837	19.2242	19.7949	8.72707
1.18042	39.2566	0.01049	17.1547	18.394	8.52537
1.18708	35.1415	0.02193	15.3441	17.2443	8.44097
1.19375	31.3191	0.03386	13.885	16.4318	8.49771
1.20042	27.9994	0.04625	12.7993	16.0131	8.70275
1.20708	25.3439	0.05865	12.0506	15.9936	9.03988
1.21375	23.427	0.07105	11.5686	16.3207	9.4614
1.22042	22.2239	0.08392	11.2705	16.8996	9.90915
1.22708	21.6203	0.09584	11.0893	17.6029	10.3188
1.23375	21.4472	0.10586	10.9849	18.2843	10.6354
1.24042	21.5221	0.11492	10.9425	18.8189	10.828
1.24708	21.6875	0.1235	10.9572	19.1507	10.9091
1.25375	21.8391	0.13208	11.0273	19.3014	10.9286
1.26042	21.9345	0.14019	11.1499	19.3372	10.9458
1.26708	21.9908	0.14782	11.3158	19.3434	11.0102
1.27375	22.068	0.1545	11.508	19.4054	11.1504
1.28042	22.2335	0.15974	11.7016	19.5866	11.3702
1.28708	22.521	0.16212	11.8671	19.896	11.6496
1.29375	22.9163	0.16117	11.9786	20.2875	11.9491
1.30042	23.3617	0.15879	12.0125	20.6823	12.2204
1.30708	23.7823	0.15688	11.9572	20.9966	12.4173
1.31375	24.1032	0.15402	11.8179	21.1592	12.5041
1.32042	24.261	0.14877	11.6172	21.1239	12.4631
1.32708	24.2257	0.14305	11.3821	20.8831	12.2967
1.33375	24.0092	0.13876	11.1394	20.472	12.0316
1.34042	23.6564	0.13638	10.9096	19.9547	11.7092
1.34708	23.2215	0.13399	10.704	19.402	11.374
1.35375	22.7528	0.13351	10.5176	18.8727	11.0579
1.36042	22.2907	0.13256	10.3311	18.4002	10.776
1.36708	21.8558	0.13018	10.1237	17.9887	10.5276
1.37375	21.4429	0.12636	9.8772	17.611	10.2959
1.38042	21.0261	0.12159	9.58109	17.2262	10.0536
1.38708	20.5741	0.11539	9.23634	16.7966	9.77993
1.39375	20.0577	0.10729	8.85868	16.2978	9.46951
1.40042	19.454	0.10014	8.47054	15.7318	9.13
1.40708	18.7607	0.09727	8.09526	15.1196	8.77619
1.41375	18.0044	0.09489	7.75194	14.5016	8.43
1.42042	17.2277	0.09155	7.45535	13.9198	8.11195
1.42708	16.4757	0.08726	7.2155	13.4029	7.83873
1.43375	15.7881	0.08392	7.02906	12.9642	7.61557
1.44042	15.1944	0.07915	6.8903	12.6071	7.43866
1.44708	14.708	0.07248	6.79159	12.3224	7.30276
1.45375	14.3213	0.06723	6.7234	12.0921	7.19833
1.46042	14.0138	0.0639	6.67095	11.8947	7.11489
1.46708	13.763	0.06104	6.61898	11.7149	7.04098
1.47375	13.546	0.0577	6.56223	11.5437	6.97041
1.48042	13.3405	0.05579	6.49834	11.373	6.90031
1.48708	13.1278	0.05531	6.42633	11.1995	6.83069
1.49375	12.9003	0.05293	6.34909	11.0288	6.7625
1.50042	12.6595	0.04816	6.27565	10.8728	6.70052
1.50708	12.4097	0.04339	6.21843	10.7403	6.65188
1.51375	12.1589	0.04053	6.18458	10.6411	6.62184
1.52042	11.919	0.03719	6.17743	10.5853	6.61135
1.52708	11.7059	0.03338	6.19698	10.5805	6.62041
1.53375	11.5304	0.03147	6.2418	10.6254	6.64711
1.54042	11.4007	0.03195	6.30379	10.7126	6.68573
1.54708	11.3249	0.03195	6.37436	10.8337	6.72722
1.55375	11.3077	0.03052	6.4497	10.9778	6.76632
1.56042	11.3497	0.02956	6.53172	11.1332	6.80113
1.56708	11.4489	0.03004	6.62041	11.2939	6.83117
1.57375	11.6048	0.03099	6.71911	11.4675	6.85549
1.58042	11.817	0.03052	6.83403	11.6754	6.88124
1.58708	12.0845	0.02956	6.97136	11.9448	6.91605
1.59375	12.4073	0.03052	7.12585	12.3072	6.96039
1.60042	12.7883	0.03433	7.28607	12.7835	7.01189
1.60708	13.2236	0.03672	7.44104	13.3762	7.0653
1.61375	13.699	0.03672	7.57837	14.0581	7.11536
1.62042	14.1916	0.03719	7.68089	14.7753	7.15303
1.62708	14.6694	0.03862	7.73573	15.4629	7.16877
1.63375	15.0991	0.03862	7.73907	16.0556	7.16019
1.64042	15.4452	0.03672	7.69663	16.5009	7.12824
1.64708	15.6813	0.03576	7.61604	16.7708	7.07388
1.65375	15.7948	0.03719	7.5078	16.8705	7.00521
1.66042	15.7871	0.03815	7.38811	16.8309	6.93655
1.66708	15.6679	0.03719	7.27177	16.6998	6.8922
1.67375	15.4557	0.03719	7.17306	16.5315	6.90174
1.68042	15.1801	0.03529	7.10392	16.3865	7.00569
1.68708	14.8745	0.03195	7.07865	16.3326	7.26175
1.69375	14.5745	0.0267	7.10726	16.439	7.72762
1.70042	14.3142	0.0248	7.1907	16.7699	8.45098
1.70708	14.1282	0.0267	7.32374	17.3783	9.45044
1.71375	14.0419	0.02956	7.49588	18.2958	10.7112
1.72042	14.0672	0.03338	7.689	19.5093	12.1727
1.72708	14.2002	0.03767	7.87783	20.956	13.7343
1.73375	14.4253	0.04244	8.03804	22.5286	15.2788
1.74042	14.7123	0.04482	8.15105	24.0936	16.6912
1.74708	15.018	0.04435	8.20684	25.5127	17.8843
1.75375	15.2984	0.04244	8.20065	26.6666	18.8074
1.76042	15.5153	0.03958	8.1358	27.4811	19.4502
1.76708	15.6398	0.03576	8.02374	27.9369	19.8407
1.77375	15.656	0.03147	7.88307	28.06	20.0291
1.78042	15.5621	0.02861	7.73144	27.9088	20.0687
1.78708	15.3756	0.02813	7.5841	27.5588	20.0105
1.79375	15.1243	0.02861	7.45344	27.0877	19.8956
1.80042	14.8373	0.03052	7.34615	26.5613	19.7563
1.80708	14.5421	0.0329	7.26271	26.0301	19.6118
1.81375	14.2608	0.03576	7.19833	25.5303	19.4697
1.82042	14.0123	0.03719	7.14779	25.0783	19.3319
1.82708	13.8054	0.03767	7.10583	24.6735	19.1927
1.83375	13.6399	0.03862	7.06387	24.3063	19.0396
1.84042	13.5136	0.0391	7.01427	23.962	18.8527
1.84708	13.4206	0.04053	6.95515	23.6182	18.6076
1.85375	13.3505	0.04435	6.88505	23.243	18.2786
1.86042	13.2899	0.05007	6.80161	22.8033	17.839
1.86708	13.2256	0.05484	6.70195	22.2759	17.2687
1.87375	13.1473	0.05627	6.58894	21.6422	16.5582
1.88042	13.0448	0.05579	6.46591	20.8921	15.7113
1.88708	12.9104	0.05436	6.33526	20.0243	14.7443
1.89375	12.7449	0.05102	6.19793	19.0563	13.6895
1.90042	12.5518	0.04482	6.05869	18.0197	12.5899
1.90708	12.3382	0.04005	5.92422	16.9516	11.4913
1.91375	12.1126	0.0391	5.79739	15.8877	10.438
1.92042	11.8885	0.04244	5.68008	14.863	9.46569
1.92708	11.6768	0.04625	5.57327	13.9084	8.605
1.93375	11.4818	0.05102	5.47981	13.0434	7.8702
1.94042	11.3049	0.05674	5.3978	12.2781	7.26223
1.94708	11.1461	0.06056	5.32389	11.6124	6.77061
1.95375	11.0021	0.06008	5.2557	11.044	6.38151
1.96042	10.8671	0.0577	5.19466	10.5643	6.08015
1.96708	10.736	0.0577	5.1403	10.1628	5.84602
1.97375	10.6053	0.05817	5.09214	9.82761	5.66339
1.98042	10.4761	0.05722	5.05066	9.55105	5.51987
1.98708	10.3483	0.05674	5.023	9.32312	5.40733
1.99375	10.2248	0.05817	5.01299	9.13477	5.31912
2.00042	10.1075	0.0577	5.02253	8.98123	5.24855
2.00708	9.99832	0.05293	5.05829	8.86011	5.19609
2.01375	9.90295	0.04625	5.12981	8.77047	5.16081
2.02042	9.82285	0.04005	5.24616	8.71372	5.13983
2.02708	9.76372	0.03576	5.4121	8.69465	5.12981
2.03375	9.72891	0.03147	5.63908	8.72135	5.12695
2.04042	9.72176	0.03004	5.93662	8.79812	5.13029
2.04708	9.74607	0.03338	6.30665	8.92878	5.13411
2.05375	9.81092	0.03958	6.742	9.11999	5.13268
2.06042	9.93156	0.04482	7.23076	9.37653	5.12314
2.06708	10.1285	0.04768	7.75385	9.69505	5.10645
2.07375	10.4289	0.04959	8.28314	10.067	5.08451
2.08042	10.8695	0.04959	8.78525	10.4818	5.054
2.08708	11.4937	0.04625	9.23824	10.9205	5.01633
2.09375	12.3315	0.04196	9.62687	11.3583	4.9758
2.10042	13.3939	0.04005	9.95016	11.7712	4.93717
2.10708	14.6646	0.04148	10.2186	12.1422	4.89855
2.11375	16.1047	0.04387	10.4542	12.4659	4.86088
2.12042	17.6501	0.04673	10.6859	12.7439	4.8275
2.12708	19.2265	0.04959	10.9363	12.9881	4.80032
2.13375	20.7686	0.0515	11.2181	13.2151	4.78029
2.14042	22.2306	0.05102	11.5313	13.4397	4.76789
2.14708	23.5825	0.04864	11.8613	13.6681	4.76503
2.15375	24.8046	0.0453	12.177	13.896	4.77219
2.16042	25.8794	0.04053	12.4383	14.1067	4.78554
2.16708	26.7801	0.03529	12.6085	14.2751	4.80461
2.17375	27.4568	0.03099	12.6586	14.3714	4.82893
2.18042	27.8459	0.03004	12.5694	14.3752	4.85468
2.18708	27.8897	0.03147	12.3396	14.276	4.87757
2.19375	27.5564	0.03338	11.991	14.0767	4.89759
2.20042	26.8488	0.03481	11.5642	13.7935	4.91762
2.20708	25.8164	0.03815	11.1031	13.4573	4.93622
2.21375	24.5542	0.04148	10.6506	13.114	4.95148
2.22042	23.1881	0.04292	10.2448	12.8079	4.9634
2.22708	21.8449	0.04244	9.91201	12.5718	4.97437
2.23375	20.6285	0.04292	9.65786	12.4268	4.98056
2.24042	19.6099	0.04482	9.47428	12.3816	4.9777
2.24708	18.8155	0.0453	9.34362	12.4278	4.96721
2.25375	18.2304	0.04387	9.24683	12.5365	4.95195
2.26042	17.806	0.04387	9.1629	12.6691	4.93145
2.26708	17.4813	0.04292	9.07373	12.7912	4.90522
2.27375	17.2	0.04053	8.97169	12.8751	4.87709
2.28042	16.9191	0.03767	8.85344	12.9013	4.84848
2.28708	16.612	0.03767	8.71944	12.8636	4.81796
2.29375	16.2721	0.03862	8.57258	12.7688	4.78506
2.30042	15.9097	0.03815	8.42047	12.6328	4.75264
2.30708	15.543	0.03624	8.27026	12.4693	4.72689
2.31375	15.1906	0.03576	8.12626	12.2933	4.71067
2.32042	14.8678	0.03719	7.99131	12.1226	4.71401
2.32708	14.5836	0.03767	7.86781	11.9748	4.7555
2.33375	14.3385	0.03767	7.75671	11.8661	4.86279
2.34042	14.1287	0.03815	7.6561	11.8175	5.07307
2.34708	13.9489	0.03862	7.56454	11.8656	5.43976
2.35375	13.794	0.03719	7.48253	12.0645	6.03247
2.36042	13.6523	0.0329	7.41053	12.4807	6.93417
2.36708	13.5155	0.02909	7.34758	13.2003	8.22639
2.37375	13.3801	0.02623	7.29322	14.3256	9.98497
2.38042	13.2456	0.02384	7.25031	15.974	12.2681
2.38708	13.1111	0.02146	7.22027	18.2562	15.1024
2.39375	12.9752	0.02098	7.20119	21.2645	18.4684
2.40042	12.8417	0.02193	7.18832	25.0621	22.2969
2.40708	12.7206	0.02146	7.17926	29.6726	26.474
2.41375	12.6219	0.01955	7.16925	35.0704	30.8442
2.42042	12.5523	0.01812	7.14779	41.1811	35.2249
2.42708	12.517	0.01907	7.10583	47.8873	39.4239
2.43375	12.5217	0.0186	7.03764	55.0351	43.2687
2.44042	12.567	0.01621	6.93798	62.4366	46.6223
2.44708	12.6471	0.01478	6.80304	69.8776	49.4008
2.45375	12.7497	0.01431	6.6328	77.1327	51.5876
2.46042	12.8613	0.01144	6.43444	83.9729	53.2293
2.46708	12.9638	0.00715	6.21414	90.1799	54.4181
2.47375	13.0405	0.00477	5.97811	95.5706	55.2621
2.48042	13.0768	0.00525	5.73778	100.019	55.8553
2.48708	13.0634	0.00715	5.50413	103.454	56.2458
2.49375	12.9924	0.00811	5.28765	105.836	56.4027
2.50042	12.8598	0.00954	5.09071	107.1	56.1948
2.50708	12.67	0.01049	4.91476	107.096	55.4051
2.51375	12.4297	0.00811	4.76074	105.538	53.7767
2.52042	12.1493	0.00429	4.62866	102.036	51.0921
2.52708	11.8394	-0.000476837	4.51422	96.2491	47.2541
2.53375	11.5108	-0.00477	4.41408	88.0857	42.3522
2.54042	11.1747	-0.00906	4.32777	77.8532	36.6778
2.54708	10.839	-0.01287	4.25434	66.2446	30.6664
2.55375	10.5123	-0.01383	4.1914	54.2159	24.8003
2.56042	10.1991	-0.0124	4.13465	42.7895	19.5098
2.56708	9.902	-0.01097	4.08459	32.8293	15.089
2.57375	9.62067	-0.01001	4.04215	24.8466	11.6496
2.58042	9.36079	-0.00811	4.00686	18.9242	9.1362
2.58708	9.13	-0.0062	3.98111	14.8106	7.39098
2.59375	8.93116	-0.00763	3.97253	12.0916	6.22368
2.60042	8.76808	-0.01192	3.98922	10.3526	5.46217
2.60708	8.6441	-0.01764	4.03881	9.26447	4.97007
2.61375	8.56686	-0.02241	4.12703	8.60548	4.64964
2.62042	8.54158	-0.0267	4.26579	8.23593	4.44031
2.62708	8.57258	-0.02909	4.46749	8.07285	4.30155
2.63375	8.66699	-0.02909	4.73833	8.07333	4.20713
2.64042	8.83722	-0.02861	5.08022	8.22401	4.14133
2.64708	9.10187	-0.03004	5.48983	8.52585	4.09651
2.65375	9.47571	-0.0329	5.96046	8.97932	4.06837
2.66042	9.96923	-0.03529	6.47211	9.58061	4.05121
2.66708	10.5858	-0.0391	6.99949	10.3192	4.04167
2.67375	11.3177	-0.04482	7.51448	11.1709	4.04024
2.68042	12.1417	-0.05102	7.99179	12.0945	4.04596
2.68708	13.0186	-0.05436	8.40616	13.0367	4.0555
2.69375	13.9022	-0.05484	8.7409	13.9422	4.06361
2.70042	14.7438	-0.05674	8.99029	14.7624	4.07124
2.70708	15.4967	-0.05913	9.15718	15.4572	4.08077
2.71375	16.1238	-0.0596	9.2473	15.9993	4.09079
2.72042	16.602	-0.0596	9.27258	16.3808	4.09842
2.72708	16.9268	-0.06151	9.24873	16.6068	4.10318
2.73375	17.1018	-0.06533	9.18913	16.6941	4.107
2.74042	17.1413	-0.06914	9.10854	16.6669	4.10938
2.74708	17.0693	-0.07296	9.01985	16.5544	4.10986
2.75375	16.9168	-0.07677	8.9407	16.3898	4.10843
2.76042	16.716	-0.07915	8.88157	16.2029	4.10509
2.76708	16.4924	-0.07963	8.84819	16.0193	4.10366
2.77375	16.2754	-0.08011	8.8439	15.8625	4.10986
2.78042	16.0899	-0.08154	8.86774	15.7471	4.13132
2.78708	15.9507	-0.0844	8.91066	15.6775	4.16899
2.79375	15.8634	-0.08631	8.96025	15.6431	4.22001
2.80042	15.8248	-0.08821	9.00698	15.6293	4.27914
2.80708	15.8234	-0.08965	9.04846	15.6212	4.33779
2.81375	15.8405	-0.0906	9.08375	15.6078	4.38595
2.82042	15.8558	-0.08917	9.11188	15.5826	4.41313
2.82708	15.8587	-0.08774	9.13668	15.5506	4.41551
2.83375	15.8477	-0.08869	9.15909	15.5263	4.39739
2.84042	15.8277	-0.09155	9.17816	15.5225	4.36544
2.84708	15.8129	-0.09346	9.18674	15.5468	4.32587
2.85375	15.8238	-0.0968	9.17578	15.6012	4.28486
2.86042	15.8749	-0.10157	9.13763	15.6784	4.24623
2.86708	15.9679	-0.10586	9.0642	15.7633	4.21381
2.87375	16.0937	-0.10967	8.94833	15.8382	4.18758
2.88042	16.2411	-0.11396	8.78668	15.8901	4.16851
2.88708	16.3927	-0.11921	8.58164	15.9082	4.15897
2.89375	16.5238	-0.12207	8.33702	15.883	4.16136
2.90042	16.6154	-0.12255	8.05759	15.81	4.17328
2.90708	16.6545	-0.12302	7.75146	15.6903	4.19807
2.91375	16.6349	-0.12445	7.43198	15.5292	4.24051
2.92042	16.5534	-0.12493	7.11584	15.337	4.31013
2.92708	16.4123	-0.12493	6.81496	15.1324	4.4198
2.93375	16.2201	-0.12732	6.53839	14.9445	4.5886
2.94042	15.986	-0.13161	6.29711	14.8044	4.83799
2.94708	15.7165	-0.13542	6.09255	14.7333	5.17321
2.95375	15.4157	-0.13542	5.91946	14.7304	5.57375
2.96042	15.0876	-0.13447	5.76448	14.7667	5.99289
2.96708	14.7338	-0.13494	5.61714	14.78	6.36768
2.97375	14.3561	-0.13399	5.47218	14.6933	6.63567
2.98042	13.9589	-0.13208	5.32532	14.442	6.75106
2.98708	13.5498	-0.13208	5.1775	13.999	6.69813
2.99375	13.1378	-0.13447	5.03445	13.3786	6.49881
3.00042	12.7296	-0.13638	4.90665	12.6348	6.20461
3.00708	12.3324	-0.13733	4.8027	11.8499	5.87702
3.01375	11.9581	-0.14114	4.72593	11.1098	5.57232
3.02042	11.6191	-0.14687	4.67777	10.4761	5.32818
3.02708	11.3206	-0.15211	4.6587	9.97496	5.1589
3.03375	11.0655	-0.15593	4.66442	9.60159	5.06067
3.04042	10.8547	-0.16165	4.68826	9.33409	5.01728
3.04708	10.6859	-0.16975	4.72403	9.14145	5.0106
3.05375	10.5452	-0.17595	4.76456	8.99363	5.02205
3.06042	10.4151	-0.17834	4.80223	8.86536	5.03588
3.06708	10.2844	-0.17834	4.83036	8.74281	5.03874
3.07375	10.1461	-0.17786	4.848	8.61692	5.02586
3.08042	9.99594	-0.17643	4.8542	8.48341	4.99773
3.08708	9.83286	-0.17214	4.84705	8.34227	4.9572
3.09375	9.65834	-0.16594	4.82798	8.19778	4.90713
3.10042	9.48	-0.15926	4.79889	8.05664	4.85277
3.10708	9.2988	-0.15306	4.76456	7.91979	4.80175
3.11375	9.11665	-0.14925	4.72641	7.78961	4.7555
3.12042	8.93641	-0.14782	4.68683	7.67279	4.71449
3.12708	8.76284	-0.14973	4.65059	7.57647	4.68016
3.13375	8.60214	-0.15354	4.62198	7.50208	4.65775
3.14042	8.46052	-0.15783	4.60386	7.44677	4.64582
3.14708	8.34513	-0.16212	4.59337	7.41243	4.64296
3.15375	8.2612	-0.16737	4.59099	7.39622	4.6525
3.16042	8.20494	-0.17071	4.59528	7.38716	4.68111
3.16708	8.16774	-0.17309	4.60339	7.37619	4.7369
3.17375	8.13675	-0.17643	4.61245	7.36046	4.83322
3.18042	8.09956	-0.18215	4.62484	7.34615	4.99058
3.18708	8.04663	-0.18883	4.64725	7.33805	5.25522
3.19375	7.97367	-0.19217	4.69971	7.34758	5.77164
3.20042	7.88641	-0.1936	4.8542	7.40576	6.96707
3.20708	7.79629	-0.1936	5.32246	7.59554	9.81092
3.21375	7.71904	-0.19217	6.57797	8.13293	15.9497
3.22042	7.6704	-0.19026	9.45663	9.51719	27.3905
3.22708	7.6623	-0.1893	15.0886	12.6772	45.6452
3.23375	7.70712	-0.1893	24.5266	18.93	70.7741
3.24042	7.81727	-0.18978	38.1727	29.5758	100.991
3.24708	8.00657	-0.19026	55.3622	45.2218	133.064
3.25375	8.29077	-0.19217	74.378	65.2471	163.129
3.26042	8.68034	-0.1936	92.8345	87.769	187.583
3.26708	9.17339	-0.19217	108.197	110.061	203.963
3.27375	9.75227	-0.19073	118.332	129.148	211.587
3.28042	10.3846	-0.19026	122.039	142.452	211.518
3.28708	11.0259	-0.19121	119.326	148.423	205.76
3.29375	11.6262	-0.19169	111.238	146.898	196.243
3.30042	12.1422	-0.19217	99.3691	138.942	184.233
3.30708	12.5542	-0.19264	85.3853	126.281	170.332
3.31375	12.8674	-0.19503	70.7769	110.749	154.781
3.32042	13.1059	-0.19789	56.7627	94.0003	137.78
3.32708	13.3076	-0.19979	44.2557	77.4417	119.701
3.33375	13.5193	-0.19932	33.8306	62.2115	101.166
3.34042	13.7887	-0.20027	25.7158	49.1362	83.0092
3.34708	14.152	-0.20361	19.8207	38.6815	66.1383
3.35375	14.6332	-0.20599	15.8138	30.9343	51.353
3.36042	15.2416	-0.20647	13.2456	25.641	39.1836
3.36708	15.9683	-0.20742	11.6653	22.2993	29.809
3.37375	16.7713	-0.21029	10.6974	20.287	23.0522
3.38042	17.5643	-0.21267	10.0627	19.0105	18.4569
3.38708	18.2233	-0.2141	9.58014	18.0125	15.4305
3.39375	18.6071	-0.21553	9.15051	17.0188	13.3982
3.40042	18.5933	-0.21935	8.73804	15.9154	11.919
3.40708	18.1141	-0.22221	8.35371	14.7028	10.7222
3.41375	17.18	-0.22554	8.03947	13.4506	9.68504
3.42042	15.8877	-0.22936	7.86066	12.2495	8.7986
3.42708	14.3952	-0.23222	7.88164	11.1666	8.14152
3.43375	12.8789	-0.23365	8.14629	10.2282	7.84779
3.44042	11.4894	-0.2346	8.66413	9.43756	8.0595
3.44708	10.3269	-0.23699	9.39703	8.81004	8.87108
3.45375	9.43184	-0.2389	10.2563	8.40187	10.2687
3.46042	8.79526	-0.23937	11.1136	8.32224	12.0769
3.46708	8.39376	-0.2389	11.8179	8.71468	13.9399
3.47375	8.22783	-0.24128	12.2228	9.71985	15.4042
3.48042	8.34417	-0.24462	12.2132	11.436	16.0894
3.48708	8.83484	-0.24748	11.7516	13.8693	15.8176
3.49375	9.80997	-0.24891	10.8924	16.8538	14.6418
3.50042	11.354	-0.25129	9.7599	20.0148	12.8055
3.50708	13.4678	-0.25558	8.50773	22.8534	10.6864
3.51375	16.0008	-0.25845	7.29084	24.9004	8.68177
3.52042	18.631	-0.2594	6.23751	25.8136	7.06768
3.52708	20.9494	-0.2594	5.42116	25.4283	5.92375
3.53375	22.615	-0.26035	4.84276	23.8218	5.18036
3.54042	23.4594	-0.26131	4.45223	21.3275	4.71163
3.54708	23.4971	-0.26083	4.19092	18.4145	4.40884
3.55375	22.8925	-0.25988	4.01306	15.5125	4.2057
3.56042	21.914	-0.25988	3.88861	12.9242	4.06408
3.56708	20.8392	-0.25988	3.79658	10.8209	3.95823
3.57375	19.8216	-0.26131	3.72314	9.25779	3.87001
3.58042	18.8317	-0.26417	3.66211	8.19111	3.79419
3.58708	17.7374	-0.26894	3.61156	7.51543	3.7322
3.59375	16.4409	-0.27323	3.56817	7.11584	3.68547
3.60042	14.9479	-0.27657	3.53003	6.89793	3.65305
3.60708	13.3443	-0.2799	3.49855	6.79541	3.63493
3.61375	11.7559	-0.28324	3.47662	6.75917	3.63255
3.62042	10.3293	-0.28467	3.46804	6.75488	3.64447
3.62708	9.18818	-0.28419	3.47233	6.75821	3.66735
3.63375	8.38566	-0.28372	3.48997	6.75583	3.69883
3.64042	7.89309	-0.28467	3.52144	6.74009	3.73507
3.64708	7.63702	-0.28563	3.56436	6.71005	3.77274
3.65375	7.54118	-0.28706	3.61586	6.67048	3.80802
3.66042	7.54499	-0.28896	3.67069	6.62804	3.84092
3.66708	7.60126	-0.2923	3.72648	6.58846	3.87001
3.67375	7.67756	-0.29612	3.7775	6.55603	3.89194
3.68042	7.74908	-0.30088	3.82137	6.5341	3.90577
3.68708	7.80296	-0.3047	3.85714	6.52504	3.9134
3.69375	7.82871	-0.30756	3.88575	6.52647	3.91722
3.70042	7.82299	-0.30899	3.90625	6.53315	3.91531
3.70708	7.7858	-0.3109	3.91817	6.53934	3.90816
3.71375	7.72095	-0.31137	3.92389	6.54459	3.89767
3.72042	7.63035	-0.30947	3.92771	6.54554	3.88813
3.72708	7.51829	-0.30661	3.93295	6.54268	3.8805
3.73375	7.39336	-0.30422	3.94964	6.54459	3.87812
3.74042	7.27081	-0.30375	4.00019	6.5732	3.89194
3.74708	7.17497	-0.30422	4.12846	6.66809	3.9463
3.75375	7.14922	-0.30518	4.41265	6.90794	4.08411
3.76042	7.28083	-0.30661	4.99392	7.4482	4.38309
3.76708	7.74002	-0.30899	6.11162	8.57115	4.99201
3.77375	8.84581	-0.3109	8.13675	10.7627	6.16121
3.78042	11.1732	-0.31042	11.5886	14.7972	8.2798
3.78708	15.6817	-0.30851	17.1175	21.8005	11.8971
3.79375	23.8047	-0.30756	25.4178	33.196	17.7035
3.80042	37.384	-0.30804	37.0636	50.4789	26.433
3.80708	58.373	-0.30947	52.3128	74.8224	38.6853
3.81375	88.3031	-0.31137	70.9262	106.607	54.7185
3.82042	127.644	-0.31376	92.0949	145.042	74.2674
3.82708	175.306	-0.3171	114.512	188.056	96.4737
3.83375	228.53	-0.31996	136.586	232.567	119.956
3.84042	283.28	-0.32282	156.753	275.059	143.041
3.84708	335.046	-0.32616	173.786	312.319	164.088
3.85375	379.797	-0.32997	187.017	342.076	181.803
3.86042	414.802	-0.33283	196.399	363.381	195.46
3.86708	439.075	-0.33569	202.415	376.617	204.977
3.87375	453.314	-0.3376	205.879	383.16	210.821
3.88042	459.374	-0.33808	207.683	384.84	213.806
3.88708	459.577	-0.33665	208.596	383.436	214.849
3.89375	456.074	-0.33522	209.141	380.334	214.779
3.90042	450.459	-0.33569	209.553	376.369	214.205
3.90708	443.599	-0.33855	209.802	371.808	213.466
3.91375	435.677	-0.34237	209.641	366.453	212.634
3.92042	426.341	-0.34571	208.688	359.799	211.567
3.92708	414.919	-0.34809	206.504	351.213	209.975
3.93375	400.661	-0.34714	202.662	340.094	207.483
3.94042	382.966	-0.34428	196.805	326.014	203.686
3.94708	361.588	-0.33998	188.696	308.825	198.209
3.95375	336.745	-0.3376	178.267	288.694	190.763
3.96042	309.108	-0.33712	165.644	266.083	181.19
3.96708	279.697	-0.33903	151.154	241.673	169.493
3.97375	249.685	-0.34237	135.294	216.273	155.864
3.98042	220.192	-0.34714	118.691	190.708	140.683
3.98708	192.115	-0.35191	102.027	165.74	124.489
3.99375	166.057	-0.35381	85.9609	142.018	107.918
4.00042	142.338	-0.35286	71.0573	120.052	91.6362
4.00708	121.06	-0.35143	57.735	100.202	76.2653
4.01375	102.195	-0.35095	46.2441	82.684	62.3045
4.02042	85.6576	-0.35	36.6621	67.5883	50.0879
4.02708	71.353	-0.35	28.9269	54.8887	39.772
4.03375	59.1765	-0.35238	22.8739	44.4579	31.3559
4.04042	48.9941	-0.35667	18.28	36.0894	24.7097
4.04708	40.6442	-0.36001	14.8964	29.5291	19.6156
4.05375	33.9365	-0.36192	12.4788	24.5023	15.8195
4.06042	28.6651	-0.36526	10.8166	20.7338	13.072
4.06708	24.6115	-0.36812	9.74178	17.9668	11.1461
4.07375	21.5616	-0.36812	9.12809	15.9769	9.84955
4.08042	19.3253	-0.36716	8.88872	14.586	9.03225
4.08708	17.7388	-0.36812	8.97741	13.66	8.59404
4.09375	16.6674	-0.37098	9.38177	13.1073	8.47292
4.10042	16.0065	-0.37241	10.1051	12.8727	8.63743
4.10708	15.6875	-0.37432	11.158	12.9375	9.07707
4.11375	15.6784	-0.37718	12.5446	13.3138	9.79376
4.12042	15.9841	-0.38052	14.2531	14.0314	10.7913
4.12708	16.644	-0.38242	16.2349	15.131	12.0587
4.13375	17.7288	-0.38195	18.4012	16.6559	13.5612
4.14042	19.3176	-0.38052	20.627	18.6315	15.2373
4.14708	21.4701	-0.37766	22.7547	21.0423	16.9949
4.15375	24.1938	-0.37384	24.6143	23.8147	18.7163
4.16042	27.4124	-0.37146	26.0482	26.8092	20.2742
4.16708	30.9477	-0.36955	26.9451	29.8176	21.5454
4.17375	34.5187	-0.36907	27.2532	32.5856	22.4342
4.18042	37.7812	-0.36812	26.9852	34.8511	22.8801
4.18708	40.3833	-0.3686	26.2165	36.3946	22.8734
4.19375	42.0365	-0.36907	25.0759	37.0769	22.4576
4.20042	42.5715	-0.3686	23.7188	36.8671	21.719
4.20708	41.9736	-0.36716	22.2993	35.8496	20.7753
4.21375	40.3867	-0.36716	20.9508	34.2064	19.7597
4.22042	38.0716	-0.36955	19.774	32.1803	18.8146
4.22708	35.3413	-0.37146	18.837	30.026	18.0798
4.23375	32.4988	-0.37193	18.1675	27.9784	17.6792
4.24042	29.7956	-0.37336	17.7569	26.2241	17.7107
4.24708	27.4043	-0.37575	17.5729	24.8833	18.2404
4.25375	25.4154	-0.3767	17.561	24.0121	19.2895
4.26042	23.8605	-0.37527	17.6559	23.6125	20.8187
4.26708	22.7308	-0.37479	17.7813	23.6521	22.7256
4.27375	22.0003	-0.37575	17.8628	24.0755	24.8604
4.28042	21.6308	-0.37622	17.8361	24.8113	27.0448
4.28708	21.5793	-0.37527	17.652	25.7821	29.0961
4.29375	21.8	-0.37384	17.2839	26.9093	30.8523
4.30042	22.244	-0.37289	16.7317	28.12	32.2003
4.30708	22.8629	-0.37336	16.0203	29.3412	33.083
4.31375	23.6116	-0.37289	15.1954	30.5009	33.4945
4.32042	24.4484	-0.37289	14.3118	31.5313	33.4668
4.32708	25.3334	-0.37432	13.4239	32.371	33.0596
4.33375	26.2237	-0.3767	12.5799	32.968	32.3434
4.34042	27.0743	-0.37861	11.8103	33.2799	31.3811
4.34708	27.8387	-0.37956	11.1308	33.2823	30.2258
4.35375	28.4719	-0.38147	10.5434	32.969	28.9206
4.36042	28.9354	-0.38433	10.0484	32.3524	27.4978
4.36708	29.2082	-0.38528	9.64499	31.4646	25.9776
4.37375	29.2916	-0.38576	9.34029	30.3502	24.3759
4.38042	29.2001	-0.38719	9.14812	29.0599	22.7122
4.38708	28.9569	-0.38815	9.08899	27.6413	21.0118
4.39375	28.5897	-0.38767	9.1753	26.1374	19.3076
4.40042	28.1277	-0.38862	9.40132	24.5891	17.6406
4.40708	27.5922	-0.39148	9.73463	23.0336	16.058
4.41375	26.9904	-0.39434	10.1132	21.5058	14.6027
4.42042	26.3233	-0.39434	10.457	20.0381	13.3009
4.42708	25.5871	-0.39339	10.6826	18.6601	12.1584
4.43375	24.7769	-0.39387	10.7284	17.3965	11.168
4.44042	23.891	-0.39291	10.5686	16.2649	10.3135
4.44708	22.9354	-0.39053	10.2196	15.2698	9.57441
4.45375	21.9312	-0.3891	9.73558	14.411	8.93354
4.46042	20.9122	-0.39196	9.19008	13.6828	8.3828
4.46708	19.9156	-0.39673	8.65698	13.0749	7.92599
4.47375	18.98	-0.40007	8.19063	12.5761	7.56741
4.48042	18.1441	-0.40293	7.82299	12.1779	7.3061
4.48708	17.4355	-0.40627	7.56073	11.8728	7.13634
4.49375	16.8681	-0.41008	7.39384	11.6486	7.04384
4.50042	16.4418	-0.41199	7.30276	11.4889	7.01094
4.50708	16.15	-0.41294	7.27463	11.3764	7.01666
4.51375	15.9774	-0.41389	7.30991	11.2925	7.04432
4.52042	15.8963	-0.41485	7.42674	11.2176	7.08103
4.52708	15.8744	-0.41485	7.66516	11.1308	7.11584
4.53375	15.8773	-0.41437	8.09669	11.0154	7.14111
4.54042	15.8782	-0.41485	8.83007	10.8652	7.15494
4.54708	15.8644	-0.41676	10.0026	10.6816	7.15876
4.55375	15.8572	-0.42009	11.754	10.4723	7.15399
4.56042	15.9288	-0.42534	14.1969	10.253	7.14731
4.56708	16.211	-0.43297	17.3774	10.0474	7.14922
4.57375	16.892	-0.44155	21.2288	9.88102	7.16877
4.58042	18.2004	-0.44823	25.5423	9.77325	7.20787
4.58708	20.3753	-0.45013	29.9859	9.73177	7.26318
4.59375	23.602	-0.44823	34.1678	9.75513	7.32422
4.60042	27.9398	-0.44346	37.7131	9.82666	7.37381
4.60708	33.278	-0.43535	40.3385	9.92012	7.39288
4.61375	39.3324	-0.42534	41.914	10.0155	7.3719
4.62042	45.681	-0.41533	42.4809	10.1028	7.31421
4.62708	51.8417	-0.40722	42.2172	10.1829	7.23124
4.63375	57.3711	-0.40054	41.3709	10.2668	7.13778
4.64042	61.9516	-0.39482	40.185	10.376	7.04622
4.64708	65.4254	-0.38958	38.8556	10.5314	6.96421
4.65375	67.7805	-0.38481	37.5037	10.7369	6.8903
4.66042	69.1047	-0.38052	36.1805	10.973	6.81448
4.66708	69.5252	-0.37622	34.8887	11.1995	6.72913
4.67375	69.1586	-0.37336	33.6113	11.3702	6.6309
4.68042	68.0847	-0.37241	32.3381	11.4398	6.52075
4.68708	66.3629	-0.37146	31.0721	11.3835	6.40249
4.69375	64.0569	-0.37336	29.8305	11.2095	6.27804
4.70042	61.2607	-0.3767	28.6412	10.9568	6.15311
4.70708	58.1036	-0.38052	27.5388	10.6835	6.03294
4.71375	54.7495	-0.38195	26.5489	10.4485	5.91898
4.72042	51.3773	-0.38242	25.682	10.2997	5.81074
4.72708	48.1553	-0.38338	24.9267	10.2611	5.71156
4.73375	45.2189	-0.38481	24.2467	10.3254	5.62525
4.74042	42.6669	-0.38576	23.5834	10.4647	5.55134
4.74708	40.5593	-0.38767	22.8615	10.644	5.48553
4.75375	38.9242	-0.39244	22.0084	10.8275	5.42307
4.76042	37.7688	-0.39864	20.9627	10.9844	5.36156
4.76708	37.0979	-0.40293	19.6915	11.096	5.29575
4.77375	36.921	-0.40579	18.1966	11.1604	5.22423
4.78042	37.2396	-0.41008	16.521	11.1833	5.15032
4.78708	38.0273	-0.41485	14.7381	11.1771	5.0807
4.79375	39.2156	-0.41533	12.9385	11.1575	5.01919
4.80042	40.678	-0.41342	11.2133	11.1413	4.96864
4.80708	42.2263	-0.41199	9.64165	11.1365	4.93526
4.81375	43.6158	-0.41151	8.27932	11.1437	4.9243
4.82042	44.5781	-0.40913	7.15065	11.1556	4.93479
4.82708	44.8685	-0.40674	6.25181	11.1637	4.9634
4.83375	44.3134	-0.41008	5.56183	11.1608	5.00631
4.84042	42.84	-0.42057	5.04875	11.1413	5.05733
4.84708	40.493	-0.43774	4.67634	11.106	5.10836
4.85375	37.4303	-0.46301	4.40788	11.0655	5.1465
4.86042	33.896	-0.49782	4.21572	11.0307	5.16653
4.86708	30.1666	-0.53787	4.07887	11.0087	5.16176
4.87375	26.5055	-0.57507	3.9835	10.9987	5.13172
4.88042	23.1295	-0.60129	3.91817	10.9954	5.07641
4.88708	20.1883	-0.61464	3.87764	10.9897	5.00441
4.89375	17.755	-0.61464	3.85666	10.9677	4.9262
4.90042	15.8348	-0.60081	3.84998	10.9172	4.85182
4.90708	14.3886	-0.57697	3.85094	10.838	4.79031
4.91375	13.3538	-0.5517	3.8538	10.7412	4.74691
4.92042	12.6576	-0.52977	3.86	10.6435	4.72832
4.92708	12.2304	-0.5126	3.87383	10.5596	4.73404
4.93375	12.0125	-0.49925	3.8991	10.5019	4.76122
4.94042	11.9591	-0.49114	3.93867	10.4775	4.80413
4.94708	12.033	-0.48637	3.99399	10.4809	4.85611
4.95375	12.2056	-0.48304	4.06313	10.5004	4.91095
4.96042	12.4517	-0.48113	4.1399	10.5214	4.96244
4.96708	12.7492	-0.47922	4.21572	10.5314	5.0087
4.97375	13.0773	-0.47827	4.282	10.5214	5.04923
4.98042	13.4172	-0.47588	4.33254	10.488	5.08499
4.98708	13.7587	-0.47493	4.36592	10.4365	5.11932
4.99375	14.0958	-0.47541	4.38499	10.3741	5.15842
5.00042	14.4229	-0.47636	4.39262	10.3059	5.20515
5.00708	14.7357	-0.47779	4.39358	10.2377	5.25808
5.01375	15.0323	-0.48113	4.39548	10.1809	5.31483
5.02042	15.3093	-0.4859	4.40693	10.1423	5.37539
5.02708	15.5525	-0.48971	4.43077	10.1247	5.43785
5.03375	15.7461	-0.48971	4.47035	10.1256	5.49746
5.04042	15.8749	-0.48923	4.52709	10.1457	5.55086
5.04708	15.9316	-0.48923	4.60529	10.1857	5.5995
5.05375	15.9116	-0.48971	4.70686	10.2377	5.64718
5.06042	15.8191	-0.48876	4.83274	10.2944	5.6963
5.06708	15.667	-0.48876	4.99105	10.3531	5.7478
5.07375	15.4738	-0.4921	5.19037	10.4155	5.8074
5.08042	15.2583	-0.49496	5.43118	10.4833	5.88131
5.08708	15.0356	-0.49591	5.71108	10.5562	5.97858
5.09375	14.8244	-0.49496	6.02722	10.6411	6.10876
5.10042	14.6422	-0.494	6.38199	10.7493	6.2871
5.10708	14.5063	-0.49257	6.77347	10.8929	6.53458
5.11375	14.4315	-0.49067	7.19643	11.0898	6.87218
5.12042	14.4348	-0.49019	7.64465	11.3688	7.3204
5.12708	14.5359	-0.49257	8.11386	11.7669	7.89642
5.13375	14.7533	-0.49543	8.59547	12.3253	8.61216
5.14042	15.1076	-0.49782	9.07326	13.0839	9.46331
5.14708	15.6264	-0.49973	9.53627	14.0791	10.4299
5.15375	16.3426	-0.50163	9.98068	15.3294	11.4675
5.16042	17.2911	-0.50259	10.4065	16.8228	12.5117
5.16708	18.5003	-0.50163	10.8161	18.518	13.4826
5.17375	19.978	-0.5002	11.2071	20.3476	14.3046
5.18042	21.698	-0.49973	11.5747	22.2106	14.9221
5.18708	23.5944	-0.50068	11.9038	23.9735	15.3194
5.19375	25.5632	-0.50163	12.1665	25.4903	15.5287
5.20042	27.4653	-0.50402	12.3362	26.6399	15.6264
5.20708	29.1429	-0.5064	12.3959	27.3547	15.708
5.21375	30.4508	-0.50688	12.3439	27.6356	15.8577
5.22042	31.2958	-0.50497	12.1922	27.5578	16.1214
5.22708	31.6582	-0.50211	11.9638	27.2555	16.5019
5.23375	31.6	-0.49973	11.693	26.8831	16.9511
5.24042	31.2447	-0.49639	11.4183	26.5694	17.386
5.24708	30.7536	-0.49353	11.1699	26.3824	17.7116
5.25375	30.283	-0.4921	10.9668	26.3138	17.8599
5.26042	29.9377	-0.494	10.8204	26.2804	17.7998
5.26708	29.7465	-0.49686	10.7379	26.1664	17.5366
5.27375	29.6555	-0.49925	10.7164	25.8717	17.1046
5.28042	29.5453	-0.50163	10.7465	25.3477	16.5601
5.28708	29.2811	-0.50545	10.8147	24.5976	15.9659
5.29375	28.7614	-0.50879	10.9057	23.6664	15.3785
5.30042	27.9532	-0.51022	11.0054	22.6321	14.8387
5.30708	26.8908	-0.51117	11.0979	21.5859	14.3738
5.31375	25.6629	-0.5126	11.1732	20.6089	13.9985
5.32042	24.3893	-0.51165	11.2262	19.7516	13.7196
5.32708	23.1886	-0.50879	11.2557	19.0401	13.5326
5.33375	22.1496	-0.50688	11.2634	18.4889	13.4244
5.34042	21.317	-0.50735	11.251	18.1007	13.3743
5.34708	20.6966	-0.5064	11.2248	17.8666	13.3562
5.35375	20.2722	-0.50354	11.1904	17.765	13.3448
5.36042	20.0214	-0.50068	11.1561	17.7727	13.3171
5.36708	19.9194	-0.5002	11.128	17.8609	13.2608
5.37375	19.9413	-0.49877	11.1132	17.9968	13.1669
5.38042	20.0591	-0.49639	11.117	18.1475	13.0324
5.38708	20.2441	-0.49591	11.1446	18.2877	12.8589
5.39375	20.472	-0.49925	11.198	18.404	12.6572
5.40042	20.719	-0.50354	11.2829	18.4851	12.4426
5.40708	20.9651	-0.50497	11.4031	18.5251	12.2285
5.41375	21.1968	-0.50306	11.5662	18.5289	12.0306
5.42042	21.4086	-0.50068	11.7841	18.5075	11.8666
5.42708	21.5964	-0.49734	12.0697	18.476	11.7516
5.43375	21.7571	-0.49305	12.4345	18.4464	11.693
5.44042	21.8911	-0.49019	12.8827	18.4312	11.6887
5.44708	22.0022	-0.49067	13.4134	18.4422	11.7354
5.45375	22.0938	-0.49257	14.0181	18.4841	11.8284
5.46042	22.1696	-0.49353	14.6799	18.5599	11.961
5.46708	22.2354	-0.49305	15.3747	18.6734	12.1245
5.47375	22.3026	-0.49305	16.0704	18.836	12.3134
5.48042	22.3803	-0.49114	16.7279	19.0606	12.5232
5.48708	22.4786	-0.4878	17.3054	19.3672	12.7473
5.49375	22.6092	-0.48447	17.7689	19.7873	12.9771
5.50042	22.7857	-0.48304	18.096	20.3581	13.2022
5.50708	23.0179	-0.48304	18.2691	21.1206	13.4115
5.51375	23.3131	-0.48113	18.2672	22.1205	13.5913
5.52042	23.6793	-0.47779	18.0717	23.418	13.7296
5.52708	24.1265	-0.47588	17.6935	25.0855	13.824
5.53375	24.6654	-0.47398	17.1719	27.2207	13.8879
5.54042	25.3086	-0.47207	16.5591	29.9602	13.9389
5.54708	26.0778	-0.46968	15.9116	33.495	14.0014
5.55375	26.998	-0.46873	15.2969	38.0731	14.1015
5.56042	28.0924	-0.46825	14.781	43.9615	14.2631
5.56708	29.3713	-0.46778	14.3991	51.3959	14.492
5.57375	30.8266	-0.46778	14.1482	60.5063	14.7748
5.58042	32.423	-0.46873	13.999	71.2385	15.0857
5.58708	34.1058	-0.46825	13.9141	83.3006	15.3956
5.59375	35.8043	-0.46587	13.8545	96.1637	15.6722
5.60042	37.437	-0.46492	13.7878	109.129	15.8863
5.60708	38.9166	-0.4673	13.6976	121.455	16.0212
5.61375	40.1592	-0.46921	13.5779	132.502	16.0737
5.62042	41.0986	-0.46873	13.433	141.857	16.0513
5.62708	41.6932	-0.46968	13.2732	149.361	15.965
5.63375	41.9183	-0.47255	13.1192	155.062	15.8305
5.64042	41.7457	-0.4735	12.9905	159.127	15.6646
5.64708	41.1563	-0.47064	12.897	161.74	15.48
5.65375	40.1731	-0.46778	12.8446	163.014	15.2826
5.66042	38.8713	-0.46921	12.8312	162.94	15.0752
5.66708	37.355	-0.47159	12.846	161.407	14.8606
5.67375	35.7308	-0.47207	12.8722	158.27	14.636
5.68042	34.1144	-0.47159	12.8927	153.435	14.3967
5.68708	32.6257	-0.47302	12.8946	146.904	14.1396
5.69375	31.3549	-0.47493	12.8679	138.8	13.8669
5.70042	30.3373	-0.47493	12.804	129.372	13.5822
5.70708	29.563	-0.4735	12.7063	118.987	13.2909
5.71375	29.0031	-0.4735	12.588	108.081	13.0048
5.72042	28.6202	-0.47398	12.4669	97.1069	12.7339
5.72708	28.3685	-0.4735	12.3549	86.484	12.4884
5.73375	28.1978	-0.47255	12.2643	76.5591	12.2743
5.74042	28.0604	-0.47207	12.2104	67.5802	12.0997
5.74708	27.9207	-0.47159	12.1994	59.6795	11.9715
5.75375	27.7581	-0.47016	12.2299	52.8889	11.889
5.76042	27.5722	-0.46968	12.2967	47.1668	11.8513
5.76708	27.3767	-0.47064	12.3987	42.4223	11.8551
5.77375	27.1873	-0.47207	12.537	38.5346	11.9009
5.78042	27.0195	-0.47112	12.7091	35.3727	11.9834
5.78708	26.8817	-0.46968	12.9108	32.8155	12.0974
5.79375	26.7773	-0.46825	13.1412	30.7603	12.2366
5.80042	26.7038	-0.46635	13.4001	29.1205	12.3959
5.80708	26.6552	-0.46444	13.6843	27.8273	12.5685
5.81375	26.6309	-0.46206	13.9871	26.8283	12.7444
5.82042	26.6371	-0.46301	14.3018	26.082	12.917
5.82708	26.6819	-0.46587	14.6213	25.5537	13.0801
5.83375	26.772	-0.46778	14.9345	25.2137	13.2284
5.84042	26.9146	-0.46873	15.2249	25.0421	13.3553
5.84708	27.1187	-0.46968	15.4724	25.0206	13.4578
5.85375	27.3914	-0.47112	15.6546	25.1312	13.535
5.86042	27.7348	-0.47016	15.7476	25.3525	13.5846
5.86708	28.1539	-0.4673	15.7332	25.6624	13.6037
5.87375	28.6517	-0.46635	15.6035	26.0325	13.5894
5.88042	29.2201	-0.46682	15.3637	26.4263	13.5441
5.88708	29.8362	-0.46587	15.0294	26.8035	13.4697
5.89375	30.4642	-0.46444	14.6251	27.122	13.3681
5.90042	31.0555	-0.46492	14.1864	27.3447	13.2446
5.90708	31.5476	-0.46682	13.7501	27.4415	13.1064
5.91375	31.878	-0.46682	13.3438	27.3967	12.9595
5.92042	31.9996	-0.46492	12.9881	27.2098	12.8121
5.92708	31.888	-0.46396	12.6944	26.8908	12.6743
5.93375	31.5442	-0.46492	12.4679	26.4611	12.5513
5.94042	30.9954	-0.46587	12.3048	25.9519	12.445
5.94708	30.2925	-0.46635	12.1956	25.4021	12.3549
5.95375	29.5048	-0.46778	12.1307	24.8485	12.2833
5.96042	28.7008	-0.47016	12.1021	24.3235	12.2299
5.96708	27.9446	-0.47207	12.1031	23.8586	12.1908
5.97375	27.2918	-0.47207	12.1274	23.4776	12.1651
5.98042	26.7797	-0.47255	12.176	23.1967	12.1574
5.98708	26.4244	-0.47255	12.2518	23.0131	12.1732
5.99375	26.2222	-0.47255	12.3558	22.9178	12.2127
6.00042	26.155	-0.47255	12.485	22.8939	12.2762
6.00708	26.1922	-0.47302	12.6357	22.9211	12.3615
6.01375	26.2942	-0.47302	12.8012	22.9778	12.4645
6.02042	26.4268	-0.47159	12.9704	23.0465	12.5723
6.02708	26.567	-0.46873	13.1283	23.119	12.6734
6.03375	26.7053	-0.46682	13.2661	23.1924	12.7597
6.04042	26.8393	-0.46539	13.3843	23.263	12.8284
6.04708	26.9761	-0.46253	13.4859	23.3283	12.8813
6.05375	27.1258	-0.46015	13.5746	23.3874	12.9256
6.06042	27.2927	-0.45919	13.6595	23.4432	12.9719
6.06708	27.4696	-0.45967	13.752	23.4947	13.0329
6.07375	27.6451	-0.45872	13.8626	23.5424	13.1164
6.08042	27.8091	-0.45776	13.9995	23.592	13.2241
6.08708	27.9551	-0.45776	14.1687	23.6559	13.3557
6.09375	28.0819	-0.45824	14.3714	23.7408	13.504
6.10042	28.1997	-0.45872	14.6046	23.8509	13.6557
6.10708	28.3313	-0.46015	14.8611	23.9901	13.7968
6.11375	28.5001	-0.46349	15.1348	24.1585	13.9208
6.12042	28.7266	-0.4673	15.4185	24.3497	14.0233
6.12708	29.0208	-0.46968	15.7022	24.5519	14.1025
6.13375	29.3899	-0.47207	15.9774	24.7555	14.1621
6.14042	29.83	-0.47302	16.2368	24.9557	14.2131
6.14708	30.3254	-0.47159	16.469	25.1479	14.266
6.15375	30.8538	-0.46873	16.6545	25.3282	14.3242
6.16042	31.3902	-0.46635	16.7751	25.497	14.3876
6.16708	31.909	-0.46492	16.8171	25.6586	14.4534
6.17375	32.3777	-0.46396	16.7718	25.8131	14.513
6.18042	32.7644	-0.46301	16.6335	25.9552	14.5507
6.18708	33.0458	-0.4611	16.4018	26.0725	14.5507
6.19375	33.2022	-0.45872	16.088	26.1517	14.5021
6.20042	33.2208	-0.45633	15.7061	26.1764	14.401
6.20708	33.093	-0.45347	15.2731	26.1273	14.2441
6.21375	32.8178	-0.45204	14.8053	25.9862	14.0343
6.22042	32.4016	-0.45109	14.3261	25.7444	13.7811
6.22708	31.8503	-0.45252	13.8583	25.4002	13.4969
6.23375	31.1766	-0.45395	13.4196	24.9624	13.195
6.24042	30.4017	-0.45586	13.0248	24.4484	12.8894
6.24708	29.5548	-0.45919	12.6872	23.8824	12.5961
6.25375	28.6674	-0.46158	12.4145	23.2921	12.331
6.26042	27.7758	-0.46349	12.2113	22.7094	12.104
6.26708	26.9217	-0.46444	12.0754	22.1648	11.9214
6.27375	26.1445	-0.46682	12.0015	21.6837	11.7845
6.28042	25.4698	-0.47112	11.9801	21.2812	11.6939
6.28708	24.9138	-0.47398	11.9982	20.9642	11.6448
6.29375	24.4837	-0.47588	12.0449	20.7338	11.6305
6.30042	24.178	-0.47827	12.1131	20.5846	11.6491
6.30708	23.9825	-0.4797	12.2004	20.5073	11.703
6.31375	23.88	-0.47827	12.3034	20.494	11.7912
6.32042	23.8605	-0.47398	12.4187	20.5378	11.9057
6.32708	23.9186	-0.47016	12.5442	20.6347	12.0373
6.33375	24.0459	-0.46778	12.6696	20.7758	12.1751
6.34042	24.2281	-0.46492	12.7783	20.9446	12.3015
6.34708	24.4479	-0.46253	12.8503	21.1182	12.3954
6.35375	24.6801	-0.46301	12.8741	21.2693	12.4431
6.36042	24.8914	-0.46349	12.8479	21.3709	12.4383
6.36708	25.0464	-0.46062	12.7768	21.4	12.383
6.37375	25.1212	-0.45633	12.6762	21.3475	12.2871
6.38042	25.1074	-0.4549	12.5713	21.2221	12.1741
6.38708	25.0092	-0.45538	12.4941	21.0447	12.0745
6.39375	24.8485	-0.45538	12.4726	20.8478	12.0177
6.40042	24.6601	-0.45443	12.5322	20.6733	12.032
6.40708	24.4899	-0.45538	12.6944	20.5622	12.1422
6.41375	24.3835	-0.45586	12.9733	20.5526	12.3658
6.42042	24.3864	-0.45347	13.3729	20.679	12.7068
6.42708	24.5457	-0.44966	13.8884	20.9708	13.1588
6.43375	24.9	-0.4468	14.5068	21.4491	13.7086
6.44042	25.4784	-0.44537	15.2054	22.1186	14.3356
6.44708	26.2895	-0.44489	15.9531	22.9721	15.0099
6.45375	27.3275	-0.44441	16.7174	23.9925	15.7003
6.46042	28.5664	-0.44632	17.4689	25.147	16.3803
6.46708	29.9611	-0.44918	18.1799	26.3877	17.0279
6.47375	31.4507	-0.45013	18.826	27.6604	17.6187
6.48042	32.969	-0.45109	19.3877	28.9121	18.1313
6.48708	34.4543	-0.45156	19.8555	30.0927	18.5509
6.49375	35.8481	-0.45156	20.2255	31.1537	18.8694
6.50042	37.1008	-0.4487	20.4997	32.052	19.084
6.50708	38.1718	-0.44537	20.6909	32.7601	19.2003
6.51375	39.0358	-0.44346	20.8259	33.2642	19.238
6.52042	39.6829	-0.4425	20.9384	33.5708	19.228
6.52708	40.1268	-0.44107	21.0533	33.7048	19.2022
6.53375	40.4057	-0.44012	21.1802	33.7133	19.1846
6.54042	40.5793	-0.44155	21.3113	33.6552	19.1841
6.54708	40.7147	-0.44346	21.4195	33.5841	19.1889
6.55375	40.8692	-0.44489	21.461	33.5364	19.1684
6.56042	41.0748	-0.44537	21.39	33.5202	19.0849
6.56708	41.3241	-0.44727	21.1744	33.5097	18.9037
6.57375	41.5683	-0.44918	20.8082	33.4492	18.6062
6.58042	41.7309	-0.44918	20.3071	33.2737	18.1942
6.58708	41.7285	-0.44823	19.7105	32.9323	17.6926
6.59375	41.4948	-0.4468	19.0711	32.4006	17.1437
6.60042	40.9965	-0.44584	18.4431	31.6873	16.5963
6.60708	40.2422	-0.44489	17.8695	30.8328	16.0933
6.61375	39.2823	-0.44394	17.3807	29.9034	15.6655
6.62042	38.1956	-0.4425	16.9954	28.9741	15.3294
6.62708	37.0703	-0.4406	16.716	28.1086	15.0876
6.63375	35.9912	-0.43726	16.5296	27.3576	14.9269
6.64042	35.0261	-0.43392	16.4142	26.751	14.8268
6.64708	34.2183	-0.43201	16.3479	26.2995	14.7643
6.65375	33.5836	-0.42915	16.3131	25.9929	14.7224
6.66042	33.1154	-0.42582	16.2935	25.8112	14.6866
6.66708	32.7926	-0.42343	16.2816	25.7287	14.6532
6.67375	32.5885	-0.42295	16.283	25.7192	14.6322
6.68042	32.4745	-0.422	16.3102	25.7587	14.6389
6.68708	32.4283	-0.41914	16.3727	25.8322	14.6847
6.69375	32.4368	-0.41628	16.4723	25.939	14.7781
6.70042	32.4965	-0.41628	16.6054	26.083	14.9221
6.70708	32.6076	-0.41723	16.7623	26.2666	15.1095
6.71375	32.7668	-0.41676	16.9239	26.4878	15.3203
6.72042	32.9695	-0.4158	17.0703	26.7401	15.5306
6.72708	33.2022	-0.41628	17.1871	27.01	15.7213
6.73375	33.4444	-0.41771	17.2653	27.2775	15.8796
6.74042	33.6714	-0.41819	17.3001	27.5192	15.996
6.74708	33.8607	-0.41771	17.2896	27.719	16.0694
6.75375	33.999	-0.41723	17.2396	27.8716	16.1057
6.76042	34.0791	-0.41533	17.1552	27.976	16.1138
6.76708	34.1029	-0.41151	17.0412	28.0366	16.1004
6.77375	34.0781	-0.40627	16.9029	28.0633	16.0704
6.78042	34.0147	-0.40197	16.7499	28.069	16.0303
6.78708	33.9189	-0.39768	16.592	28.0623	15.985
6.79375	33.7934	-0.39387	16.4347	28.0461	15.9392
6.80042	33.6428	-0.39148	16.2807	28.0209	15.8925
6.80708	33.4682	-0.39244	16.1319	27.986	15.8439
6.81375	33.2699	-0.39434	15.9884	27.9379	15.7928
6.82042	33.0463	-0.39577	15.8424	27.8683	15.7337
6.82708	32.7983	-0.39577	15.6822	27.7667	15.656
6.83375	32.5227	-0.39577	15.5006	27.6222	15.5478
6.84042	32.207	-0.39482	15.2931	27.4234	15.4056
6.84708	31.8389	-0.39196	15.0604	27.1611	15.2273
6.85375	31.4126	-0.38815	14.8034	26.8326	15.0123
6.86042	30.9262	-0.38671	14.5292	26.4401	14.7614
6.86708	30.3807	-0.38815	14.2484	25.9929	14.4844
6.87375	29.7847	-0.38862	13.9666	25.5032	14.1916
6.88042	29.1595	-0.38671	13.689	24.9896	13.8884
6.88708	28.5277	-0.38481	13.4201	24.4694	13.5808
6.89375	27.9069	-0.38242	13.1674	23.9539	13.279
6.90042	27.3094	-0.37956	12.9361	23.4551	12.9933
6.90708	26.7501	-0.3767	12.7368	22.9859	12.7325
6.91375	26.2461	-0.37622	12.5814	22.5601	12.5074
6.92042	25.8069	-0.37718	12.4807	22.1911	12.3324
6.92708	25.4407	-0.37813	12.4431	21.8949	12.2185
6.93375	25.157	-0.37766	12.4707	21.6918	12.1717
6.94042	24.9677	-0.37575	12.5647	21.5979	12.1946
6.94708	24.8814	-0.37336	12.7187	21.6227	12.2852
6.95375	24.9019	-0.3705	12.9209	21.7695	12.4354
6.96042	25.0297	-0.36716	13.1621	22.0337	12.629
6.96708	25.2638	-0.36526	13.4354	22.4004	12.8522
6.97375	25.5976	-0.36383	13.7353	22.8491	13.0949
6.98042	26.0215	-0.36192	14.0557	23.3603	13.3467
6.98708	26.5284	-0.3581	14.3976	23.9196	13.5984
6.99375	27.1096	-0.35334	14.7605	24.5142	13.8426
7.00042	27.7543	-0.34857	15.1386	25.1293	14.0748
7.00708	28.4467	-0.34475	15.5163	25.7482	14.288
7.01375	29.1657	-0.34189	15.8773	26.35	14.4754
7.02042	29.8824	-0.34189	16.2067	26.9098	14.637
7.02708	30.5605	-0.34285	16.4938	27.4067	14.7815
7.03375	31.1694	-0.34332	16.7265	27.8282	14.9198
7.04042	31.6939	-0.34428	16.8915	28.1782	15.0595
7.04708	32.1302	-0.34666	16.9749	28.4643	15.2016
7.05375	32.4779	-0.34904	16.9606	28.6918	15.3298
7.06042	32.7258	-0.34952	16.829	28.8453	15.4133
7.06708	32.8493	-0.34857	16.5644	28.8901	15.4128
7.07375	32.8059	-0.34857	16.17	28.7752	15.2965
7.08042	32.548	-0.34666	15.6713	28.451	15.0538
7.08708	32.0435	-0.34142	15.1138	27.894	14.6952
7.09375	31.2972	-0.33474	14.5521	27.122	14.2569
7.10042	30.3607	-0.32806	14.0405	26.1965	13.793
7.10708	29.3207	-0.3233	13.6237	25.2075	13.3596
7.11375	28.2879	-0.31757	13.3243	24.2562	12.9952
7.12042	27.3642	-0.31328	13.1421	23.4284	12.7225
7.12708	26.6247	-0.31137	13.0625	22.7776	12.5451
7.13375	26.0987	-0.3109	13.0582	22.3174	12.4536
7.14042	25.7788	-0.30947	13.1001	22.0323	12.4254
7.14708	25.6305	-0.30756	13.1583	21.8883	12.4364
7.15375	25.6057	-0.30613	13.2155	21.8444	12.4655
7.16042	25.6548	-0.30422	13.2599	21.8635	12.5003
7.16708	25.7335	-0.30184	13.2837	21.9145	12.5298
7.17375	25.8136	-0.29898	13.2871	21.9789	12.5465
7.18042	25.8784	-0.29802	13.278	22.0485	12.5537
7.18708	25.9204	-0.29707	13.2694	22.1233	12.5632
7.19375	25.9414	-0.29564	13.2718	22.2139	12.5904
7.20042	25.9547	-0.29516	13.2961	22.3417	12.6524
7.20708	25.9857	-0.29421	13.361	22.5372	12.7683
7.21375	26.0677	-0.29278	13.4826	22.8348	12.9557
7.22042	26.2341	-0.29039	13.6652	23.2644	13.2236
7.22708	26.5083	-0.28753	13.895	23.8471	13.5598
7.23375	26.8903	-0.28467	14.1487	24.5838	13.9351
7.24042	27.348	-0.28133	14.3962	25.455	14.3089
7.24708	27.8201	-0.27657	14.6051	26.4311	14.637
7.25375	28.2326	-0.2718	14.7543	27.4916	14.883
7.26042	28.5211	-0.26798	14.8482	28.6436	15.0333
7.26708	28.655	-0.26464	14.9212	29.9225	15.1062
7.27375	28.655	-0.25988	15.0213	31.395	15.1467
7.28042	28.5954	-0.25558	15.1977	33.1302	15.2159
7.28708	28.5845	-0.25225	15.4867	35.1706	15.3709
7.29375	28.7347	-0.25034	15.9001	37.497	15.6422
7.30042	29.1314	-0.24748	16.4137	40.0071	16.0174
7.30708	29.808	-0.24462	16.9745	42.5186	16.4452
7.31375	30.7293	-0.24462	17.5242	44.7922	16.851
7.32042	31.7993	-0.247	18.0135	46.5813	17.1557
7.32708	32.8932	-0.24843	18.4078	47.6832	17.2968
7.33375	33.8898	-0.24796	18.6939	47.9879	17.2467
7.34042	34.6966	-0.247	18.8789	47.4935	17.0226
7.34708	35.2664	-0.24557	18.9848	46.3004	16.674
7.35375	35.5988	-0.24223	19.0272	44.5819	16.264
7.36042	35.7323	-0.23746	19.0172	42.5501	15.8524
7.36708	35.7213	-0.23413	18.9624	40.41	15.4881
7.37375	35.614	-0.23174	18.8703	38.3239	15.2001
7.38042	35.4423	-0.22793	18.7464	36.3998	14.9975
7.38708	35.2259	-0.22364	18.5957	34.7013	14.8759
7.39375	34.977	-0.22173	18.4298	33.2561	14.8268
7.40042	34.7037	-0.22268	18.26	32.064	14.8387
7.40708	34.4157	-0.22221	18.0936	31.1117	14.895
7.41375	34.132	-0.22173	17.9291	30.3822	14.9789
7.42042	33.8759	-0.22364	17.765	29.8514	15.0747
7.42708	33.6647	-0.22554	17.601	29.4905	15.1691
7.43375	33.5064	-0.22268	17.4355	29.2664	15.2478
7.44042	33.4034	-0.21744	17.2691	29.1495	15.3036
7.44708	33.3557	-0.21362	17.1094	29.109	15.3389
7.45375	33.3562	-0.21124	16.9697	29.1123	15.3584
7.46042	33.3934	-0.20695	16.8634	29.1367	15.3704
7.46708	33.4616	-0.2017	16.8052	29.1691	15.3847
7.47375	33.5636	-0.19789	16.8109	29.2106	15.4133
7.48042	33.7057	-0.1955	16.8943	29.2659	15.4648
7.48708	33.895	-0.19121	17.0603	29.3469	15.5435
7.49375	34.1401	-0.18692	17.3073	29.47	15.6536
7.50042	34.4491	-0.18358	17.6258	29.6493	15.7981
7.50708	34.8196	-0.18406	18.0025	29.8896	15.9779
7.51375	35.2387	-0.18597	18.414	30.1848	16.1881
7.52042	35.6898	-0.18644	18.8303	30.5219	16.4247
7.52708	36.1528	-0.18549	19.2227	30.8862	16.6807
7.53375	36.6087	-0.18311	19.5684	31.2605	16.9439
7.54042	37.0402	-0.18072	19.8498	31.6267	17.1962
7.54708	37.4379	-0.17786	20.0577	31.9715	17.4213
7.55375	37.7989	-0.175	20.1922	32.2838	17.6029
7.56042	38.1184	-0.17214	20.2618	32.5522	17.7288
7.56708	38.3878	-0.16832	20.2756	32.7649	17.7913
7.57375	38.5943	-0.16546	20.2384	32.9132	17.7932
7.58042	38.7211	-0.16403	20.1573	32.99	17.7436
7.58708	38.7492	-0.16212	20.0319	32.9871	17.6559
7.59375	38.661	-0.15783	19.8588	32.8989	17.5438
7.60042	38.4483	-0.15306	19.6362	32.7291	17.4217
7.60708	38.1146	-0.1502	19.3686	32.4883	17.3063
7.61375	37.6768	-0.14782	19.0687	32.1903	17.2067
7.62042	37.1571	-0.14257	18.7483	31.8503	17.1261
7.62708	36.5882	-0.1359	18.4236	31.4903	17.0646
7.63375	36.006	-0.13065	18.1131	31.1332	17.0245
7.64042	35.4447	-0.12636	17.8332	30.7956	17.0035
7.64708	34.9312	-0.12112	17.5915	30.4861	16.9954
7.65375	34.4858	-0.11635	17.3903	30.2119	16.9954
7.66042	34.121	-0.11444	17.2319	29.9788	17.0011
7.66708	33.8426	-0.11158	17.1142	29.7866	17.0102
7.67375	33.6523	-0.10729	17.0331	29.6349	17.0159
7.68042	33.5507	-0.10204	16.9845	29.5253	17.0116
7.68708	33.5379	-0.09775	16.9673	29.459	16.9964
7.69375	33.6132	-0.09394	16.9821	29.4333	16.9649
7.70042	33.7777	-0.09012	17.025	29.4457	16.9096
7.70708	34.0314	-0.08917	17.0918	29.4933	16.8257
7.71375	34.3709	-0.08869	17.1771	29.5682	16.7131
7.72042	34.7838	-0.08726	17.2763	29.6583	16.5725
7.72708	35.2473	-0.08202	17.3812	29.7504	16.4003
7.73375	35.7337	-0.07582	17.4794	29.8314	16.1982
7.74042	36.2062	-0.07057	17.5624	29.8858	15.9745
7.74708	36.6221	-0.06437	17.6229	29.8967	15.7385
7.75375	36.9358	-0.05913	17.653	29.8486	15.4996
7.76042	37.107	-0.05674	17.6449	29.7294	15.264
7.76708	37.1079	-0.06008	17.5929	29.5315	15.038
7.77375	36.9224	-0.06437	17.4952	29.2492	14.8277
7.78042	36.5524	-0.06533	17.3516	28.8844	14.6346
7.78708	36.0174	-0.06247	17.1604	28.4505	14.4591
7.79375	35.3541	-0.05817	16.9263	27.9698	14.2994
7.80042	34.6046	-0.05293	16.654	27.4668	14.1511
7.80708	33.8111	-0.04673	16.3508	26.9656	14.0123
7.81375	33.0157	-0.04053	16.0265	26.4888	13.8831
7.82042	32.2514	-0.03719	15.6951	26.0553	13.7672
7.82708	31.5375	-0.03576	15.3694	25.672	13.6662
7.83375	30.8795	-0.03433	15.0576	25.3358	13.5775
7.84042	30.2815	-0.03195	14.7672	25.0411	13.505
7.84708	29.7484	-0.02861	14.5025	24.7798	13.4497
7.85375	29.2902	-0.02289	14.266	24.5447	13.411
7.86042	28.9235	-0.01621	14.0533	24.3297	13.3796
7.86708	28.687	-0.01001	13.8569	24.1332	13.3471
7.87375	28.6498	-0.00572	13.6743	23.9563	13.3119
7.88042	28.9082	-0.000953674	13.5064	23.8032	13.2718
7.88708	29.582	0.00334	13.3576	23.6864	13.2265
7.89375	30.7965	0.0062	13.2322	23.6239	13.175
7.90042	32.651	0.00763	13.1426	23.6444	13.124
7.90708	35.1815	0.00858	13.1102	23.7784	13.0811
7.91375	38.3496	0.01192	13.1574	24.0602	13.0549
7.92042	42.0361	0.01621	13.31	24.5214	13.0534
7.92708	46.0196	0.0205	13.5946	25.1846	13.0892
7.93375	49.9296	0.02575	14.0376	26.0553	13.175
7.94042	53.2665	0.0329	14.6594	27.1192	13.3204
7.94708	55.5363	0.04148	15.471	28.3503	13.5336
7.95375	56.4198	0.04816	16.4743	29.7136	13.8183
7.96042	55.8343	0.05388	17.6578	31.1632	14.1768
7.96708	53.8897	0.05913	18.9938	32.6214	14.6046
7.97375	50.8633	0.06437	20.4401	33.9603	15.0909
7.98042	47.1897	0.06914	21.9455	35.0013	15.6221
7.98708	43.3683	0.07439	23.4523	35.5725	16.1815
7.99375	39.8002	0.08059	24.8961	35.5682	16.7532
8.00042	36.7036	0.08726	26.2075	34.9708	17.324
8.00708	34.1625	0.09346	27.3051	33.8426	17.8876
8.01375	32.2089	0.09871	28.0943	32.3415	18.4393
8.02042	30.8409	0.10538	28.4939	30.7069	18.9576
8.02708	30.0098	0.1111	28.4762	29.1882	19.4016
8.03375	29.6226	0.11492	28.0776	27.9589	19.7287
8.04042	29.5692	0.1173	27.3733	27.0991	19.9184
8.04708	29.7418	0.12207	26.4621	26.6175	19.9728
8.05375	30.0446	0.12827	25.4593	26.4726	19.9113
8.06042	30.3945	0.13351	24.4741	26.577	19.7616
8.06708	30.7221	0.13971	23.572	26.823	19.5608
8.07375	30.9744	0.14639	22.7613	27.1091	19.34
8.08042	31.1222	0.15354	22.0237	27.3604	19.1078
8.08708	31.1546	0.15783	21.3413	27.5273	18.8541
8.09375	31.0783	0.16165	20.7062	27.5846	18.5618
8.10042	30.9138	0.16689	20.1139	27.5312	18.2257
8.10708	30.693	0.17166	19.5637	27.3914	17.8595
8.11375	30.4513	0.17452	19.0577	27.1988	17.4875
8.12042	30.2157	0.17929	18.6029	26.9833	17.1299
8.12708	30.0026	0.18692	18.2061	26.7696	16.7995
8.13375	29.8276	0.1955	17.8699	26.5803	16.5067
8.14042	29.6998	0.2017	17.5958	26.4316	16.2587
8.14708	29.623	0.20742	17.3817	26.3276	16.0575
8.15375	29.5963	0.21553	17.2248	26.2694	15.9016
8.16042	29.6183	0.22316	17.1189	26.2575	15.789
8.16708	29.6888	0.22936	17.0579	26.2904	15.7185
8.17375	29.8047	0.23508	17.0374	26.3662	15.686
8.18042	29.9606	0.24223	17.0503	26.4802	15.687
8.18708	30.1523	0.24986	17.0922	26.6299	15.7137
8.19375	30.3745	0.25797	17.1619	26.8097	15.7633
8.20042	30.6191	0.26894	17.2572	27.0109	15.8334
8.20708	30.8781	0.28133	17.3764	27.2264	15.9197
8.21375	31.147	0.29278	17.5152	27.4487	16.0165
8.22042	31.4198	0.30279	17.674	27.6728	16.12
8.22708	31.6887	0.31233	17.8499	27.8935	16.2301
8.23375	31.9486	0.32091	18.0364	28.1091	16.3465
8.24042	32.2013	0.32902	18.2285	28.3203	16.4642
8.24708	32.4507	0.3376	18.4226	28.5277	16.5825
8.25375	32.6962	0.34952	18.6162	28.729	16.7012
8.26042	32.9351	0.36383	18.8031	28.923	16.8171
8.26708	33.165	0.37861	18.9767	29.1109	16.9244
8.27375	33.3791	0.39053	19.136	29.2897	17.0197
8.28042	33.5631	0.39768	19.279	29.4514	17.1042
8.28708	33.7019	0.4034	19.4001	29.5887	17.1752
8.29375	33.7849	0.40722	19.4974	29.6969	17.23
8.30042	33.8063	0.41008	19.5708	29.7766	17.2725
8.30708	33.7639	0.41294	19.6252	29.8276	17.3082
8.31375	33.6633	0.41819	19.6614	29.8553	17.345
8.32042	33.5183	0.42677	19.6805	29.8696	17.3907
8.32708	33.3457	0.43488	19.6877	29.8872	17.4565
8.33375	33.1578	0.44107	19.6881	29.9191	17.5548
8.34042	32.9628	0.44727	19.6843	29.9673	17.6916
8.34708	32.7625	0.45204	19.671	30.0269	17.8652
8.35375	32.5489	0.45395	19.6371	30.0808	18.0645
8.36042	32.3005	0.45395	19.5675	30.1032	18.2691
8.36708	31.9901	0.45538	19.4402	30.0598	18.4484
8.37375	31.5938	0.45919	19.2375	29.9177	18.5699
8.38042	31.0984	0.46253	18.9509	29.6545	18.6062
8.38708	30.5014	0.46682	18.5823	29.2621	18.5361
8.39375	29.8162	0.4735	18.1484	28.7528	18.3535
8.40042	29.0742	0.48065	17.6754	28.1587	18.0707
8.40708	28.3203	0.48733	17.1986	27.5226	17.7136
8.41375	27.5993	0.49305	16.7522	26.8946	17.3168
8.42042	26.9499	0.50211	16.3593	26.3185	16.9191
8.42708	26.402	0.51403	16.0313	25.8307	16.5529
8.43375	25.9724	0.52595	15.7695	25.4483	16.2425
8.44042	25.6586	0.53978	15.5683	25.1684	15.995
8.44708	25.4397	0.55504	15.4085	24.9686	15.8048
8.45375	25.2891	0.57125	15.2659	24.816	15.655
8.46042	25.1694	0.58413	15.1191	24.673	15.522
8.46708	25.0416	0.59557	14.9531	24.4994	15.3804
8.47375	24.8728	0.60654	14.7562	24.2667	15.2097
8.48042	24.6425	0.61703	14.5226	23.9606	14.9989
8.48708	24.3435	0.62513	14.2574	23.5848	14.7486
8.49375	23.9773	0.63229	13.9732	23.1557	14.4687
8.50042	23.5615	0.63944	13.6843	22.697	14.1721
8.50708	23.1209	0.64659	13.4025	22.2354	13.8745
8.51375	22.6822	0.65231	13.1397	21.7948	13.5918
8.52042	22.2635	0.6566	12.9032	21.3947	13.3347
8.52708	21.8806	0.66185	12.6934	21.0447	13.1054
8.53375	21.5449	0.6671	12.5093	20.7481	12.9042
8.54042	21.2603	0.67043	12.3482	20.5026	12.7292
8.54708	21.0218	0.67329	12.2099	20.3013	12.5785
8.55375	20.8221	0.67711	12.0931	20.1359	12.4497
8.56042	20.6547	0.68188	11.9972	19.9966	12.3406
8.56708	20.514	0.68617	11.9228	19.8746	12.2504
8.57375	20.3881	0.69094	11.8694	19.763	12.1808
8.58042	20.2694	0.69571	11.8346	19.6557	12.1307
8.58708	20.1545	0.7	11.8127	19.5532	12.0988
8.59375	20.0438	0.70238	11.7998	19.454	12.0802
8.60042	19.9351	0.70333	11.7931	19.3572	12.0702
8.60708	19.8269	0.70477	11.7874	19.2623	12.0649
8.61375	19.7215	0.70715	11.7803	19.1712	12.0602
8.62042	19.6218	0.71096	11.7712	19.0859	12.053
8.62708	19.526	0.71859	11.7612	19.0053	12.0406
8.63375	19.4325	0.72908	11.7497	18.9295	12.0244
8.64042	19.3448	0.73957	11.7369	18.8622	12.0048
8.64708	19.2661	0.7472	11.7249	18.806	11.9839
8.65375	19.197	0.75245	11.7173	18.7635	11.9638
8.66042	19.1379	0.75722	11.7173	18.7349	11.9481
8.66708	19.093	0.76056	11.7254	18.7216	11.9381
8.67375	19.0644	0.76199	11.745	18.7249	11.9367
8.68042	19.0501	0.76532	11.7774	18.7421	11.9457
8.68708	19.0463	0.77057	11.8217	18.7702	11.9638
8.69375	19.0539	0.77629	11.8761	18.8065	11.9891
8.70042	19.0725	0.78106	11.94	18.8508	12.0235
8.70708	19.1007	0.78583	12.0144	18.9004	12.0683
8.71375	19.134	0.7906	12.0945	18.9538	12.1221
8.72042	19.1727	0.79536	12.1765	19.011	12.1837
8.72708	19.2199	0.79966	12.2609	19.0749	12.2547
8.73375	19.2742	0.80633	12.3458	19.146	12.3353
8.74042	19.3377	0.81539	12.4254	19.2227	12.4216
8.74708	19.4101	0.82445	12.4927	19.3047	12.5046
8.75375	19.4955	0.83256	12.5475	19.3925	12.5799
8.76042	19.5956	0.84019	12.5923	19.4874	12.6467
8.76708	19.712	0.85068	12.6233	19.587	12.7001
8.77375	19.8469	0.86021	12.6424	19.69	12.7373
8.78042	20.0009	0.86689	12.6557	19.7964	12.7578
8.78708	20.1755	0.87309	12.6748	19.9084	12.7664
8.79375	20.3676	0.88024	12.7082	20.0248	12.7683
8.80042	20.5789	0.88787	12.7635	20.1435	12.7692
8.80708	20.8058	0.89312	12.8484	20.2622	12.7764
8.81375	21.0428	0.89788	12.97	20.3791	12.7959
8.82042	21.2831	0.90456	13.1283	20.4926	12.8317
8.82708	21.5206	0.91219	13.3171	20.6032	12.8851
8.83375	21.7533	0.91934	13.5307	20.7133	12.9552
8.84042	21.9765	0.92649	13.7615	20.824	13.0386
8.84708	22.1877	0.93269	13.998	20.9384	13.1283
8.85375	22.3851	0.93889	14.2283	21.06	13.2179
8.86042	22.5697	0.94414	14.4434	21.1892	13.3038
8.86708	22.7404	0.94986	14.6384	21.3237	13.3801
8.87375	22.8944	0.95701	14.8058	21.4567	13.443
8.88042	23.0274	0.96464	14.9365	21.5831	13.4878
8.88708	23.1371	0.97036	15.028	21.6985	13.5117
8.89375	23.2224	0.97561	15.0814	21.7943	13.514
8.90042	23.2821	0.9799	15.0957	21.8654	13.4935
8.90708	23.3131	0.98419	15.0657	21.9078	13.4511
8.91375	23.3145	0.98801	14.9913	21.9231	13.3886
8.92042	23.2863	0.99325	14.8768	21.9088	13.309
8.92708	23.2282	1.00183	14.7281	21.8658	13.2132
8.93375	23.1428	1.01233	14.5459	21.7958	13.1035
8.94042	23.0331	1.02234	14.3375	21.7032	12.9852
8.94708	22.9039	1.0314	14.1091	21.5902	12.8641
8.95375	22.7561	1.04141	13.8674	21.4581	12.742
8.96042	22.5916	1.04952	13.6185	21.3113	12.6219
8.96708	22.4133	1.05476	13.3686	21.1544	12.5098
8.97375	22.2225	1.05906	13.1273	20.9908	12.4102
8.98042	22.0203	1.06668	12.8985	20.8225	12.3234
8.98708	21.8101	1.07622	12.6853	20.6561	12.2466
8.99375	21.5945	1.08528	12.4931	20.4968	12.1827
9.00042	21.379	1.09291	12.3282	20.3466	12.1355
9.00708	21.1654	1.10149	12.1922	20.2069	12.1036
9.01375	20.9608	1.11055	12.084	20.0796	12.0864
9.02042	20.7739	1.11628	12.0053	19.9699	12.0831
9.02708	20.6079	1.11961	11.9619	19.8793	12.0964
9.03375	20.4668	1.12438	11.9538	19.8069	12.126
9.04042	20.3576	1.13153	11.9829	19.7554	12.1708
9.04708	20.2894	1.14059	12.0568	19.7315	12.2333
9.05375	20.267	1.15108	12.1865	19.7387	12.3191
9.06042	20.2975	1.16253	12.3792	19.784	12.4359
9.06708	20.391	1.17397	12.6362	19.876	12.5894
9.07375	20.5588	1.1816	12.9604	20.0276	12.7878
9.08042	20.8082	1.18732	13.3495	20.2475	13.0377
9.08708	21.141	1.19305	13.7925	20.5436	13.3352
9.09375	21.5535	1.19829	14.2674	20.9231	13.6733
9.10042	22.0351	1.20449	14.75	21.3838	14.04
9.10708	22.5639	1.21355	15.2125	21.913	14.4177
9.11375	23.1128	1.22595	15.6207	22.4905	14.78
9.12042	23.6506	1.24025	15.9416	23.088	15.0971
9.12708	24.1437	1.25217	16.1495	23.6731	15.3441
9.13375	24.5566	1.26314	16.2301	24.2047	15.5001
9.14042	24.8585	1.27363	16.1786	24.6449	15.5478
9.14708	25.0287	1.28365	16.0041	24.9634	15.4815
9.15375	25.0568	1.29223	15.7313	25.1412	15.3089
9.16042	24.9424	1.30033	15.3909	25.166	15.0499
9.16708	24.6963	1.31035	15.0137	25.0406	14.7314
9.17375	24.3392	1.32227	14.627	24.7817	14.3809
9.18042	23.9005	1.33371	14.2551	24.4169	14.0295
9.18708	23.4113	1.3442	13.916	23.9778	13.7024
9.19375	22.903	1.35517	13.617	23.4985	13.4163
9.20042	22.4061	1.36662	13.3557	23.0145	13.1784
9.20708	21.9436	1.37615	13.1311	22.5544	12.9895
9.21375	21.5306	1.38426	12.9371	22.1353	12.846
9.22042	21.1744	1.39332	12.7678	21.7652	12.7392
9.22708	20.8759	1.40381	12.6152	21.4481	12.6581
9.23375	20.6318	1.41382	12.4755	21.1787	12.5952
9.24042	20.4306	1.42336	12.3477	20.9475	12.5437
9.24708	20.2589	1.43576	12.229	20.741	12.4993
9.25375	20.1049	1.44958	12.116	20.5507	12.4569
9.26042	19.958	1.46103	12.0101	20.3686	12.4145
9.26708	19.8092	1.46961	11.9123	20.1874	12.3725
9.27375	19.6552	1.47963	11.8208	20.0043	12.3305
9.28042	19.4936	1.48964	11.7354	19.8221	12.291
9.28708	19.3234	1.49679	11.6577	19.6466	12.2561
9.29375	19.1464	1.50299	11.5881	19.4788	12.2271
9.30042	18.9638	1.51348	11.5247	19.321	12.2037
9.30708	18.7797	1.52683	11.4646	19.1755	12.186
9.31375	18.5943	1.53971	11.4093	19.0439	12.1727
9.32042	18.4097	1.55306	11.3573	18.9257	12.1603
9.32708	18.2271	1.56736	11.3058	18.8165	12.147
9.33375	18.0488	1.58167	11.2538	18.7163	12.1307
9.34042	17.8785	1.59311	11.2033	18.6253	12.1145
9.34708	17.715	1.60265	11.157	18.5428	12.0988
9.35375	17.559	1.61123	11.1141	18.4665	12.0826
9.36042	17.4122	1.61886	11.075	18.395	12.0659
9.36708	17.2792	1.62506	11.0407	18.332	12.0525
9.37375	17.1619	1.63221	11.0121	18.2767	12.0449
9.38042	17.0593	1.6408	10.9897	18.2271	12.0406
9.38708	16.9725	1.65033	10.9725	18.1832	12.0363
9.39375	16.902	1.65939	10.9606	18.146	12.0344
9.40042	16.8452	1.66941	10.9529	18.1165	12.0363
9.40708	16.7985	1.6818	10.9463	18.0912	12.0411
9.41375	16.7584	1.69468	10.9386	18.0688	12.044
9.42042	16.7246	1.7066	10.9291	18.0488	12.0444
9.42708	16.6941	1.71804	10.9186	18.0292	12.0444
9.43375	16.6621	1.72901	10.9062	18.0054	12.0425
9.44042	16.6287	1.7395	10.8938	17.9739	12.0354
9.44708	16.5944	1.74713	10.8862	17.9377	12.0235
9.45375	16.5591	1.75333	10.8876	17.8981	12.0106
9.46042	16.52	1.76001	10.8957	17.8542	12.0006
9.46708	16.4795	1.76811	10.911	17.8094	11.9944
9.47375	16.4423	1.77717	10.9348	17.7684	11.9934
9.48042	16.4094	1.78719	10.9682	17.7326	11.9996
9.48708	16.3817	1.79958	11.0097	17.7011	12.0134
9.49375	16.3603	1.81198	11.055	17.6759	12.033
9.50042	16.3493	1.82295	11.1046	17.6597	12.0578
9.50708	16.3484	1.83296	11.1575	17.652	12.0883
9.51375	16.3522	1.84345	11.2104	17.6516	12.1221
9.52042	16.3589	1.85251	11.2591	17.6578	12.1589
9.52708	16.3674	1.86014	11.3029	17.6725	12.1965
9.53375	16.3779	1.86682	11.3454	17.6945	12.2361
9.54042	16.3851	1.8754	11.3859	17.7207	12.2752
9.54708	16.387	1.88398	11.4212	17.7507	12.311
9.55375	16.3846	1.89066	11.4508	17.7827	12.3453
9.56042	16.3784	1.89781	11.4751	17.8156	12.3763
9.56708	16.3655	1.90783	11.4961	17.8471	12.4025
9.57375	16.3446	1.92022	11.5104	17.8738	12.4216
9.58042	16.3178	1.93262	11.518	17.8957	12.4359
9.58708	16.2854	1.94502	11.5209	17.9105	12.4454
9.59375	16.2492	1.95742	11.519	17.9195	12.4483
9.60042	16.212	1.96934	11.5137	17.9219	12.4445
9.60708	16.1781	1.97935	11.5056	17.9167	12.4369
9.61375	16.1505	1.98841	11.497	17.9048	12.4278
9.62042	16.1295	1.99652	11.4894	17.8885	12.4178
9.62708	16.1181	2.0051	11.4837	17.8733	12.4083
9.63375	16.1152	2.01416	11.4856	17.8595	12.403
9.64042	16.1185	2.0256	11.4932	17.8475	12.4059
9.64708	16.1242	2.03848	11.5046	17.839	12.4178
9.65375	16.13	2.05088	11.5185	17.8356	12.4369
9.66042	16.1319	2.06184	11.5347	17.8375	12.4621
9.66708	16.129	2.0709	11.5509	17.8404	12.4931
9.67375	16.1181	2.07996	11.5624	17.8433	12.526
9.68042	16.0985	2.08759	11.569	17.8442	12.5575
9.68708	16.0718	2.09379	11.5714	17.8428	12.5852
9.69375	16.0375	2.10142	11.5714	17.8351	12.6085
9.70042	15.996	2.11143	11.5676	17.8199	12.6243
9.70708	15.9488	2.12288	11.5609	17.7994	12.6314
9.71375	15.9016	2.13385	11.5533	17.777	12.6309
9.72042	15.8572	2.14386	11.5466	17.7522	12.6252
9.72708	15.8167	2.1534	11.5399	17.7269	12.6152
9.73375	15.7833	2.16198	11.5318	17.7059	12.6033
9.74042	15.7599	2.16866	11.5228	17.693	12.5918
9.74708	15.7471	2.17485	11.5151	17.6873	12.5814
9.75375	15.7394	2.18248	11.508	17.6868	12.5723
9.76042	15.7385	2.19297	11.4999	17.693	12.5656
9.76708	15.7466	2.20537	11.4908	17.705	12.5613
9.77375	15.7638	2.21872	11.4813	17.7178	12.558
9.78042	15.7909	2.23351	11.4698	17.7283	12.5532
9.78708	15.8296	2.24829	11.457	17.7374	12.548
9.79375	15.8858	2.26021	11.4422	17.7488	12.5413
9.80042	15.9597	2.26974	11.4288	17.7636	12.5313
9.80708	16.0489	2.27976	11.4169	17.7851	12.5175
9.81375	16.1552	2.28977	11.4098	17.8199	12.4993
9.82042	16.283	2.29836	11.4107	17.8752	12.4817
9.82708	16.4399	2.30598	11.4222	17.951	12.4674
9.83375	16.6335	2.31361	11.4412	18.0473	12.4569
9.84042	16.8729	2.32077	11.4665	18.1642	12.4502
9.84708	17.1614	2.32649	11.4951	18.301	12.4493
9.85375	17.4904	2.33221	11.5247	18.4512	12.4559
9.86042	17.8466	2.34032	11.5495	18.6038	12.4698
9.86708	18.2138	2.35081	11.5652	18.7488	12.4898
9.87375	18.5752	2.36177	11.5719	18.8823	12.5141
9.88042	18.9118	2.37322	11.5724	18.9986	12.5427
9.88708	19.2142	2.38514	11.5719	19.0949	12.5742
9.89375	19.4788	2.39658	11.5767	19.177	12.6057
9.90042	19.702	2.40517	11.5943	19.2566	12.6343
9.90708	19.8736	2.41137	11.6324	19.342	12.6572
9.91375	19.9842	2.41804	11.6939	19.4368	12.6729
9.92042	20.0286	2.42519	11.7812	19.5436	12.681
9.92708	20.0052	2.43282	11.8938	19.66	12.6829
9.93375	19.9165	2.44188	12.0268	19.7792	12.6786
9.94042	19.7744	2.45428	12.1679	19.8937	12.6677
9.94708	19.598	2.46954	12.3067	19.9966	12.6514
9.95375	19.4078	2.4848	12.4354	20.0806	12.6328
9.96042	19.218	2.49958	12.5475	20.1368	12.6147
9.96708	19.0396	2.51341	12.6352	20.1578	12.5976
9.97375	18.8808	2.52628	12.6963	20.1392	12.5809
9.98042	18.7445	2.5382	12.733	20.0806	12.5651
9.98708	18.6238	2.54965	12.7506	19.9823	12.5537
9.99375	18.5108	2.56109	12.753	19.8493	12.5437
10.0004	18.3978	2.57158	12.7416	19.6905	12.5327
	18.2791	2.58064			12.5222

## Sheet: Fig 4a
	Well	Content	Raw Data (600)	Raw Data (600)	Raw Data (600)	Raw Data (600)	Raw Data (600)	Raw Data (600)	Raw Data (600)	Raw Data (600)	Raw Data (600)	Raw Data (600)	Raw Data (600)	Raw Data (600)	Raw Data (600)	Raw Data (600)	Raw Data (600)	Raw Data (600)	Raw Data (600)	Raw Data (600)	Raw Data (600)	Raw Data (600)	Raw Data (600)	Raw Data (600)	Raw Data (600)	Raw Data (600)	Raw Data (600)	Raw Data (600)	Raw Data (600)	Raw Data (600)	Raw Data (600)	Raw Data (600)	Raw Data (600)	Raw Data (600)	Raw Data (600)	Raw Data (600)	Raw Data (600)	Raw Data (600)	Raw Data (600)	Raw Data (600)	Raw Data (600)	Raw Data (600)	Raw Data (600)	Raw Data (600)	Raw Data (600)	Raw Data (600)	Raw Data (600)	Raw Data (600)	Raw Data (600)
		Time	0 h	0 h 2 min	0 h 4 min	0 h 6 min	0 h 8 min	0 h 10 min	0 h 12 min	0 h 14 min	0 h 16 min	0 h 18 min	0 h 20 min	0 h 22 min	0 h 24 min	0 h 26 min	0 h 28 min	0 h 30 min	0 h 32 min	0 h 34 min	0 h 36 min	0 h 38 min	0 h 40 min	0 h 42 min	0 h 44 min	0 h 46 min	0 h 48 min	0 h 50 min	0 h 52 min	0 h 54 min	0 h 56 min	0 h 58 min	1 h	1 h 2 min	1 h 4 min	1 h 6 min	1 h 8 min	1 h 10 min	1 h 12 min	1 h 14 min	1 h 16 min	1 h 18 min	1 h 20 min	1 h 22 min	1 h 24 min	1 h 26 min	1 h 28 min	1 h 30 min	1 h 32 min
control	A06	Sample X6	0.114	0.11	0.112	0.118	0.12	0.122	0.122	0.127	0.132	0.138	0.143	0.147	0.151	0.157	0.168	0.171	0.18	0.191	0.197	0.205	0.211	0.221	0.227	0.236	0.246	0.253	0.252	0.256	0.268	0.273	0.286	0.272	0.27	0.312	0.314	0.327	0.333	0.337	0.37	0.375	0.387	0.419	0.424	0.442	0.461	0.471	0.496
Cam 1.25 µM	A07	Sample X7	0.112	0.111	0.112	0.12	0.12	0.122	0.134	0.126	0.128	0.136	0.14	0.146	0.146	0.155	0.161	0.165	0.171	0.175	0.187	0.196	0.201	0.202	0.21	0.219	0.226	0.227	0.236	0.244	0.258	0.26	0.266	0.273	0.276	0.292	0.294	0.299	0.306	0.311	0.328	0.33	0.341	0.352	0.356	0.371	0.382	0.378	0.388
Cam 2.5 µM	A08	Sample X8	0.112	0.11	0.115	0.117	0.116	0.119	0.124	0.126	0.13	0.135	0.139	0.146	0.146	0.152	0.158	0.161	0.17	0.175	0.183	0.186	0.192	0.192	0.19	0.192	0.196	0.193	0.199	0.212	0.202	0.215	0.216	0.229	0.248	0.231	0.247	0.237	0.26	0.273	0.261	0.281	0.283	0.288	0.298	0.296	0.307	0.318	0.321
Cam 5 µM	A09	Sample X9	0.109	0.109	0.111	0.114	0.116	0.116	0.119	0.122	0.126	0.129	0.132	0.135	0.138	0.144	0.147	0.148	0.155	0.16	0.166	0.174	0.165	0.166	0.165	0.164	0.165	0.16	0.178	0.181	0.18	0.188	0.189	0.196	0.202	0.201	0.203	0.205	0.211	0.216	0.213	0.226	0.219	0.227	0.231	0.234	0.228	0.239	0.242
Cam 10 µM	A10	Sample X10	0.114	0.112	0.116	0.118	0.117	0.119	0.122	0.124	0.125	0.131	0.13	0.134	0.138	0.142	0.147	0.144	0.151	0.155	0.164	0.163	0.158	0.156	0.16	0.158	0.166	0.162	0.168	0.173	0.173	0.174	0.177	0.181	0.185	0.179	0.184	0.182	0.187	0.187	0.189	0.185	0.192	0.189	0.194	0.198	0.197	0.2	0.201
Cam 20 µM	A11	Sample X11	0.113	0.116	0.114	0.116	0.116	0.12	0.12	0.121	0.126	0.128	0.131	0.132	0.134	0.138	0.14	0.14	0.143	0.148	0.153	0.151	0.149	0.151	0.15	0.148	0.15	0.152	0.154	0.158	0.161	0.161	0.166	0.162	0.165	0.167	0.162	0.167	0.169	0.169	0.166	0.171	0.168	0.171	0.173	0.173	0.17	0.17	0.174
Cam 40 µM	A12	Sample X12	0.113	0.113	0.114	0.118	0.119	0.121	0.125	0.128	0.129	0.134	0.135	0.138	0.138	0.143	0.145	0.144	0.152	0.153	0.158	0.158	0.156	0.159	0.162	0.159	0.158	0.165	0.163	0.158	0.163	0.163	0.169	0.164	0.161	0.163	0.164	0.168	0.165	0.161	0.162	0.168	0.163	0.165	0.168	0.169	0.166	0.163	0.17
control	B06	Sample X18	0.118	0.114	0.12	0.124	0.125	0.131	0.131	0.139	0.142	0.148	0.149	0.155	0.159	0.164	0.172	0.178	0.174	0.19	0.2	0.211	0.218	0.229	0.236	0.244	0.249	0.26	0.268	0.278	0.285	0.286	0.288	0.298	0.322	0.328	0.34	0.335	0.351	0.383	0.376	0.391	0.422	0.429	0.441	0.454	0.479	0.511	0.528
Cam 1.25 µM	B07	Sample X19	0.116	0.113	0.118	0.122	0.121	0.128	0.131	0.133	0.138	0.144	0.143	0.153	0.152	0.16	0.163	0.169	0.173	0.18	0.187	0.199	0.205	0.212	0.222	0.223	0.231	0.236	0.246	0.251	0.262	0.258	0.269	0.271	0.29	0.292	0.298	0.299	0.301	0.325	0.323	0.327	0.349	0.355	0.358	0.363	0.368	0.393	0.419
Cam 2.5 µM	B08	Sample X20	0.118	0.117	0.119	0.123	0.122	0.128	0.127	0.132	0.134	0.14	0.143	0.147	0.15	0.154	0.158	0.165	0.167	0.175	0.184	0.193	0.194	0.202	0.21	0.216	0.22	0.227	0.233	0.24	0.244	0.242	0.253	0.257	0.268	0.276	0.276	0.281	0.292	0.3	0.3	0.305	0.313	0.317	0.325	0.324	0.328	0.343	0.357
Cam 5 µM	B09	Sample X21	0.114	0.112	0.114	0.118	0.118	0.121	0.123	0.128	0.128	0.132	0.133	0.138	0.14	0.143	0.148	0.152	0.153	0.159	0.166	0.173	0.172	0.18	0.179	0.186	0.188	0.191	0.193	0.192	0.199	0.202	0.205	0.209	0.208	0.216	0.216	0.215	0.226	0.23	0.231	0.233	0.236	0.241	0.244	0.251	0.252	0.253	0.253
Cam 10 µM	B10	Sample X22	0.118	0.117	0.118	0.123	0.119	0.127	0.122	0.127	0.128	0.132	0.134	0.137	0.14	0.141	0.145	0.147	0.154	0.158	0.156	0.161	0.162	0.165	0.168	0.169	0.173	0.178	0.175	0.18	0.181	0.182	0.188	0.186	0.191	0.191	0.191	0.194	0.194	0.2	0.199	0.198	0.198	0.204	0.206	0.207	0.207	0.21	0.211
Cam 20 µM	B11	Sample X23	0.116	0.116	0.116	0.121	0.119	0.123	0.125	0.128	0.129	0.132	0.132	0.135	0.137	0.138	0.142	0.143	0.142	0.147	0.149	0.152	0.147	0.153	0.154	0.154	0.162	0.159	0.16	0.163	0.165	0.163	0.172	0.17	0.172	0.174	0.174	0.174	0.176	0.177	0.174	0.176	0.179	0.179	0.182	0.181	0.184	0.184	0.184
Cam 40 µM	B12	Sample X24	0.112	0.114	0.113	0.118	0.119	0.122	0.122	0.127	0.127	0.131	0.133	0.14	0.138	0.14	0.145	0.145	0.148	0.152	0.156	0.159	0.156	0.155	0.162	0.162	0.162	0.165	0.161	0.158	0.164	0.163	0.168	0.162	0.16	0.168	0.162	0.169	0.17	0.165	0.165	0.168	0.163	0.172	0.172	0.169	0.171	0.166	0.167
control	C06	Sample X30	0.117	0.113	0.116	0.122	0.12	0.126	0.126	0.13	0.135	0.139	0.143	0.147	0.151	0.159	0.163	0.17	0.178	0.191	0.2	0.21	0.224	0.231	0.247	0.257	0.263	0.275	0.285	0.296	0.306	0.313	0.324	0.336	0.34	0.358	0.365	0.377	0.388	0.399	0.413	0.413	0.437	0.455	0.464	0.48	0.494	0.515	0.538
Cam 1.25 µM	C07	Sample X31	0.115	0.113	0.113	0.118	0.121	0.123	0.125	0.13	0.13	0.136	0.139	0.146	0.148	0.154	0.155	0.16	0.171	0.18	0.187	0.201	0.204	0.216	0.227	0.232	0.244	0.248	0.256	0.267	0.273	0.278	0.294	0.294	0.303	0.316	0.32	0.327	0.334	0.344	0.357	0.361	0.372	0.382	0.386	0.397	0.402	0.415	0.43
Cam 2.5 µM	C08	Sample X32	0.115	0.114	0.114	0.12	0.119	0.121	0.123	0.129	0.13	0.138	0.137	0.144	0.146	0.151	0.157	0.162	0.163	0.174	0.182	0.193	0.201	0.206	0.213	0.219	0.227	0.231	0.238	0.246	0.252	0.258	0.269	0.27	0.27	0.283	0.287	0.292	0.297	0.299	0.306	0.31	0.319	0.327	0.329	0.336	0.337	0.346	0.354
Cam 5 µM	C09	Sample X33	0.114	0.113	0.113	0.119	0.117	0.122	0.123	0.126	0.128	0.133	0.134	0.139	0.143	0.145	0.149	0.154	0.158	0.164	0.169	0.177	0.181	0.186	0.192	0.193	0.199	0.201	0.204	0.208	0.211	0.214	0.222	0.222	0.224	0.232	0.23	0.235	0.24	0.239	0.242	0.245	0.25	0.254	0.258	0.26	0.261	0.268	0.272
Cam 10 µM	C10	Sample X34	0.115	0.114	0.117	0.12	0.12	0.125	0.122	0.127	0.126	0.131	0.132	0.137	0.139	0.141	0.145	0.149	0.155	0.156	0.159	0.165	0.17	0.173	0.176	0.176	0.182	0.182	0.183	0.185	0.189	0.188	0.191	0.195	0.194	0.196	0.197	0.202	0.204	0.2	0.206	0.203	0.203	0.212	0.21	0.213	0.214	0.211	0.214
Cam 20 µM	C11	Sample X35	0.116	0.111	0.114	0.12	0.149	0.145	0.149	0.127	0.127	0.131	0.132	0.138	0.14	0.143	0.144	0.144	0.147	0.153	0.156	0.161	0.163	0.165	0.169	0.168	0.17	0.172	0.175	0.175	0.177	0.177	0.18	0.178	0.18	0.182	0.18	0.183	0.187	0.184	0.184	0.185	0.21	0.189	0.194	0.191	0.189	0.189	0.188
Cam 40 µM	C12	Sample X36	0.115	0.116	0.116	0.12	0.12	0.123	0.123	0.127	0.128	0.133	0.136	0.139	0.141	0.145	0.147	0.151	0.156	0.155	0.16	0.165	0.168	0.17	0.173	0.171	0.175	0.174	0.174	0.179	0.176	0.176	0.179	0.178	0.178	0.179	0.176	0.18	0.184	0.178	0.177	0.181	0.177	0.182	0.185	0.185	0.179	0.185	0.182
control	D06	Sample X42	0.118	0.116	0.118	0.122	0.122	0.127	0.128	0.133	0.137	0.144	0.145	0.153	0.156	0.162	0.168	0.176	0.182	0.197	0.207	0.216	0.225	0.239	0.245	0.256	0.269	0.281	0.29	0.301	0.31	0.317	0.33	0.343	0.353	0.362	0.376	0.388	0.396	0.41	0.418	0.435	0.455	0.462	0.474	0.494	0.511	0.529	0.545
Cam 1.25 µM	D07	Sample X43	0.113	0.113	0.113	0.118	0.119	0.124	0.124	0.129	0.131	0.138	0.143	0.15	0.152	0.156	0.161	0.165	0.177	0.182	0.194	0.203	0.214	0.221	0.228	0.235	0.241	0.25	0.256	0.266	0.276	0.285	0.296	0.304	0.312	0.323	0.323	0.342	0.343	0.354	0.358	0.372	0.381	0.386	0.393	0.407	0.417	0.423	0.432
Cam 2.5 µM	D08	Sample X44	0.117	0.115	0.116	0.12	0.12	0.124	0.126	0.131	0.134	0.14	0.14	0.148	0.149	0.15	0.158	0.163	0.167	0.178	0.183	0.196	0.2	0.206	0.214	0.215	0.225	0.232	0.238	0.245	0.252	0.256	0.266	0.268	0.278	0.283	0.287	0.293	0.305	0.307	0.316	0.316	0.32	0.329	0.34	0.345	0.349	0.353	0.36
Cam 5 µM	D09	Sample X45	0.115	0.114	0.115	0.119	0.121	0.122	0.125	0.128	0.13	0.134	0.136	0.143	0.141	0.148	0.15	0.154	0.155	0.161	0.172	0.176	0.184	0.184	0.191	0.191	0.2	0.198	0.203	0.207	0.212	0.213	0.219	0.22	0.22	0.227	0.227	0.234	0.238	0.239	0.245	0.248	0.242	0.255	0.259	0.26	0.263	0.267	0.272
Cam 10 µM	D10	Sample X46	0.115	0.114	0.116	0.119	0.12	0.123	0.125	0.127	0.128	0.131	0.133	0.139	0.139	0.142	0.143	0.148	0.154	0.156	0.162	0.168	0.169	0.171	0.179	0.175	0.182	0.182	0.187	0.187	0.19	0.192	0.195	0.198	0.194	0.198	0.202	0.202	0.205	0.207	0.209	0.206	0.207	0.214	0.214	0.213	0.215	0.217	0.216
Cam 20 µM	D11	Sample X47	0.113	0.113	0.115	0.118	0.119	0.126	0.124	0.127	0.127	0.133	0.132	0.137	0.138	0.14	0.141	0.143	0.147	0.149	0.152	0.16	0.16	0.163	0.167	0.168	0.171	0.174	0.17	0.174	0.175	0.176	0.181	0.183	0.179	0.183	0.181	0.187	0.188	0.188	0.188	0.187	0.184	0.19	0.19	0.19	0.191	0.187	0.19
Cam 40 µM	D12	Sample X48	0.113	0.113	0.115	0.118	0.12	0.122	0.122	0.127	0.127	0.131	0.133	0.14	0.139	0.145	0.148	0.148	0.15	0.155	0.156	0.161	0.163	0.162	0.171	0.17	0.174	0.172	0.175	0.172	0.177	0.176	0.179	0.176	0.176	0.18	0.177	0.179	0.183	0.18	0.183	0.183	0.179	0.182	0.188	0.187	0.181	0.183	0.181
Mito-PEG2-ATO 2.5 µM	E01	Sample X49	0.114	0.113	0.114	0.118	0.117	0.117	0.118	0.122	0.121	0.126	0.127	0.132	0.13	0.133	0.133	0.139	0.143	0.144	0.144	0.146	0.146	0.152	0.152	0.153	0.154	0.154	0.156	0.158	0.159	0.154	0.159	0.159	0.162	0.163	0.162	0.164	0.166	0.166	0.163	0.162	0.164	0.166	0.169	0.168	0.17	0.169	0.167
Mito-PEG2-ATO 5 µM	E02	Sample X50	0.129	0.125	0.125	0.126	0.128	0.128	0.129	0.13	0.132	0.133	0.134	0.136	0.137	0.139	0.14	0.14	0.142	0.147	0.146	0.15	0.15	0.151	0.153	0.153	0.153	0.155	0.152	0.154	0.156	0.153	0.158	0.155	0.159	0.158	0.156	0.157	0.159	0.158	0.158	0.158	0.157	0.158	0.159	0.16	0.16	0.157	0.16
Mito-PEG2-ATO 10 µM	E03	Sample X51	0.117	0.116	0.115	0.119	0.12	0.122	0.122	0.124	0.124	0.128	0.13	0.13	0.129	0.132	0.135	0.135	0.134	0.136	0.138	0.138	0.136	0.137	0.139	0.139	0.141	0.138	0.138	0.139	0.137	0.135	0.136	0.136	0.137	0.136	0.135	0.135	0.134	0.134	0.134	0.133	0.133	0.134	0.133	0.134	0.133	0.132	0.132
Mito-PEG2-ATO 20 µM	E04	Sample X52	0.12	0.119	0.122	0.124	0.128	0.13	0.128	0.134	0.134	0.139	0.139	0.141	0.142	0.145	0.147	0.148	0.15	0.149	0.152	0.15	0.151	0.152	0.154	0.154	0.156	0.155	0.154	0.157	0.154	0.155	0.156	0.156	0.155	0.159	0.156	0.157	0.155	0.156	0.154	0.155	0.156	0.155	0.158	0.156	0.157	0.157	0.16
Mito-PEG5-ATO 1.25 µM	E06	Sample X54	0.114	0.113	0.114	0.119	0.117	0.119	0.12	0.124	0.124	0.131	0.132	0.138	0.138	0.144	0.148	0.151	0.152	0.159	0.161	0.166	0.166	0.173	0.18	0.18	0.187	0.189	0.196	0.201	0.204	0.212	0.221	0.226	0.232	0.237	0.242	0.251	0.256	0.27	0.27	0.279	0.289	0.298	0.307	0.313	0.329	0.338	0.345
Mito-PEG5-ATO 2.5 µM	E07	Sample X55	0.115	0.112	0.114	0.116	0.116	0.118	0.119	0.12	0.12	0.126	0.125	0.13	0.132	0.138	0.137	0.138	0.137	0.139	0.143	0.144	0.145	0.147	0.147	0.146	0.149	0.148	0.148	0.151	0.15	0.149	0.152	0.152	0.153	0.153	0.152	0.154	0.152	0.156	0.152	0.151	0.154	0.155	0.158	0.153	0.153	0.156	0.158
control	E08	Sample X56	0.114	0.113	0.114	0.119	0.12	0.123	0.125	0.132	0.134	0.14	0.146	0.155	0.162	0.166	0.17	0.178	0.183	0.193	0.202	0.217	0.229	0.237	0.244	0.256	0.266	0.272	0.284	0.293	0.307	0.316	0.319	0.335	0.343	0.359	0.358	0.373	0.379	0.4	0.404	0.417	0.436	0.445	0.46	0.476	0.492	0.504	0.526
Mito-PEG5-ATO 5 µM	E09	Sample X57	0.113	0.112	0.114	0.116	0.115	0.12	0.116	0.117	0.122	0.124	0.122	0.126	0.128	0.128	0.129	0.126	0.127	0.13	0.13	0.132	0.132	0.132	0.13	0.129	0.131	0.128	0.131	0.13	0.13	0.129	0.13	0.13	0.13	0.129	0.124	0.128	0.125	0.127	0.125	0.121	0.124	0.123	0.124	0.121	0.123	0.122	0.122
Mito-PEG5-ATO 10 µM	E10	Sample X58	0.121	0.12	0.124	0.125	0.127	0.127	0.129	0.131	0.131	0.132	0.133	0.135	0.135	0.14	0.138	0.138	0.136	0.138	0.14	0.141	0.139	0.139	0.137	0.134	0.137	0.135	0.137	0.137	0.134	0.134	0.136	0.135	0.134	0.136	0.129	0.134	0.132	0.132	0.13	0.126	0.128	0.13	0.13	0.128	0.129	0.129	0.129
Mito-PEG2-ATO 2.5 µM	F01	Sample X61	0.114	0.117	0.117	0.119	0.118	0.119	0.123	0.124	0.127	0.131	0.133	0.136	0.139	0.141	0.144	0.143	0.146	0.149	0.153	0.156	0.153	0.154	0.156	0.153	0.157	0.157	0.155	0.158	0.155	0.155	0.16	0.159	0.16	0.159	0.155	0.16	0.157	0.158	0.156	0.158	0.159	0.161	0.162	0.159	0.159	0.16	0.16
Mito-PEG2-ATO 5 µM	F02	Sample X62	0.117	0.116	0.116	0.122	0.121	0.122	0.123	0.124	0.128	0.132	0.133	0.137	0.137	0.137	0.142	0.141	0.142	0.142	0.144	0.146	0.148	0.145	0.146	0.146	0.149	0.145	0.145	0.15	0.148	0.147	0.152	0.151	0.148	0.149	0.148	0.149	0.146	0.145	0.143	0.146	0.146	0.148	0.149	0.148	0.148	0.147	0.146
Mito-PEG2-ATO 10 µM	F03	Sample X63	0.121	0.118	0.118	0.122	0.124	0.125	0.129	0.128	0.128	0.134	0.137	0.14	0.141	0.141	0.142	0.142	0.141	0.143	0.146	0.144	0.142	0.142	0.142	0.142	0.144	0.139	0.14	0.139	0.14	0.139	0.141	0.139	0.137	0.138	0.133	0.135	0.132	0.133	0.13	0.129	0.13	0.13	0.13	0.129	0.129	0.129	0.13
Mito-PEG2-ATO 20 µM	F04	Sample X64	0.123	0.123	0.124	0.125	0.13	0.131	0.132	0.138	0.141	0.143	0.147	0.151	0.15	0.151	0.154	0.153	0.156	0.154	0.158	0.158	0.158	0.157	0.157	0.157	0.157	0.158	0.159	0.157	0.158	0.155	0.158	0.156	0.157	0.161	0.154	0.155	0.153	0.155	0.154	0.151	0.153	0.152	0.153	0.155	0.152	0.152	0.151
Mito-PEG5-ATO 1.25 µM	F06	Sample X66	0.116	0.114	0.117	0.12	0.121	0.122	0.123	0.125	0.126	0.134	0.137	0.142	0.144	0.149	0.153	0.156	0.16	0.162	0.167	0.168	0.172	0.174	0.178	0.18	0.185	0.192	0.193	0.201	0.205	0.212	0.22	0.224	0.224	0.236	0.238	0.248	0.251	0.258	0.267	0.274	0.286	0.293	0.301	0.312	0.323	0.33	0.341
Mito-PEG5-ATO 2.5 µM	F07	Sample X67	0.115	0.115	0.116	0.12	0.12	0.121	0.123	0.124	0.127	0.131	0.132	0.138	0.137	0.139	0.142	0.138	0.14	0.146	0.15	0.148	0.15	0.149	0.15	0.152	0.153	0.151	0.154	0.154	0.154	0.154	0.157	0.156	0.154	0.157	0.153	0.155	0.155	0.156	0.152	0.152	0.153	0.154	0.157	0.155	0.155	0.158	0.158
control	F08	Sample X68	0.116	0.115	0.116	0.12	0.124	0.126	0.132	0.132	0.14	0.145	0.15	0.156	0.162	0.166	0.175	0.179	0.182	0.195	0.207	0.216	0.224	0.234	0.241	0.25	0.26	0.268	0.28	0.288	0.295	0.309	0.32	0.319	0.332	0.348	0.351	0.365	0.37	0.384	0.396	0.404	0.421	0.441	0.458	0.462	0.489	0.493	0.517
Mito-PEG5-ATO 5 µM	F09	Sample X69	0.116	0.116	0.116	0.121	0.121	0.121	0.121	0.123	0.122	0.125	0.127	0.13	0.129	0.131	0.132	0.131	0.131	0.134	0.136	0.135	0.135	0.133	0.135	0.131	0.135	0.131	0.134	0.134	0.133	0.131	0.133	0.133	0.132	0.133	0.128	0.129	0.13	0.131	0.128	0.125	0.125	0.127	0.126	0.126	0.125	0.126	0.124
Mito-PEG5-ATO 10 µM	F10	Sample X70	0.124	0.124	0.123	0.127	0.127	0.129	0.123	0.131	0.129	0.13	0.133	0.137	0.135	0.139	0.139	0.138	0.139	0.14	0.139	0.14	0.14	0.138	0.139	0.137	0.14	0.139	0.139	0.137	0.138	0.136	0.138	0.136	0.135	0.136	0.131	0.136	0.132	0.134	0.132	0.131	0.129	0.13	0.132	0.131	0.13	0.131	0.131
Mito-PEG2-ATO 2.5 µM	G01	Sample X73	0.118	0.117	0.118	0.122	0.123	0.124	0.124	0.123	0.128	0.129	0.135	0.137	0.138	0.141	0.144	0.146	0.147	0.15	0.154	0.153	0.154	0.155	0.156	0.153	0.155	0.156	0.157	0.156	0.154	0.154	0.159	0.158	0.156	0.16	0.154	0.158	0.16	0.159	0.157	0.159	0.158	0.161	0.161	0.162	0.162	0.161	0.164
Mito-PEG2-ATO 5 µM	G02	Sample X74	0.118	0.115	0.119	0.122	0.12	0.121	0.122	0.123	0.127	0.13	0.132	0.136	0.133	0.138	0.14	0.141	0.14	0.142	0.145	0.146	0.147	0.146	0.147	0.146	0.145	0.147	0.148	0.145	0.143	0.142	0.145	0.147	0.143	0.146	0.141	0.145	0.145	0.144	0.142	0.144	0.143	0.147	0.147	0.146	0.145	0.147	0.144
Mito-PEG2-ATO 10 µM	G03	Sample X75	0.119	0.116	0.117	0.119	0.119	0.123	0.123	0.128	0.127	0.13	0.134	0.135	0.136	0.14	0.138	0.138	0.14	0.139	0.137	0.137	0.139	0.136	0.138	0.135	0.132	0.138	0.134	0.131	0.128	0.127	0.131	0.129	0.127	0.128	0.123	0.127	0.127	0.127	0.124	0.124	0.124	0.123	0.125	0.126	0.124	0.125	0.124
Mito-PEG2-ATO 20 µM	G04	Sample X76	0.119	0.12	0.122	0.122	0.125	0.127	0.13	0.132	0.134	0.137	0.141	0.144	0.146	0.147	0.15	0.15	0.151	0.152	0.153	0.15	0.151	0.146	0.151	0.146	0.145	0.149	0.149	0.147	0.143	0.143	0.145	0.145	0.148	0.146	0.143	0.146	0.149	0.146	0.145	0.144	0.145	0.146	0.149	0.148	0.146	0.148	0.148
Mito-PEG5-ATO 1.25 µM	G06	Sample X78	0.113	0.113	0.115	0.12	0.118	0.122	0.123	0.126	0.129	0.133	0.137	0.142	0.146	0.147	0.149	0.148	0.152	0.156	0.162	0.166	0.167	0.166	0.171	0.171	0.178	0.181	0.186	0.19	0.197	0.2	0.208	0.213	0.218	0.227	0.23	0.245	0.249	0.256	0.266	0.27	0.276	0.291	0.298	0.309	0.318	0.325	0.335
Mito-PEG5-ATO 2.5 µM	G07	Sample X79	0.115	0.115	0.115	0.119	0.116	0.118	0.121	0.123	0.123	0.13	0.134	0.133	0.134	0.137	0.137	0.137	0.14	0.145	0.142	0.142	0.144	0.14	0.14	0.138	0.14	0.142	0.14	0.144	0.141	0.141	0.144	0.144	0.144	0.146	0.146	0.146	0.148	0.148	0.148	0.15	0.147	0.15	0.152	0.153	0.153	0.154	0.154
control	G08	Sample X80	0.114	0.113	0.116	0.123	0.122	0.125	0.129	0.134	0.139	0.147	0.153	0.159	0.162	0.168	0.174	0.18	0.19	0.199	0.209	0.216	0.226	0.228	0.234	0.246	0.251	0.261	0.279	0.285	0.291	0.299	0.314	0.317	0.328	0.346	0.352	0.37	0.37	0.387	0.401	0.41	0.425	0.44	0.46	0.466	0.488	0.497	0.514
Mito-PEG5-ATO 5 µM	G09	Sample X81	0.116	0.116	0.116	0.12	0.119	0.121	0.12	0.122	0.123	0.127	0.128	0.128	0.127	0.13	0.13	0.128	0.13	0.131	0.127	0.128	0.124	0.121	0.125	0.121	0.122	0.123	0.121	0.122	0.12	0.119	0.122	0.12	0.121	0.12	0.119	0.119	0.121	0.122	0.118	0.121	0.117	0.12	0.121	0.121	0.119	0.119	0.12
Mito-PEG5-ATO 10 µM	G10	Sample X82	0.124	0.121	0.124	0.125	0.127	0.129	0.13	0.132	0.134	0.136	0.136	0.137	0.135	0.136	0.137	0.134	0.137	0.134	0.135	0.131	0.131	0.131	0.129	0.13	0.127	0.127	0.127	0.13	0.123	0.127	0.128	0.127	0.126	0.126	0.125	0.127	0.126	0.128	0.123	0.124	0.124	0.126	0.125	0.126	0.125	0.124	0.126
Mito-PEG2-ATO 2.5 µM	H01	Sample X85	0.116	0.116	0.116	0.121	0.122	0.121	0.124	0.125	0.126	0.13	0.13	0.132	0.136	0.136	0.14	0.138	0.142	0.137	0.139	0.142	0.14	0.141	0.143	0.142	0.143	0.143	0.145	0.146	0.146	0.146	0.148	0.149	0.148	0.15	0.15	0.154	0.151	0.154	0.153	0.153	0.158	0.157	0.158	0.159	0.159	0.16	0.161
Mito-PEG2-ATO 5 µM	H02	Sample X86	0.12	0.119	0.117	0.121	0.122	0.122	0.123	0.126	0.128	0.132	0.132	0.133	0.135	0.138	0.138	0.134	0.135	0.135	0.135	0.137	0.135	0.135	0.137	0.135	0.136	0.135	0.137	0.139	0.139	0.138	0.138	0.141	0.141	0.142	0.139	0.142	0.142	0.143	0.142	0.143	0.142	0.143	0.146	0.145	0.145	0.144	0.146
Mito-PEG2-ATO 10 µM	H03	Sample X87	0.12	0.119	0.119	0.124	0.124	0.125	0.127	0.13	0.129	0.134	0.134	0.136	0.135	0.137	0.138	0.134	0.138	0.135	0.132	0.134	0.134	0.132	0.132	0.128	0.134	0.131	0.132	0.132	0.129	0.129	0.132	0.128	0.132	0.131	0.127	0.128	0.13	0.128	0.129	0.13	0.128	0.13	0.131	0.13	0.131	0.131	0.13
Mito-PEG2-ATO 20 µM	H04	Sample X88	0.122	0.124	0.126	0.129	0.131	0.132	0.137	0.138	0.143	0.143	0.144	0.149	0.151	0.153	0.152	0.149	0.152	0.149	0.149	0.151	0.152	0.149	0.149	0.151	0.151	0.15	0.148	0.151	0.152	0.149	0.153	0.155	0.152	0.156	0.152	0.155	0.156	0.154	0.155	0.156	0.155	0.158	0.156	0.156	0.157	0.155	0.158
Mito-PEG5-ATO 1.25 µM	H06	Sample X90	0.116	0.117	0.118	0.123	0.122	0.123	0.126	0.129	0.135	0.138	0.14	0.145	0.148	0.153	0.154	0.16	0.158	0.16	0.164	0.168	0.169	0.171	0.174	0.177	0.18	0.186	0.195	0.198	0.204	0.207	0.214	0.219	0.225	0.239	0.246	0.248	0.253	0.262	0.276	0.277	0.291	0.3	0.314	0.32	0.326	0.342	0.35
Mito-PEG5-ATO 2.5 µM	H07	Sample X91	0.117	0.115	0.12	0.121	0.122	0.122	0.125	0.128	0.129	0.132	0.134	0.135	0.14	0.14	0.138	0.138	0.139	0.14	0.14	0.145	0.141	0.138	0.14	0.141	0.142	0.14	0.141	0.141	0.14	0.142	0.144	0.144	0.144	0.146	0.144	0.148	0.149	0.148	0.146	0.147	0.149	0.15	0.151	0.15	0.151	0.152	0.152
control	H08	Sample X92	0.115	0.116	0.119	0.122	0.122	0.127	0.129	0.14	0.14	0.151	0.156	0.163	0.17	0.181	0.188	0.192	0.199	0.206	0.211	0.222	0.23	0.235	0.25	0.253	0.261	0.277	0.288	0.294	0.301	0.308	0.321	0.329	0.334	0.348	0.364	0.372	0.386	0.392	0.408	0.424	0.43	0.445	0.461	0.472	0.489	0.506	0.516
Mito-PEG5-ATO 5 µM	H09	Sample X93	0.117	0.118	0.117	0.119	0.122	0.12	0.121	0.121	0.124	0.128	0.128	0.127	0.13	0.129	0.126	0.125	0.128	0.127	0.127	0.126	0.124	0.122	0.121	0.122	0.123	0.124	0.122	0.121	0.122	0.12	0.122	0.122	0.122	0.121	0.121	0.122	0.122	0.122	0.121	0.12	0.12	0.123	0.123	0.123	0.121	0.12	0.122
Mito-PEG5-ATO 10 µM	H10	Sample X94	0.124	0.122	0.124	0.127	0.127	0.13	0.128	0.13	0.128	0.133	0.131	0.135	0.136	0.138	0.136	0.134	0.136	0.132	0.133	0.133	0.129	0.129	0.128	0.125	0.128	0.128	0.128	0.128	0.126	0.125	0.126	0.125	0.125	0.127	0.125	0.127	0.127	0.125	0.124	0.128	0.124	0.127	0.128	0.129	0.128	0.128	0.129
	Well	Content	Raw Data (600)	Raw Data (600)	Raw Data (600)	Raw Data (600)	Raw Data (600)	Raw Data (600)	Raw Data (600)	Raw Data (600)	Raw Data (600)	Raw Data (600)	Raw Data (600)	Raw Data (600)	Raw Data (600)	Raw Data (600)	Raw Data (600)	Raw Data (600)	Raw Data (600)	Raw Data (600)	Raw Data (600)	Raw Data (600)	Raw Data (600)	Raw Data (600)	Raw Data (600)	Raw Data (600)	Raw Data (600)	Raw Data (600)	Raw Data (600)	Raw Data (600)	Raw Data (600)	Raw Data (600)	Raw Data (600)	Raw Data (600)	Raw Data (600)	Raw Data (600)	Raw Data (600)	Raw Data (600)	Raw Data (600)	Raw Data (600)	Raw Data (600)	Raw Data (600)	Raw Data (600)	Raw Data (600)	Raw Data (600)	Raw Data (600)	Raw Data (600)	Raw Data (600)	Raw Data (600)
		Time	0 h	0 h 2 min	0 h 4 min	0 h 6 min	0 h 8 min	0 h 10 min	0 h 12 min	0 h 14 min	0 h 16 min	0 h 18 min	0 h 20 min	0 h 22 min	0 h 24 min	0 h 26 min	0 h 28 min	0 h 30 min	0 h 32 min	0 h 34 min	0 h 36 min	0 h 38 min	0 h 40 min	0 h 42 min	0 h 44 min	0 h 46 min	0 h 48 min	0 h 50 min	0 h 52 min	0 h 54 min	0 h 56 min	0 h 58 min	1 h	1 h 2 min	1 h 4 min	1 h 6 min	1 h 8 min	1 h 10 min	1 h 12 min	1 h 14 min	1 h 16 min	1 h 18 min	1 h 20 min	1 h 22 min	1 h 24 min	1 h 26 min	1 h 28 min	1 h 30 min	1 h 32 min
		time (min)	0	2	4	6	8	10	12	14	16	18	20	22	24	26	28	30	32	34	36	38	40	42	44	46	48	50	52	54	56	58	60	62	64	66	68	70	72	74	76	78	80	82	84	86	88	90	92
control	A06	Sample X6	0.11675	0.11325	0.1165	0.1215	0.12175	0.1265	0.12675	0.13225	0.1365	0.14225	0.145	0.1505	0.15425	0.1605	0.16775	0.17375	0.1785	0.19225	0.201	0.2105	0.2195	0.23	0.23875	0.24825	0.25675	0.26725	0.27375	0.28275	0.29225	0.29725	0.307	0.31225	0.32125	0.34	0.34875	0.35675	0.367	0.38225	0.39425	0.4035	0.42525	0.44125	0.45075	0.4675	0.48625	0.5065	0.52675
Cam 1.25 µM	A07	Sample X7	0.114	0.1125	0.114	0.1195	0.12025	0.12425	0.1285	0.1295	0.13175	0.1385	0.14125	0.14875	0.1495	0.15625	0.16	0.16475	0.173	0.17925	0.18875	0.19975	0.206	0.21275	0.22175	0.22725	0.2355	0.24025	0.2485	0.257	0.26725	0.27025	0.28125	0.2855	0.29525	0.30575	0.30875	0.31675	0.321	0.3335	0.3415	0.3475	0.36075	0.36875	0.37325	0.3845	0.39225	0.40225	0.41725
Cam 2.5 µM	A08	Sample X8	0.1155	0.114	0.116	0.12	0.11925	0.123	0.125	0.1295	0.132	0.13825	0.13975	0.14625	0.14775	0.15175	0.15775	0.16275	0.16675	0.1755	0.183	0.192	0.19675	0.2015	0.20675	0.2105	0.217	0.22075	0.227	0.23575	0.2375	0.24275	0.251	0.256	0.266	0.26825	0.27425	0.27575	0.2885	0.29475	0.29575	0.303	0.30875	0.31525	0.323	0.32525	0.33025	0.34	0.348
Cam 5 µM	A09	Sample X9	0.113	0.112	0.11325	0.1175	0.118	0.12025	0.1225	0.126	0.128	0.132	0.13375	0.13875	0.1405	0.145	0.1485	0.152	0.15525	0.161	0.16825	0.175	0.1755	0.179	0.18175	0.1835	0.188	0.1875	0.1945	0.197	0.2005	0.20425	0.20875	0.21175	0.2135	0.219	0.219	0.22225	0.22875	0.231	0.23275	0.238	0.23675	0.24425	0.248	0.25125	0.251	0.25675	0.25975
Cam 10 µM	A10	Sample X10	0.1155	0.11425	0.11675	0.12	0.119	0.1235	0.12275	0.12625	0.12675	0.13125	0.13225	0.13675	0.139	0.1415	0.145	0.147	0.1535	0.15625	0.16025	0.16425	0.16475	0.16625	0.17075	0.1695	0.17575	0.176	0.17825	0.18125	0.18325	0.184	0.18775	0.19	0.191	0.191	0.1935	0.195	0.1975	0.1985	0.20075	0.198	0.2	0.20475	0.206	0.20775	0.20825	0.2095	0.2105
Cam 20 µM	A11	Sample X11	0.1145	0.114	0.11475	0.11875	0.12575	0.1285	0.1295	0.12575	0.12725	0.131	0.13175	0.1355	0.13725	0.13975	0.14175	0.1425	0.14475	0.14925	0.1525	0.156	0.15475	0.158	0.16	0.1595	0.16325	0.16425	0.16475	0.1675	0.1695	0.16925	0.17475	0.17325	0.174	0.1765	0.17425	0.17775	0.18	0.1795	0.178	0.17975	0.18525	0.18225	0.18475	0.18375	0.1835	0.1825	0.184
Cam 40 µM	A12	Sample X12	0.11325	0.114	0.1145	0.1185	0.1195	0.122	0.123	0.12725	0.12775	0.13225	0.13425	0.13925	0.139	0.14325	0.14625	0.147	0.1515	0.15375	0.1575	0.16075	0.16075	0.1615	0.167	0.1655	0.16725	0.169	0.16825	0.16675	0.17	0.1695	0.17375	0.17	0.16875	0.1725	0.16975	0.174	0.1755	0.171	0.17175	0.175	0.1705	0.17525	0.17825	0.1775	0.17425	0.17425	0.175
Mito-PEG2-ATO 2.5 µM	E01	Sample X49	0.1155	0.11575	0.11625	0.12	0.12	0.12025	0.12225	0.1235	0.1255	0.129	0.13125	0.13425	0.13575	0.13775	0.14025	0.1415	0.1445	0.145	0.1475	0.14925	0.14825	0.1505	0.15175	0.15025	0.15225	0.1525	0.15325	0.1545	0.1535	0.15225	0.1565	0.15625	0.1565	0.158	0.15525	0.159	0.1585	0.15925	0.15725	0.158	0.15975	0.16125	0.1625	0.162	0.1625	0.1625	0.163
Mito-PEG2-ATO 5 µM	E02	Sample X50	0.121	0.11875	0.11925	0.12275	0.12275	0.12325	0.12425	0.12575	0.12875	0.13175	0.13275	0.1355	0.1355	0.138	0.14	0.139	0.13975	0.1415	0.1425	0.14475	0.145	0.14425	0.14575	0.145	0.14575	0.1455	0.1455	0.147	0.1465	0.145	0.14825	0.1485	0.14775	0.14875	0.146	0.14825	0.148	0.1475	0.14625	0.14775	0.147	0.149	0.15025	0.14975	0.1495	0.14875	0.149
Mito-PEG2-ATO 10 µM	E03	Sample X51	0.11925	0.11725	0.11725	0.121	0.12175	0.12375	0.12525	0.1275	0.127	0.1315	0.13375	0.13525	0.13525	0.1375	0.13825	0.13725	0.13825	0.13825	0.13825	0.13825	0.13775	0.13675	0.13775	0.136	0.13775	0.1365	0.136	0.13525	0.1335	0.1325	0.135	0.133	0.13325	0.13325	0.1295	0.13125	0.13075	0.1305	0.12925	0.129	0.12875	0.12925	0.12975	0.12975	0.12925	0.12925	0.129
Mito-PEG2-ATO 20 µM	E04	Sample X52	0.121	0.1215	0.1235	0.125	0.1285	0.13	0.13175	0.1355	0.138	0.1405	0.14275	0.14625	0.14725	0.149	0.15075	0.15	0.15225	0.151	0.153	0.15225	0.153	0.151	0.15275	0.152	0.15225	0.153	0.1525	0.153	0.15175	0.1505	0.153	0.153	0.153	0.1555	0.15125	0.15325	0.15325	0.15275	0.152	0.1515	0.15225	0.15275	0.154	0.15375	0.153	0.153	0.15425
Mito-PEG5-ATO 1.25 µM	E06	Sample X54	0.11475	0.11425	0.116	0.1205	0.1195	0.1215	0.123	0.126	0.1285	0.134	0.1365	0.14175	0.144	0.14825	0.151	0.15375	0.1555	0.15925	0.1635	0.167	0.1685	0.171	0.17575	0.177	0.1825	0.187	0.1925	0.1975	0.2025	0.20775	0.21575	0.2205	0.22475	0.23475	0.239	0.248	0.25225	0.2615	0.26975	0.275	0.2855	0.2955	0.305	0.3135	0.324	0.33375	0.34275
Mito-PEG5-ATO 2.5 µM	E07	Sample X55	0.1155	0.11425	0.11625	0.119	0.1185	0.11975	0.122	0.12375	0.12475	0.12975	0.13125	0.134	0.13575	0.1385	0.1385	0.13775	0.139	0.1425	0.14375	0.14475	0.145	0.1435	0.14425	0.14425	0.146	0.14525	0.14575	0.1475	0.14625	0.1465	0.14925	0.149	0.14875	0.1505	0.14875	0.15075	0.151	0.152	0.1495	0.15	0.15075	0.15225	0.1545	0.15275	0.153	0.155	0.1555
control	E08	Sample X56	0.11475	0.11425	0.11625	0.121	0.122	0.12525	0.12875	0.1345	0.13825	0.14575	0.15125	0.15825	0.164	0.17025	0.17675	0.18225	0.1885	0.19825	0.20725	0.21775	0.22725	0.2335	0.24225	0.25125	0.2595	0.2695	0.28275	0.29	0.2985	0.308	0.3185	0.325	0.33425	0.35025	0.35625	0.37	0.37625	0.39075	0.40225	0.41375	0.428	0.44275	0.45975	0.469	0.4895	0.5	0.51825
Mito-PEG5-ATO 5 µM	E09	Sample X57	0.1155	0.1155	0.11575	0.119	0.11925	0.1205	0.1195	0.12075	0.12275	0.126	0.12625	0.12775	0.1285	0.1295	0.12925	0.1275	0.129	0.1305	0.13	0.13025	0.12875	0.127	0.12775	0.12575	0.12775	0.1265	0.127	0.12675	0.12625	0.12475	0.12675	0.12625	0.12625	0.12575	0.123	0.1245	0.1245	0.1255	0.123	0.12175	0.1215	0.12325	0.1235	0.12275	0.122	0.12175	0.122
Mito-PEG5-ATO 10 µM	E10	Sample X58	0.12325	0.12175	0.12375	0.126	0.127	0.12875	0.1275	0.131	0.1305	0.13275	0.13325	0.136	0.13525	0.13825	0.1375	0.136	0.137	0.136	0.13675	0.13625	0.13475	0.13425	0.13325	0.1315	0.133	0.13225	0.13275	0.133	0.13025	0.1305	0.132	0.13075	0.13	0.13125	0.1275	0.131	0.12925	0.12975	0.12725	0.12725	0.12625	0.12825	0.12875	0.1285	0.128	0.128	0.12875
control	A06	Sample X66	0.00163936	0.00216506	0.00295804	0.00217945	0.00204634	0.00320156	0.00326917	0.00443706	0.00364005	0.00402337	0.00244949	0.00357071	0.0034187	0.00269258	0.00319179	0.00334477	0.00295804	0.00277263	0.00367423	0.00390512	0.00559017	0.00640312	0.00794906	0.00872855	0.00954921	0.0112333	0.0149729	0.0176547	0.0169171	0.0183899	0.0201246	0.028865	0.0315704	0.0208327	0.0239309	0.0261952	0.0259519	0.0278332	0.0214287	0.022644	0.0249837	0.0177817	0.0195368	0.0205609	0.0184577	0.0215581	0.0187533
Cam 1.25 µM	A07	Sample X67	0.00158114	0.000866025	0.00234521	0.00165831	0.000829156	0.00227761	0.00415331	0.0025	0.00376663	0.00327872	0.00178536	0.00294746	0.00259808	0.00227761	0.003	0.00319179	0.00244949	0.00258602	0.00303109	0.00258602	0.00484768	0.00697764	0.00715454	0.00649519	0.00729726	0.00933742	0.00829156	0.00982344	0.00746241	0.0115407	0.013809	0.0139732	0.01359	0.013971	0.012872	0.0185253	0.0178746	0.0166508	0.0161012	0.0194229	0.0163153	0.0153521	0.0164526	0.0180762	0.0187133	0.0177957	0.0175979
Cam 2.5 µM	A08	Sample X68	0.00229129	0.00254951	0.00187083	0.00212132	0.00216506	0.00339116	0.00158114	0.00229129	0.002	0.00204634	0.00216506	0.00147902	0.00178536	0.00147902	0.000433013	0.00147902	0.00248747	0.0015	0.000707107	0.00367423	0.00383243	0.00572276	0.009782	0.0107819	0.0123895	0.0161303	0.0162942	0.0138992	0.0207545	0.0171665	0.0210832	0.0163554	0.0110454	0.0216953	0.0163612	0.0228624	0.0170953	0.0129301	0.0208611	0.0132853	0.0151059	0.0163764	0.0154434	0.0184577	0.0153521	0.0132098	0.0157321
Cam 5 µM	A09	Sample X69	0.00234521	0.00187083	0.00147902	0.00206155	0.00187083	0.00248747	0.00217945	0.00244949	0.00141421	0.00187083	0.00147902	0.00286138	0.00180278	0.00187083	0.00111803	0.00244949	0.00178536	0.00187083	0.00248747	0.00158114	0.0075	0.00781025	0.0109402	0.0115434	0.014089	0.0162865	0.0104523	0.0112027	0.0128938	0.010497	0.0130839	0.0103531	0.00887412	0.0118954	0.0106066	0.0127549	0.0115623	0.00940744	0.0125374	0.00891628	0.011388	0.011388	0.0114673	0.0106154	0.0139104	0.0118401	0.0128525
Cam 10 µM	A10	Sample X70	0.0015	0.00178536	0.000829156	0.00187083	0.00122474	0.00295804	0.00129904	0.00129904	0.00129904	0.000433013	0.00147902	0.00178536	0.000707107	0.0005	0.00141421	0.00187083	0.0015	0.00108972	0.00303109	0.00258602	0.00496865	0.00660965	0.0073951	0.00715891	0.00672216	0.00824621	0.00732718	0.00540255	0.00686932	0.00678233	0.00668487	0.00681909	0.00367423	0.00738241	0.00672681	0.00818535	0.00743303	0.00722842	0.00769334	0.00803119	0.00561249	0.00983298	0.00748331	0.00613901	0.0071894	0.00610328	0.00576628
Cam 20 µM	A11	Sample X71	0.0015	0.00212132	0.000829156	0.00192029	0.0134792	0.00975961	0.0114127	0.00277263	0.00108972	0.00187083	0.000433013	0.00229129	0.00216506	0.00204634	0.00147902	0.0015	0.00227761	0.00227761	0.0025	0.00452769	0.00686932	0.00608276	0.00815475	0.00876071	0.00840759	0.00912072	0.00822724	0.00722842	0.00668954	0.00729298	0.00613901	0.00798044	0.00604152	0.0065	0.00756224	0.00779022	0.00790569	0.00722842	0.00860233	0.00653357	0.0154171	0.00779022	0.00804285	0.00732718	0.00820061	0.00743303	0.00616441
Cam 40 µM	A12	Sample X72	0.00108972	0.00122474	0.00111803	0.000866025	0.0005	0.000707107	0.00122474	0.000433013	0.000829156	0.00129904	0.00129904	0.000829156	0.00122474	0.00204634	0.00129904	0.00273861	0.00295804	0.00129904	0.00165831	0.00268095	0.00506828	0.0055	0.00504975	0.00512348	0.0073951	0.00406202	0.0062998	0.00909327	0.0065192	0.0065	0.00526189	0.00707107	0.00828779	0.00722842	0.00679614	0.00552268	0.00820061	0.00815475	0.00858414	0.00703562	0.00753326	0.0071894	0.00843727	0.00852936	0.00605702	0.00983298	0.00659545
Mito-PEG2-ATO 2.5 µM	E01	Sample X73	0.00165831	0.00163936	0.00147902	0.00158114	0.00254951	0.00258602	0.00248747	0.00111803	0.00269258	0.00187083	0.00303109	0.00227761	0.00349106	0.0034187	0.00449305	0.00320156	0.00206155	0.00514782	0.00626498	0.00553963	0.0056734	0.00559017	0.00530919	0.00476314	0.00544862	0.00559017	0.00481534	0.00497494	0.00471699	0.00363146	0.00492443	0.00420565	0.0053619	0.00484768	0.0043229	0.00360555	0.00540833	0.0043229	0.00363146	0.00324037	0.00248747	0.00319179	0.00403113	0.00367423	0.0045	0.00377492	0.00273861
Mito-PEG2-ATO 5 µM	E02	Sample X74	0.00474342	0.00389711	0.00349106	0.00192029	0.00311247	0.00277263	0.00277263	0.00268095	0.00192029	0.00108972	0.000829156	0.0015	0.00165831	0.000707107	0.00141421	0.00291548	0.00286138	0.004272	0.00438748	0.00476314	0.00587367	0.00580409	0.0057173	0.00644205	0.0062998	0.0071239	0.0055	0.00561249	0.00634429	0.00561249	0.00749583	0.00517204	0.00697764	0.00588961	0.00667083	0.00562917	0.0065192	0.00610328	0.00679614	0.0060156	0.00595819	0.00552268	0.00516599	0.0060156	0.00618466	0.00491808	0.00640312
Mito-PEG2-ATO 10 µM	E03	Sample X75	0.00147902	0.00129904	0.00147902	0.00212132	0.00227761	0.00129904	0.00286138	0.00217945	0.00187083	0.00259808	0.00248747	0.00356195	0.00426468	0.0035	0.00248747	0.00311247	0.00268095	0.00311247	0.00501871	0.00363146	0.00303109	0.00356195	0.00363146	0.00524404	0.00491808	0.00320156	0.00316228	0.00376663	0.00512348	0.0047697	0.003937	0.00463681	0.00414578	0.00396074	0.0047697	0.00376663	0.00258602	0.00304138	0.00356195	0.00324037	0.00326917	0.00396074	0.00294746	0.00286138	0.00334477	0.00268095	0.003
Mito-PEG2-ATO 20 µM	E04	Sample X76	0.00158114	0.00206155	0.00165831	0.00254951	0.00229129	0.00187083	0.00334477	0.00259808	0.00406202	0.00259808	0.00303109	0.00396074	0.00356195	0.00316228	0.00258602	0.00187083	0.00227761	0.00212132	0.00324037	0.00334477	0.00291548	0.00406202	0.00303109	0.00406202	0.00476314	0.00367423	0.00438748	0.00424264	0.00549432	0.00497494	0.00494975	0.00463681	0.00339116	0.00576628	0.00496865	0.00426468	0.00268095	0.00396074	0.00406202	0.00471699	0.0043229	0.00443706	0.00339116	0.00334477	0.00452769	0.00339116	0.00491808
Mito-PEG5-ATO 1.25 µM	E06	Sample X78	0.00129904	0.00163936	0.00158114	0.0015	0.00206155	0.0015	0.00212132	0.00187083	0.00415331	0.00254951	0.00287228	0.00248747	0.00374166	0.00326917	0.00254951	0.00460299	0.00357071	0.00216506	0.00229129	0.001	0.00229129	0.00308221	0.00349106	0.00367423	0.00364005	0.00406202	0.00390512	0.0045	0.00320156	0.00491808	0.00521416	0.00502494	0.00496865	0.00460299	0.00591608	0.00212132	0.00258602	0.0053619	0.00389711	0.00339116	0.00576628	0.00364005	0.00612372	0.00403113	0.00406202	0.00664737	0.00549432
Mito-PEG5-ATO 2.5 µM	E07	Sample X79	0.000866025	0.00129904	0.00227761	0.00187083	0.00259808	0.00178536	0.00223607	0.00286138	0.00349106	0.00227761	0.00369966	0.00291548	0.00303109	0.00111803	0.00206155	0.000433013	0.00122474	0.00304138	0.00376663	0.00216506	0.00324037	0.00460977	0.00438035	0.00530919	0.00524404	0.00443706	0.0056734	0.00522015	0.00593191	0.00531507	0.00553963	0.00519615	0.00476314	0.00471699	0.00383243	0.00383243	0.00273861	0.004	0.00259808	0.00187083	0.00286138	0.00227761	0.00304138	0.00178536	0.00141421	0.00223607	0.00259808
control	E08	Sample X80	0.000829156	0.00129904	0.00178536	0.00158114	0.00141421	0.00147902	0.00248747	0.00327872	0.00248747	0.00396074	0.00369966	0.00311247	0.0034641	0.00625999	0.00675925	0.0056734	0.00680074	0.00496865	0.00334477	0.00248747	0.00238485	0.0033541	0.00576086	0.00369966	0.00540833	0.00585235	0.00356195	0.00367423	0.00606218	0.00604152	0.00269258	0.00734847	0.00549432	0.00511737	0.00521416	0.00308221	0.00672216	0.00605702	0.00438035	0.00749583	0.00561249	0.00227761	0.00108972	0.00538516	0.0015	0.00524404	0.00460299
Mito-PEG5-ATO 5 µM	E09	Sample X81	0.0015	0.00217945	0.00108972	0.00187083	0.00268095	0.0005	0.00206155	0.00227761	0.000829156	0.00158114	0.00248747	0.00147902	0.00111803	0.00111803	0.00216506	0.00229129	0.00158114	0.0025	0.00367423	0.00349106	0.00486698	0.00552268	0.00526189	0.0043229	0.00544862	0.00320156	0.00561249	0.00544862	0.00540255	0.00530919	0.00486698	0.00540255	0.00481534	0.00544862	0.00339116	0.00415331	0.0035	0.00377492	0.00380789	0.00192029	0.00320156	0.00248747	0.00180278	0.00204634	0.00223607	0.00268095	0.00141421
Mito-PEG5-ATO 10 µM	E10	Sample X82	0.00129904	0.00147902	0.000433013	0.001	0	0.00108972	0.00269258	0.000707107	0.00229129	0.00216506	0.00178536	0.001	0.000433013	0.00147902	0.00111803	0.002	0.00122474	0.00316228	0.00286138	0.0043229	0.00481534	0.0043229	0.00481534	0.0045	0.00561249	0.00496865	0.00530919	0.00406202	0.0060156	0.00460977	0.00509902	0.00481534	0.00452769	0.00476314	0.00259808	0.00406202	0.00277263	0.00349106	0.00383243	0.00258602	0.00227761	0.00178536	0.00258602	0.00180278	0.00187083	0.00254951	0.00178536
[truncated: 72 more rows]
[truncated: 133 more columns]

[truncated: 7 more sheets: Fig 4b, Fig 4c, Fig 4d, Fig 5, Fig 6a,b,c, Fig 6d,e,f, Fig 7]
